# Supplementary material for: Molecular underpinnings of dedifferentiation and aggressiveness in chromophobe renal cell carcinoma
Source: JCI Insight. 2024 May 22;9(10):e176743. doi: 10.1172/jci.insight.176743 (PMC11141915; doi:10.1172/jci.insight.176743)
Supplement: Supplemental tables 1-4 [file jciinsight-9-176743-s288.xlsx]

## Sheet: Table S1
	Table S1. Clinicopathologic characteristics of aggressive chromophobe renal cell carcinoma cohort
	Patient ID	Age at Diagnosis (years)	Gender	Race	Year of diagnosis	Laterality	Number of RCCs	Size (cm)	Histology in thrombus	Dedifferentiation (%)	Necrosis	pT	pN	c/pM	TNM stage	Time to metastasis (years)	Time to last followup (years)	Alive at last follow up	Oncologic Therapies
	KC00824	63	Male	White	2008	Left	Single	25	ChRCCclassic	5	Present	pT3a	pN0	M0	III	3.38356	4.60274	Deceased	SBRT, Temsirolimus
	OS03661	68	Male	White	2020	Left	Multiple	12.1	ChRCCdediff/ glandular	5	Present	ypT3a	pNX	M1	IV	0.0794521	0.550685	Deceased	Nivolumab (neoadjuvant), Carbozantinib
	KC01383	63	Female	White	2012	Right	Single	17	ChRCCdediff/ anaplastic	80	Present	pT3b	pN1	M1	IV	0.126027	0.586301	Deceased	Temsirolimus
	OS02878	58	Male	White	2019	Right	Single	16	ChRCCdediff/ anaplastic & ChRCCclassic	15	Present	pT3a	pN0	M0	III	2.15068	1.98904	Alive	Lenvatinib+pembrolizumab
	KC02831	42	Male	White	2018	Left	Single	13	No thrombus	90	Present	pT4	pN0	M1	IV	0.19726	3.28493	Alive	Ipilimumab+nivolumab+Lenvatinib; Nivolumab monotherapy
	KC02543	53	Male	White	2017	Left	Single	5.7	ChRCCdediff/ glandular	10	Present	pT3a	pN1	M1	IV	0	0.0575342	Deceased
	KC02826	69	Female	Black	2018	Left	Single	29	No thrombus	10	Present	pT2b	pN1	M1	IV	0	2.09041	Deceased	Sunitinib, Ipilimumab+nivolumab; Everolimus+Lenvatinib
	OS00953	47	Female	Asian	2014	Right	Single	11.5	No thrombus	0	Present	pT3a	pN1	M1	IV	0	2.1726	Deceased	Palliative radiotherapy, Sunitinib
	OS03074	60	Male	White	2019	Right	Single	15.5	ChRCCatyp	0	Present	ypT3b	pN0	M1	IV	0	0.00821918	Deceased	Axitinib (neoadjuvant), Pembrolizumab
	KC03039	50	Female	White	2020	Left	Single	17.2	ChRCCclassic	0	Present	pT3a	pN1	M0	III	1.20548	2.04931	Alive	SBRT
	KC00236	73	Male	White	2009	Left	Single	6.6	ChRCCclassic	0	Present	pT3b	pN0	M0	III	1.6	3.2411	Deceased	Temsirolimus, hypofractionated radiotherapy
	KC02530	50	Male	White	2017	Right	Single	8.5	NA	0	Present	pT3a	pNX	M0	III	3.25753	3.30685	LFU
	c/p= clinical/pathologic; LFU= lost to follow-up; NA=not available; RCC= renal cell carcinoma; SBRT= hypofractionated radiotherapy.

## Sheet: Table S2
	Table S2. Morphologic and immunohistochemical profiles of chromophobe renal cell carcinoma according to differentiation state and source (primary tumor vs metastasis)
	Patient ID	SampleID (seq)	ChRCC Type	Tissue Site	CK7	CD117	phospho-S6	p53	PTEN	Ploidy	Sarcomatoid	Glandular	Anaplastic
	Group 1: Dedifferentiated ChRCC
	KC00824	KC00824-T1c-A11	ChRCCclassic	Kidney	3+, 50%	2+, 90%	0+, 0%	1+, 10%	1+, 100%	1.64
		KC00824-T1d-A7	ChRCCdediff	Kidney	0+, 0% (sarcomatoid)	0+, 0%	2+, 50%	3+, 80%	2-3+, 60%	3.12	Predominant	Absent	Present
	OS03661	OS03661-T1a-A11	ChRCCclassic	Kidney	3+, 100%	3+, 100%	0+, 0%	1+, <5%	1+, 100%	1.63
		OS03661-T1b-A10	ChRCCdediff	Kidney	0+, 0% (sarcomatoid) 3+, 90% (glandular)	0+, 0%	3+, 80%	3+, 90%	0+, 0%	4.35	Present	Predominant	Absent
		Not seq	ChRCCdediff	Pleura	NA	0+, 0%	NA	NA	NA	Not seq	Absent	Present	Absent
	KC01383	KC01383-T1c-B13	ChRCCclassic	Kidney	3+, 50%	3+, 100%	0+, 0%	1+, 5%	1+, 100%	3.28
		KC01383-T1d-B16	ChRCCdediff	Kidney	0+, 0% (sarcomatoid & anaplastic)	0+, 0%	3+, 70%	3+, 90%	3+, 100%	3.59	Present	Absent	Predominant
		Not seq	ChRCCdediff	3 Regional lymph node	0+, 0%	0+, 0%	NA	NA	NA	Not seq	Absent	Absent	Present
	OS02878	OS02878-T1a-A9	ChRCCclassic	Kidney	3+, 100%	3+, 100%	0+, 0%	1+, 10%	1+, 100%	1.79
		OS02878-T1b-A9	ChRCCdediff	Kidney	0+, 0% (sarcomatoid) 3+, 10% (anaplastic)	0+, 0%	3+, 90%	3+, 90%	3+, 100%	3.46	Present	Absent	Predominant
		OS02878-T2a-D5	ChRCCclassic	4 Regional lymph node	3+, 100%	3+, 100%	0+, 0%	1+, 5%	1+, 100%	2.00*
		OS02878-T2b-D2	ChRCCdediff	2 Regional and 1 distant lymph node	0+, 0%	2+, 1%	3+, 90%	3+, 80%	2-3+, 100%	2.13	Present	Absent	Absent
	KC02831	KC02831-T1a-A9	ChRCCclassic	Kidney	3+, 100%	3+, 100%	2+, <5%	0+, 0%	3+, 30%	1.61
		KC02831-T1b-A11	ChRCCdediff	Kidney	3+, 80% (anaplastic)	0+, 0%	3+, 80%	3+, 95%	1-2+, 100%	2.03*	Predominant	Absent	Present
		KC02831-M1a-A5	ChRCCdediff	Colon	0+, 0%	0+, 0%	3+, 90%	3+, 100%	1+, 100%	3.07	Present	Absent	Absent
	KC02543	KC02543-T2a-A6	ChRCCclassic	Kidney	3+, 100%	3+, 90%	0+, 0%	1+, <5%	1+, 100%	1.61
		KC02543-T2b-A8	ChRCCdediff	Kidney	3+, 80% (glandular)	1+, <5%	3+, 90%	1-2+, 60%	0+, 0%	2.54	Present	Predominant	Absent
		KC02543-T1a-A1	ChRCCdediff	7 Regional lymph node	3+, 90%	NA	3+, 90%	2+, 60%	0+, 0	2.00*	Absent	Present	Absent
	KC02826	KC02826-T1b-A15	ChRCCclassic	Kidney	3+, 100%	2+, 100%	0+, 0%	2+, <5%	1+, 100%	2.83
		KC02826-T1c-A18	ChRCCdediff	Kidney	2+, 10% (anaplastic)	1+, 10%	3+, 90%	2+, 50%	3+, 100%	2.53	Absent	Absent	Present
		Not seq	ChRCCdediff	4 Regional and 1 distant lymph node	2+, 1%	1+, 10%	NA	NA	NA	Not seq	Absent	Absent	Present
	Group 2: Atypical ChRCC
	OS00953	OS00953-T1a-C5	ChRCCclassic	Kidney	3+, 50%	2+, 90%	2+, <2%	1-2+, 10%	2+, 30%	1.65
		OS00953-M1a-A1	ChRCCatyp	4 Regional and 1 distant lymph node	NA	NA	2-3+, 30%	2-3+, 70%	2+, 30%	3.26
		Not seq	ChRCCatyp	Spinal cord	0+, 0%	NA	NA	NA	NA	Not seq
	OS03074	Not seq	ChRCCclassic	Kidney	3+, 90%	3+, 100%	NA	NA	NA	Not seq
		OS03074-T1a-A13	ChRCCatyp	Kidney	2+, 20%	2+, 80%	1-2+, 5%	2+, 7%	3+, 90	1.6
		OS03074-T1b-A13	ChRCCatyp	Kidney	2+, 70%	1+, 20%	2+, 30%	2+, 40%	1+, 25%	3.11
	KC03039	Not seq	ChRCCclassic	Kidney	2+, 60%	3+, 90%	0+, 0%	1+, 5%	2+, 50%	NA
		Not seq	ChRCCatyp	Kidney	2+, 30%	2+, 50%	2+, 70%	2+, 20%	2+, 80%	Not seq
		Not seq	ChRCCatyp	1 Regional and 1 distant lymph node	NA	NA	NA	NA	NA	NA
	Group 3: Classic ChRCC only
	KC00236	KC00236-T1a-A8	ChRCCclassic	Kidney	3+, 100%	2+, 90%	1+, 5%	1+, <5%	1+, 100%	1.75
	KC02530	KC02530-T1a-A7	ChRCCclassic	5 Regional lymph node	3+, 100%	1+, 60%	2+, 5%	1+, <5%	3+, 90%	1.56
	ChRCCclassic=chromophobe renal cell carcinoma, classic; ChRCCdediff=chromophobe renal cell carcinoma, deddifferentiated; ChRCCatyp=chromophobe renal cell carcinoma, atypical; NA= not available or not performed (tissue too scant); Not seq= Not sequenced; *ploidy not accurate due to significant dilution by normal lymphoid cells. Phospho-S6, p53 and PTEN expression is represented as intensity of exp…

## Sheet: Table S3
Table S3. Summary of differentially expressed genes between ChRCCclassic and ChRCCdediff
ENSEMBL	GeneID	logFC	logCPM	PValue	FDR
ENSG00000205363	INSYN1	-6.57264	5.49195	3.5413e-62	1.18885e-57
ENSG00000143320	CRABP2	7.89046	5.7201	2.54458e-45	4.2712e-41
ENSG00000167749	KLK4	-7.43911	5.70346	1.88463e-39	2.10897e-35
ENSG00000144406	UNC80	-5.32807	4.47463	1.29879e-36	1.09004e-32
ENSG00000149948	HMGA2	6.97661	4.54779	3.29148e-36	2.20996e-32
ENSG00000170835	CEL	-6.67675	6.26294	8.32059e-36	4.65551e-32
ENSG00000104112	SCG3	-5.98884	3.96646	1.95258e-32	9.3643e-29
ENSG00000136231	IGF2BP3	5.1548	5.1575	1.40797e-30	5.90836e-27
ENSG00000012048	BRCA1	3.23253	5.80972	2.43261e-30	8.8264e-27
ENSG00000167037	SGSM1	-4.5931	3.75521	2.62918e-30	8.8264e-27
ENSG00000121691	CAT	-3.15411	8.88011	1.41705e-29	4.3247e-26
ENSG00000159217	IGF2BP1	5.8446	3.85894	1.09708e-28	3.06916e-25
ENSG00000174562	KLK15	-6.24174	3.29313	1.19441e-28	3.08443e-25
ENSG00000114270	COL7A1	4.73194	6.16184	3.50577e-28	8.40659e-25
ENSG00000075643	MOCOS	3.74106	4.67116	6.97165e-28	1.5603e-24
ENSG00000131746	TNS4	-5.21172	3.99916	9.3113e-27	1.80101e-23
ENSG00000140526	ABHD2	-2.34656	7.39443	9.65662e-27	1.80101e-23
ENSG00000171951	SCG2	6.479	4.56061	9.10784e-27	1.80101e-23
ENSG00000072042	RDH11	-2.60988	5.48522	2.14369e-26	3.78768e-23
ENSG00000139433	GLTP	-2.92063	5.15188	3.02355e-26	4.8335e-23
ENSG00000185133	INPP5J	-6.05701	7.31546	2.94097e-26	4.8335e-23
ENSG00000058404	CAMK2B	-5.17708	3.4779	1.9957e-25	3.04535e-22
ENSG00000172061	LRRC15	7.1167	4.71667	2.19243e-25	3.20009e-22
ENSG00000181856	SLC2A4	-5.66873	4.30673	3.58435e-25	5.01376e-22
ENSG00000134240	HMGCS2	-7.71243	5.73104	4.97799e-25	6.68465e-22
ENSG00000099822	HCN2	-4.70703	5.61273	6.27713e-25	8.10498e-22
ENSG00000120915	EPHX2	-3.16891	5.83212	1.23084e-24	1.52761e-21
ENSG00000158467	AHCYL2	-2.73857	7.38227	1.27411e-24	1.52761e-21
ENSG00000136542	GALNT5	6.1022	4.07827	3.58625e-24	4.15151e-21
ENSG00000101057	MYBL2	4.67255	5.83843	4.60038e-24	5.14798e-21
ENSG00000139112	GABARAPL1	-3.01399	6.84037	5.37072e-24	5.81614e-21
ENSG00000157005	SST	-6.84827	3.18265	9.74925e-24	1.02279e-20
ENSG00000105048	TNNT1	7.16347	3.78463	1.24661e-23	1.26818e-20
ENSG00000243955	GSTA1	-6.20018	3.26816	2.85686e-23	2.82081e-20
ENSG00000158639	PAGE5	7.27904	3.86533	4.30072e-23	4.12513e-20
ENSG00000051341	POLQ	3.41279	5.25496	4.54293e-23	4.23641e-20
ENSG00000105141	CASP14	7.27473	3.89122	5.90847e-23	5.28758e-20
ENSG00000109654	TRIM2	-3.50612	7.70386	5.98517e-23	5.28758e-20
ENSG00000151835	SACS	3.62062	8.43686	6.67085e-23	5.74223e-20
ENSG00000164742	ADCY1	-5.36377	6.39119	7.02599e-23	5.89674e-20
ENSG00000164932	CTHRC1	5.16559	7.84482	8.09183e-23	6.62563e-20
ENSG00000122691	TWIST1	5.46485	4.2709	1.03761e-22	8.29369e-20
ENSG00000011426	ANLN	4.07841	6.89747	1.21668e-22	9.0767e-20
ENSG00000091947	TMEM101	-3.64589	5.92295	1.19011e-22	9.0767e-20
ENSG00000166148	AVPR1A	-4.01844	5.83294	1.17651e-22	9.0767e-20
ENSG00000248144	ADH1C	-6.04042	3.42361	2.2803e-22	1.66418e-19
ENSG00000128918	ALDH1A2	-4.88247	6.17193	3.78225e-22	2.70157e-19
ENSG00000113073	SLC4A9	-4.90608	3.69278	4.37088e-22	2.99459e-19
ENSG00000147724	FAM135B	-5.49163	3.38785	4.28441e-22	2.99459e-19
ENSG00000138669	PRKG2	6.07114	4.67819	6.23471e-22	4.18611e-19
ENSG00000122971	ACADS	-3.12039	5.57688	6.37321e-22	4.1952e-19
ENSG00000187486	KCNJ11	-4.50015	3.65806	8.36199e-22	5.39847e-19
ENSG00000187244	BCAM	-2.4117	5.74446	1.08691e-21	6.88467e-19
ENSG00000183010	PYCR1	3.38164	4.31073	1.23367e-21	7.66955e-19
ENSG00000123485	HJURP	4.12214	4.83011	1.71141e-21	1.04461e-18
ENSG00000155886	SLC24A2	-5.0782	4.52936	1.8392e-21	1.10257e-18
ENSG00000107954	NEURL1	-3.74815	3.34277	2.1068e-21	1.24083e-18
ENSG00000167106	FAM102A	-2.49866	7.01262	2.39203e-21	1.38453e-18
ENSG00000167748	KLK1	-6.62006	6.48032	2.53155e-21	1.44045e-18
ENSG00000135083	CCNJL	-3.85327	4.1951	2.86652e-21	1.57757e-18
ENSG00000205777	GAGE1	7.16222	3.69296	2.82544e-21	1.57757e-18
ENSG00000054356	PTPRN	7.50693	4.24745	3.207e-21	1.73649e-18
ENSG00000101049	SGK2	-4.23358	4.74235	4.12642e-21	2.19886e-18
ENSG00000166347	CYB5A	-2.68585	6.77896	5.45275e-21	2.86022e-18
ENSG00000121671	CRY2	-2.5613	5.51303	5.7783e-21	2.9797e-18
ENSG00000163395	IGFN1	8.57611	8.30704	5.85804e-21	2.9797e-18
ENSG00000171723	GPHN	-2.01094	7.43184	1.06488e-20	5.3357e-18
ENSG00000175287	PHYHD1	-3.43473	4.51542	1.40209e-20	6.92197e-18
ENSG00000166573	GALR1	-5.47211	3.47494	1.47185e-20	7.1611e-18
ENSG00000089220	PEBP1	-2.28629	7.4522	1.95567e-20	9.37912e-18
ENSG00000150201	FXYD4	-5.49174	3.16069	2.67729e-20	1.2659e-17
ENSG00000168502	MTCL1	3.71145	5.19175	2.91505e-20	1.35918e-17
ENSG00000176387	HSD11B2	-5.83368	8.47599	3.68549e-20	1.69487e-17
ENSG00000112874	NUDT12	-2.46471	4.31589	4.56629e-20	2.07155e-17
ENSG00000173612	GPRC6A	-5.77274	3.93332	5.1441e-20	2.30257e-17
ENSG00000094804	CDC6	3.65093	4.37886	6.25234e-20	2.76181e-17
ENSG00000157193	LRP8	3.44351	4.30475	6.62746e-20	2.88948e-17
ENSG00000138798	EGF	-4.28065	6.99651	7.05038e-20	3.03447e-17
ENSG00000081138	CDH7	-6.16166	2.9628	7.42296e-20	3.15438e-17
ENSG00000118271	TTR	-6.2016	3.81521	8.04937e-20	3.37782e-17
ENSG00000143512	HHIPL2	6.0362	3.6108	8.56728e-20	3.55077e-17
ENSG00000137745	MMP13	6.21247	4.56677	8.76957e-20	3.59028e-17
ENSG00000171877	FRMD5	4.50132	3.55888	9.76497e-20	3.94964e-17
ENSG00000007372	PAX6	5.22904	3.57709	1.05306e-19	4.2086e-17
ENSG00000237136	C4orf51	-5.1945	2.95049	1.18287e-19	4.67179e-17
ENSG00000197892	KIF13B	-2.41377	9.13307	1.21847e-19	4.75644e-17
ENSG00000068489	PRR11	3.4306	4.71862	1.31185e-19	5.06209e-17
ENSG00000087250	MT3	-4.98824	3.19315	1.35334e-19	5.16284e-17
ENSG00000204262	COL5A2	4.40126	9.24918	1.68119e-19	6.34149e-17
ENSG00000131910	NR0B2	-5.23499	3.52881	2.11137e-19	7.87566e-17
ENSG00000064225	ST3GAL6	-3.06868	6.59013	2.15093e-19	7.89378e-17
ENSG00000144827	ABHD10	-1.90278	6.2294	2.16326e-19	7.89378e-17
ENSG00000029153	ARNTL2	3.97443	4.82585	2.24664e-19	8.1099e-17
ENSG00000156298	TSPAN7	-4.48794	4.82635	2.34074e-19	8.35969e-17
ENSG00000111058	ACSS3	-4.20377	8.43639	2.43024e-19	8.58797e-17
ENSG00000166220	TBATA	-5.60857	2.91467	2.76988e-19	9.68621e-17
ENSG00000010282	HHATL	-5.16031	2.99724	3.053e-19	1.05662e-16
ENSG00000165891	E2F7	4.01266	4.66301	3.15518e-19	1.08084e-16
ENSG00000085840	ORC1	3.3554	3.88561	5.01479e-19	1.70052e-16
ENSG00000198270	TMEM116	-3.48243	6.77813	5.19253e-19	1.74318e-16
ENSG00000086548	CEACAM6	9.24329	6.03229	6.55331e-19	2.17823e-16
ENSG00000120306	CYSTM1	-2.58297	5.66602	7.12044e-19	2.34353e-16
ENSG00000139618	BRCA2	2.54657	5.78815	7.39435e-19	2.41006e-16
ENSG00000160460	SPTBN4	-4.67708	3.1203	8.94552e-19	2.8876e-16
ENSG00000170370	EMX2	-4.94296	5.10344	9.24662e-19	2.95636e-16
ENSG00000077009	NMRK2	-6.27084	3.05815	1.64787e-18	5.21893e-16
ENSG00000138675	FGF5	6.58997	3.38636	1.87116e-18	5.87072e-16
ENSG00000147044	CASK	2.12111	7.28786	2.46332e-18	7.65704e-16
ENSG00000119711	ALDH6A1	-2.5629	6.53818	2.94974e-18	9.00234e-16
ENSG00000166387	PPFIBP2	-2.93089	7.97491	2.93926e-18	9.00234e-16
ENSG00000128524	ATP6V1F	-1.95995	5.98026	3.23082e-18	9.77134e-16
ENSG00000164509	IL31RA	4.99864	3.49938	3.70501e-18	1.11054e-15
ENSG00000196141	SPATS2L	2.24182	7.10333	3.83262e-18	1.13863e-15
ENSG00000158201	ABHD3	-1.96256	5.9487	4.00096e-18	1.17821e-15
ENSG00000142515	KLK3	-5.63973	2.80271	4.34016e-18	1.26699e-15
ENSG00000136492	BRIP1	3.22725	4.56099	4.78095e-18	1.38363e-15
ENSG00000086159	AQP6	-5.25353	2.75219	5.37212e-18	1.54143e-15
ENSG00000113889	KNG1	-4.79749	3.01165	5.86054e-18	1.66732e-15
ENSG00000127863	TNFRSF19	3.71279	4.20732	6.3513e-18	1.79176e-15
ENSG00000213973	ZNF99	-4.3618	3.0909	6.40493e-18	1.79183e-15
ENSG00000163535	SGO2	3.32248	4.658	7.38681e-18	2.03264e-15
ENSG00000269713	NBPF9	2.96225	3.86106	7.38448e-18	2.03264e-15
ENSG00000198216	CACNA1E	4.85837	3.91813	8.18878e-18	2.235e-15
ENSG00000143882	ATP6V1C2	-4.23051	7.01106	8.82464e-18	2.38913e-15
ENSG00000179083	FAM133A	7.1681	3.89603	1.09521e-17	2.94139e-15
ENSG00000085063	CD59	-2.3927	10.0751	1.20901e-17	3.22123e-15
ENSG00000092853	CLSPN	3.78853	5.54929	1.36838e-17	3.56107e-15
ENSG00000110880	CORO1C	2.23723	7.14866	1.36589e-17	3.56107e-15
ENSG00000183723	CMTM4	-2.34203	5.43929	1.35878e-17	3.56107e-15
ENSG00000138829	FBN2	4.87505	5.63006	1.48152e-17	3.82585e-15
ENSG00000148795	CYP17A1	-5.81063	4.40801	1.65235e-17	4.23444e-15
ENSG00000140519	RHCG	-6.38864	8.30999	1.74264e-17	4.43199e-15
ENSG00000080031	PTPRH	5.46283	4.12994	2.28409e-17	5.76536e-15
ENSG00000001617	SEMA3F	-2.33532	5.71027	2.68025e-17	6.71482e-15
ENSG00000118596	SLC16A7	-3.56887	7.03991	2.91427e-17	7.24703e-15
ENSG00000146263	MMS22L	2.268	4.73597	3.85091e-17	9.5058e-15
ENSG00000139151	PLCZ1	-4.43233	2.83218	4.135e-17	1.01326e-14
ENSG00000069011	PITX1	5.0415	3.41064	4.19781e-17	1.02119e-14
ENSG00000123473	STIL	2.86031	5.72282	4.47995e-17	1.08199e-14
ENSG00000274744	TCEB3CL2	-4.32381	2.88138	5.42022e-17	1.29973e-14
ENSG00000017483	SLC38A5	4.33784	3.0994	6.32798e-17	1.50664e-14
ENSG00000143179	UCK2	2.64333	4.33296	9.40317e-17	2.22306e-14
ENSG00000169715	MT1E	4.06922	4.81373	9.79649e-17	2.29985e-14
ENSG00000152822	GRM1	-5.55989	4.98216	1.00221e-16	2.33647e-14
ENSG00000095203	EPB41L4B	-3.03828	4.88351	1.03552e-16	2.38107e-14
ENSG00000186197	EDARADD	-2.64394	3.84691	1.03083e-16	2.38107e-14
ENSG00000138678	GPAT3	-4.0485	6.36762	1.04375e-16	2.38366e-14
ENSG00000186185	KIF18B	3.84739	3.64503	1.19734e-16	2.71594e-14
ENSG00000049192	ADAMTS6	3.85529	4.71663	1.20615e-16	2.71757e-14
ENSG00000084774	CAD	1.90372	6.55833	1.28903e-16	2.88494e-14
ENSG00000117385	P3H1	2.98262	5.59267	1.92807e-16	4.25837e-14
ENSG00000176208	ATAD5	2.30386	4.6204	1.92711e-16	4.25837e-14
ENSG00000137642	SORL1	-3.19084	9.24656	2.11591e-16	4.61254e-14
ENSG00000174371	EXO1	3.77584	4.29186	2.10306e-16	4.61254e-14
ENSG00000181544	FANCB	3.20962	3.85063	2.554e-16	5.53164e-14
ENSG00000164039	BDH2	-2.54026	3.74236	4.0974e-16	8.81755e-14
ENSG00000110811	P3H3	3.64301	4.09269	4.19625e-16	8.97276e-14
ENSG00000065308	TRAM2	2.53883	4.35393	4.39983e-16	9.34853e-14
ENSG00000174326	SLC16A11	-4.32367	2.49734	4.81122e-16	1.01583e-13
ENSG00000156284	CLDN8	-6.1444	6.16711	4.92086e-16	1.03249e-13
ENSG00000036672	USP2	-3.29325	4.05731	5.0127e-16	1.04523e-13
ENSG00000004939	SLC4A1	-5.92662	8.09406	5.14338e-16	1.06586e-13
ENSG00000152595	MEPE	-5.22392	2.66173	6.59721e-16	1.35874e-13
ENSG00000166558	SLC38A8	-5.30676	2.81858	7.32169e-16	1.49876e-13
ENSG00000163590	PPM1L	-3.43036	5.91593	7.41658e-16	1.49989e-13
ENSG00000163686	ABHD6	-2.3562	4.49834	7.38066e-16	1.49989e-13
ENSG00000166963	MAP1A	1.98439	5.74609	8.30464e-16	1.66943e-13
ENSG00000100626	GALNT16	-3.70155	3.41671	8.60513e-16	1.71954e-13
ENSG00000187720	THSD4	-2.84992	6.76214	8.8328e-16	1.75459e-13
ENSG00000124839	RAB17	-3.03843	3.80255	9.10728e-16	1.79847e-13
ENSG00000187840	EIF4EBP1	3.02308	3.47442	9.1765e-16	1.80155e-13
ENSG00000115226	FNDC4	4.36884	3.75726	1.02851e-15	2.00744e-13
ENSG00000143217	NECTIN4	5.04935	3.98529	1.18048e-15	2.29074e-13
ENSG00000047648	ARHGAP6	-3.16997	6.47869	1.30317e-15	2.51429e-13
ENSG00000137337	MDC1	1.7215	6.19035	1.44936e-15	2.78037e-13
ENSG00000095752	IL11	5.21837	2.82593	1.52404e-15	2.90702e-13
ENSG00000169035	KLK7	7.80853	4.4916	1.54851e-15	2.93701e-13
ENSG00000123836	PFKFB2	-2.75341	6.68982	1.73001e-15	3.26044e-13
ENSG00000159461	AMFR	-1.94479	8.07103	1.73846e-15	3.26044e-13
ENSG00000103742	IGDCC4	4.88465	3.47111	1.80149e-15	3.3367e-13
ENSG00000104415	WISP1	4.50128	5.15474	1.79589e-15	3.3367e-13
ENSG00000154930	ACSS1	-2.29869	5.96177	1.80894e-15	3.3367e-13
ENSG00000148090	AUH	-2.34765	6.80098	1.86757e-15	3.42602e-13
ENSG00000151090	THRB	-2.64	7.7082	1.89965e-15	3.46593e-13
ENSG00000163975	MELTF	4.75419	4.70471	1.96033e-15	3.55731e-13
ENSG00000172270	BSG	-2.59485	8.20268	1.98831e-15	3.58869e-13
ENSG00000136010	ALDH1L2	3.43522	4.83975	2.22132e-15	3.9878e-13
ENSG00000204544	MUC21	8.61023	6.69085	2.2397e-15	3.99942e-13
ENSG00000169679	BUB1	2.90427	5.43931	2.55436e-15	4.53717e-13
ENSG00000021300	PLEKHB1	-3.79991	3.02132	2.63069e-15	4.64815e-13
ENSG00000133477	FAM83F	-3.12879	3.65497	2.73093e-15	4.80001e-13
ENSG00000182220	ATP6AP2	-1.81361	9.25297	2.91692e-15	5.09519e-13
ENSG00000187098	MITF	-1.91139	6.15175	2.92923e-15	5.09519e-13
ENSG00000107130	NCS1	3.50895	4.12183	3.038e-15	5.2302e-13
ENSG00000171016	PYGO1	3.85983	3.87154	3.02336e-15	5.2302e-13
ENSG00000134532	SOX5	-2.97568	4.18714	3.18038e-15	5.44737e-13
ENSG00000172551	MUCL1	-4.82694	2.67314	3.45327e-15	5.88477e-13
ENSG00000139144	PIK3C2G	-5.54358	6.36129	3.75297e-15	6.36319e-13
ENSG00000084444	FAM234B	-2.778	4.67854	4.11317e-15	6.92703e-13
ENSG00000118193	KIF14	3.94522	5.44611	4.12769e-15	6.92703e-13
ENSG00000174514	MFSD4A	-4.06599	3.63423	4.14743e-15	6.92703e-13
ENSG00000237649	KIFC1	3.34335	4.96754	4.32899e-15	7.19448e-13
ENSG00000182107	TMEM30B	-3.08056	3.91788	4.37247e-15	7.23094e-13
ENSG00000147394	ZNF185	3.21559	4.37062	4.77565e-15	7.85899e-13
ENSG00000071539	TRIP13	3.18469	4.07068	5.16727e-15	8.46196e-13
ENSG00000181458	TMEM45A	4.24363	4.44832	5.42836e-15	8.84638e-13
ENSG00000139044	B4GALNT3	-3.45924	6.61188	6.46052e-15	1.04776e-12
ENSG00000183856	IQGAP3	4.28568	6.2458	6.62245e-15	1.06886e-12
ENSG00000178031	ADAMTSL1	-3.2537	7.02579	6.6887e-15	1.07438e-12
ENSG00000112210	RAB23	2.86842	5.48717	7.10252e-15	1.13542e-12
ENSG00000122042	UBL3	-1.94612	6.34262	7.21233e-15	1.14751e-12
ENSG00000182580	EPHB3	3.79769	3.42095	7.49776e-15	1.1873e-12
ENSG00000168779	SHOX2	5.33396	2.70192	8.15215e-15	1.28486e-12
ENSG00000064042	LIMCH1	-2.76853	8.58067	8.38583e-15	1.31552e-12
ENSG00000196230	TUBB	1.82011	7.05742	8.68293e-15	1.35579e-12
ENSG00000144481	TRPM8	5.37699	2.80728	9.14438e-15	1.42123e-12
ENSG00000132464	ENAM	-4.68209	4.79549	9.36114e-15	1.44822e-12
ENSG00000047936	ROS1	5.10539	3.36487	9.40638e-15	1.44854e-12
ENSG00000158457	TSPAN33	-2.71807	5.30726	9.58808e-15	1.46978e-12
ENSG00000164825	DEFB1	-4.9346	6.29416	1.03689e-14	1.57509e-12
ENSG00000213846	AC098614.2	3.01355	4.79293	1.03336e-14	1.57509e-12
ENSG00000121152	NCAPH	3.24734	3.94534	1.06888e-14	1.61637e-12
ENSG00000174669	SLC29A2	-2.83352	5.76107	1.09061e-14	1.64184e-12
ENSG00000134548	SPX	-5.73828	5.12969	1.14278e-14	1.7127e-12
ENSG00000119673	ACOT2	-2.47648	5.74446	1.34981e-14	2.01398e-12
ENSG00000167754	KLK5	6.01381	2.85593	1.44972e-14	2.15348e-12
ENSG00000165097	KDM1B	1.80266	4.94773	1.45668e-14	2.15429e-12
ENSG00000158856	DMTN	-3.00536	6.40456	1.63309e-14	2.40459e-12
ENSG00000102384	CENPI	3.14664	4.41156	1.99191e-14	2.9201e-12
ENSG00000183876	ARSI	5.16043	2.73558	2.09436e-14	3.05694e-12
ENSG00000131747	TOP2A	3.78157	7.75267	2.2685e-14	3.29679e-12
ENSG00000215644	GCGR	-4.83459	3.84364	2.2868e-14	3.30906e-12
ENSG00000115414	FN1	4.58192	13.1952	2.40121e-14	3.44491e-12
ENSG00000205517	RGL3	-2.59959	5.49977	2.40093e-14	3.44491e-12
ENSG00000002746	HECW1	5.10995	3.30436	2.41202e-14	3.44569e-12
ENSG00000113742	CPEB4	-2.05696	7.20659	2.88972e-14	4.11063e-12
ENSG00000144677	CTDSPL	-2.07405	6.09029	2.96174e-14	4.1953e-12
ENSG00000205336	ADGRG1	-3.11751	9.54896	3.08775e-14	4.35541e-12
ENSG00000066382	MPPED2	-4.58237	5.22423	3.17703e-14	4.4626e-12
ENSG00000180881	CAPS2	-2.91528	4.24836	3.3307e-14	4.65896e-12
ENSG00000164142	FAM160A1	-2.52388	5.56421	3.74192e-14	5.21244e-12
ENSG00000113368	LMNB1	3.06653	5.51075	4.12257e-14	5.71895e-12
ENSG00000131143	COX4I1	-2.26751	8.08493	4.16811e-14	5.75834e-12
ENSG00000060762	MPC1	-2.44446	5.03877	4.49287e-14	6.18157e-12
ENSG00000157111	TMEM171	-3.70859	3.15223	4.76361e-14	6.52731e-12
ENSG00000078098	FAP	4.35163	5.16562	5.23733e-14	7.14725e-12
ENSG00000112984	KIF20A	3.32419	4.73188	5.47114e-14	7.4361e-12
ENSG00000198003	CCDC151	-3.45763	3.4354	5.57457e-14	7.54613e-12
ENSG00000119655	NPC2	-1.76643	8.71272	5.86341e-14	7.90524e-12
ENSG00000189001	SBSN	5.28863	2.7101	6.00098e-14	8.02625e-12
ENSG00000211456	SACM1L	-1.86192	7.10633	5.98839e-14	8.02625e-12
ENSG00000109133	TMEM33	-2.08159	7.81542	6.16342e-14	8.19651e-12
ENSG00000171848	RRM2	4.06163	2.69321	6.17711e-14	8.19651e-12
ENSG00000156535	CD109	4.68992	7.39485	6.4429e-14	8.51554e-12
ENSG00000136872	ALDOB	-4.1089	2.51177	7.08577e-14	9.29345e-12
ENSG00000143702	CEP170	2.23446	4.70335	7.08684e-14	9.29345e-12
ENSG00000128656	CHN1	2.84968	5.17833	7.78146e-14	1.01646e-11
ENSG00000111319	SCNN1A	-4.18451	8.84882	7.99617e-14	1.04046e-11
ENSG00000136828	RALGPS1	-2.42973	6.0945	9.98534e-14	1.29428e-11
ENSG00000145604	SKP2	1.78887	4.95525	1.09664e-13	1.41597e-11
ENSG00000072195	SPEG	4.22242	3.57551	1.10828e-13	1.42552e-11
ENSG00000132677	RHBG	-5.36571	5.68294	1.1174e-13	1.43177e-11
ENSG00000052795	FNIP2	-2.21408	8.58602	1.22017e-13	1.55751e-11
ENSG00000109182	CWH43	-5.66549	6.36343	1.36239e-13	1.73246e-11
ENSG00000169031	COL4A3	-3.38416	5.18102	1.41574e-13	1.79351e-11
ENSG00000080854	IGSF9B	-2.67592	4.69354	1.42279e-13	1.79566e-11
ENSG00000133454	MYO18B	5.10192	3.41414	1.429e-13	1.79674e-11
ENSG00000091137	SLC26A4	-4.92775	5.2958	1.47917e-13	1.85288e-11
ENSG00000165269	AQP7	-5.07029	2.52167	1.50746e-13	1.8813e-11
ENSG00000103528	SYT17	-3.07057	6.03746	1.64092e-13	2.04028e-11
ENSG00000000460	C1orf112	1.93128	4.66152	1.72724e-13	2.13967e-11
ENSG00000158163	DZIP1L	3.15176	3.36768	1.7654e-13	2.1789e-11
ENSG00000100095	SEZ6L	-6.62211	4.01344	1.78443e-13	2.19433e-11
ENSG00000167969	ECI1	-2.4911	6.69293	1.87896e-13	2.30214e-11
ENSG00000165810	BTNL9	-3.57068	3.9205	1.89656e-13	2.31525e-11
ENSG00000151276	MAGI1	-2.46806	8.01458	1.92077e-13	2.3363e-11
ENSG00000136003	ISCU	-2.16354	7.9838	2.01745e-13	2.44505e-11
ENSG00000100170	SLC5A1	-4.06445	2.57761	2.17491e-13	2.62639e-11
ENSG00000077935	SMC1B	3.2684	3.50943	2.20845e-13	2.65734e-11
ENSG00000167755	KLK6	6.54545	4.20262	2.23388e-13	2.67834e-11
ENSG00000159763	PIP	-6.08273	4.50583	2.30706e-13	2.75624e-11
ENSG00000138764	CCNG2	-1.92122	7.53584	2.3871e-13	2.84175e-11
ENSG00000100196	KDELR3	3.86446	4.98383	2.41579e-13	2.86574e-11
ENSG00000010030	ETV7	3.44361	3.11226	2.58702e-13	3.05806e-11
ENSG00000189064	GAGE2A	5.64395	2.53212	2.64068e-13	3.11054e-11
ENSG00000072110	ACTN1	2.71494	7.91585	2.72144e-13	3.19445e-11
ENSG00000136155	SCEL	7.11528	3.74473	2.94896e-13	3.44946e-11
ENSG00000213918	DNASE1	-3.61585	7.51118	3.02075e-13	3.52117e-11
ENSG00000112079	STK38	1.63558	5.87132	3.04086e-13	3.53234e-11
ENSG00000275713	HIST1H2BH	1.9052	5.47967	3.08048e-13	3.56603e-11
ENSG00000168907	PLA2G4F	-4.93119	6.47507	3.23189e-13	3.72844e-11
ENSG00000184357	HIST1H1B	2.9741	4.93537	3.48809e-13	4.01023e-11
ENSG00000120370	GORAB	1.90254	5.94804	3.50925e-13	4.02078e-11
ENSG00000214128	TMEM213	-5.3009	6.47953	3.61814e-13	4.13145e-11
ENSG00000163029	SMC6	1.63089	6.47667	3.71928e-13	4.23254e-11
ENSG00000065328	MCM10	3.06244	3.65499	3.9211e-13	4.44714e-11
ENSG00000198168	SVIP	-2.28008	4.7839	3.93681e-13	4.44992e-11
ENSG00000257335	MGAM	-2.98422	4.94643	4.15695e-13	4.68298e-11
ENSG00000174469	CNTNAP2	-4.14144	3.1057	4.24591e-13	4.7672e-11
ENSG00000054938	CHRDL2	-3.36364	2.79289	4.46275e-13	4.99397e-11
ENSG00000196188	CTSE	5.4557	2.94908	4.57988e-13	5.10801e-11
ENSG00000196526	AFAP1	2.71672	4.9296	4.61234e-13	5.12718e-11
ENSG00000180198	RCC1	2.3997	4.73258	4.73281e-13	5.22649e-11
ENSG00000182197	EXT1	1.57123	7.69866	4.73146e-13	5.22649e-11
ENSG00000136982	DSCC1	2.85213	3.5056	5.07623e-13	5.58735e-11
ENSG00000241186	TDGF1	-5.81665	3.23471	5.18032e-13	5.68328e-11
ENSG00000146755	TRIM50	-4.92885	6.028	5.26308e-13	5.75528e-11
ENSG00000006757	PNPLA4	-1.72309	4.8445	5.53652e-13	6.03462e-11
ENSG00000123219	CENPK	2.77371	4.19259	5.65254e-13	6.14115e-11
ENSG00000138160	KIF11	2.77697	5.39552	5.71704e-13	6.19119e-11
ENSG00000082482	KCNK2	6.14285	3.86545	6.1618e-13	6.65138e-11
ENSG00000215218	UBE2QL1	-4.24421	2.40726	6.29113e-13	6.76922e-11
ENSG00000196924	FLNA	2.95166	10.3009	6.32469e-13	6.78358e-11
ENSG00000164081	TEX264	-2.28966	5.83239	6.39328e-13	6.83531e-11
ENSG00000101003	GINS1	2.58826	3.53976	6.5542e-13	6.98511e-11
ENSG00000174939	ASPHD1	4.89231	2.62512	6.67033e-13	7.08638e-11
ENSG00000182372	CLN8	-2.28295	3.41064	6.79159e-13	7.19244e-11
ENSG00000131149	GSE1	-1.63838	6.85257	6.84506e-13	7.22628e-11
ENSG00000088325	TPX2	3.16492	6.08117	7.02805e-13	7.39619e-11
ENSG00000136848	DAB2IP	-2.04058	7.19929	7.69657e-13	8.07442e-11
ENSG00000170324	FRMPD2	-3.81096	3.3085	7.96519e-13	8.3302e-11
ENSG00000138593	SECISBP2L	-1.71031	8.5488	8.01909e-13	8.33648e-11
ENSG00000141696	P3H4	2.43449	3.42999	8.02086e-13	8.33648e-11
ENSG00000149809	TM7SF2	-2.88464	5.04155	8.08832e-13	8.38065e-11
ENSG00000106302	HYAL4	-4.81624	2.65597	8.86314e-13	9.15522e-11
ENSG00000169918	OTUD7A	-3.21784	2.9115	9.12661e-13	9.39845e-11
ENSG00000167232	ZNF91	-2.49882	9.45983	9.63124e-13	9.88778e-11
ENSG00000102934	PLLP	-2.69083	5.3462	9.86478e-13	1.00967e-10
ENSG00000013306	SLC25A39	-1.92355	7.33392	1.04021e-12	1.06142e-10
ENSG00000010278	CD9	-3.33083	8.92586	1.09187e-12	1.10741e-10
ENSG00000165181	C9orf84	-2.95027	7.17191	1.09107e-12	1.10741e-10
ENSG00000137103	TMEM8B	-2.26405	4.28722	1.1421e-12	1.1514e-10
ENSG00000173542	MOB1B	-2.6785	6.56759	1.14201e-12	1.1514e-10
ENSG00000100362	PVALB	-6.84037	9.5625	1.15345e-12	1.1559e-10
ENSG00000139531	SUOX	-1.57063	6.17439	1.15212e-12	1.1559e-10
ENSG00000074696	HACD3	-1.7512	6.69167	1.20353e-12	1.20249e-10
ENSG00000179299	NSUN7	-3.21189	5.85982	1.20736e-12	1.20274e-10
ENSG00000265460	RP11-690G19.4	-4.3591	2.16281	1.26737e-12	1.25879e-10
ENSG00000197444	OGDHL	-5.24023	9.00809	1.29552e-12	1.28295e-10
ENSG00000187889	C1orf168	-4.08753	5.09889	1.34335e-12	1.3264e-10
ENSG00000164197	RNF180	-2.70791	4.84979	1.44486e-12	1.42245e-10
ENSG00000112029	FBXO5	2.40894	3.83349	1.45957e-12	1.43273e-10
ENSG00000142552	RCN3	3.54151	3.63149	1.50121e-12	1.4693e-10
ENSG00000166046	TCP11L2	-1.60424	5.57283	1.51229e-12	1.47584e-10
ENSG00000077713	SLC25A43	1.9486	4.38235	1.5239e-12	1.48287e-10
ENSG00000134013	LOXL2	3.51923	6.48788	1.58817e-12	1.54093e-10
ENSG00000166405	RIC3	-3.61391	3.07383	1.72229e-12	1.66625e-10
ENSG00000134690	CDCA8	3.54995	4.16153	1.73079e-12	1.66967e-10
ENSG00000085276	MECOM	-2.5038	7.81479	1.83259e-12	1.7628e-10
ENSG00000163507	KIAA1524	2.26887	5.43185	1.84451e-12	1.7692e-10
ENSG00000165795	NDRG2	-3.00059	6.89787	1.86426e-12	1.78305e-10
ENSG00000142621	FHAD1	4.44739	4.07868	1.87645e-12	1.78961e-10
ENSG00000140740	UQCRC2	-1.89063	8.71322	1.93431e-12	1.83957e-10
ENSG00000072571	HMMR	2.96061	4.50314	1.9531e-12	1.85219e-10
ENSG00000166816	LDHD	-3.18928	4.09632	2.08431e-12	1.97105e-10
ENSG00000102854	MSLN	5.12011	2.41876	2.0911e-12	1.97192e-10
ENSG00000110987	BCL7A	-1.96786	4.94977	2.14346e-12	2.01563e-10
ENSG00000069482	GAL	5.30515	2.74265	2.17279e-12	2.0375e-10
ENSG00000151849	CENPJ	1.86555	5.52946	2.61631e-12	2.44658e-10
ENSG00000119927	GPAM	-1.58455	5.94323	2.63595e-12	2.45267e-10
ENSG00000175985	PLEKHD1	-4.22922	4.6332	2.63744e-12	2.45267e-10
ENSG00000169020	ATP5I	-1.76384	7.57333	2.67378e-12	2.47959e-10
ENSG00000163932	PRKCD	-2.37778	7.58405	2.72679e-12	2.5218e-10
ENSG00000182054	IDH2	-2.33415	9.39531	2.7432e-12	2.53e-10
ENSG00000101447	FAM83D	3.05357	4.71847	2.80274e-12	2.57783e-10
ENSG00000174938	SEZ6L2	4.77186	4.04148	2.81372e-12	2.58086e-10
ENSG00000184661	CDCA2	2.49962	4.41131	2.91444e-12	2.66595e-10
ENSG00000071054	MAP4K4	2.0102	8.87064	2.92751e-12	2.67064e-10
ENSG00000196502	SULT1A1	-3.06136	4.03116	2.97358e-12	2.70531e-10
ENSG00000176204	LRRTM4	-4.47508	2.41014	2.98277e-12	2.70634e-10
ENSG00000110723	EXPH5	-2.83024	6.16645	3.01881e-12	2.73165e-10
ENSG00000175348	TMEM9B	-1.79086	5.71153	3.05705e-12	2.75882e-10
ENSG00000124143	ARHGAP40	5.45943	2.55919	3.07408e-12	2.76108e-10
ENSG00000163293	NIPAL1	-2.94845	4.80179	3.076e-12	2.76108e-10
ENSG00000113732	ATP6V0E1	-1.46362	6.41327	3.11114e-12	2.78518e-10
ENSG00000107537	PHYH	-2.70759	8.39507	3.15334e-12	2.81545e-10
ENSG00000168993	CPLX1	-5.45937	3.38405	3.16312e-12	2.81669e-10
ENSG00000130635	COL5A1	4.60721	9.93931	3.17933e-12	2.82363e-10
ENSG00000112742	TTK	2.76003	5.05516	3.38038e-12	2.99427e-10
ENSG00000196747	HIST1H2AI	2.57326	4.29069	3.56862e-12	3.15269e-10
ENSG00000113083	LOX	3.49812	6.00882	3.63918e-12	3.20659e-10
ENSG00000151320	AKAP6	-2.58844	6.3423	3.78003e-12	3.32198e-10
ENSG00000182481	KPNA2	2.35738	5.36725	3.93351e-12	3.44783e-10
ENSG00000167900	TK1	3.36326	2.85361	3.97245e-12	3.4729e-10
ENSG00000158458	NRG2	-3.1266	3.30871	4.34839e-12	3.79168e-10
ENSG00000070159	PTPN3	-2.42798	7.47235	4.36703e-12	3.79807e-10
ENSG00000163687	DNASE1L3	-4.29267	2.33302	4.44136e-12	3.85274e-10
ENSG00000076382	SPAG5	3.19841	5.64453	4.45785e-12	3.85707e-10
ENSG00000040275	SPDL1	2.40321	4.6874	4.52605e-12	3.89842e-10
ENSG00000041515	MYO16	-2.91772	3.57673	4.52885e-12	3.89842e-10
ENSG00000049323	LTBP1	3.25722	7.65234	4.54803e-12	3.90491e-10
ENSG00000101311	FERMT1	3.72658	3.49508	4.71509e-12	4.03801e-10
ENSG00000165685	TMEM52B	-4.13928	2.58375	4.97739e-12	4.25181e-10
ENSG00000124795	DEK	1.75269	8.15841	5.46733e-12	4.65847e-10
ENSG00000196460	RFX8	3.93271	2.7004	5.54254e-12	4.70114e-10
ENSG00000254332	GS1-44D20.1	2.96032	3.84735	5.54542e-12	4.70114e-10
ENSG00000132000	PODNL1	4.67406	2.73348	5.5771e-12	4.70424e-10
ENSG00000169862	CTNND2	-3.89374	2.85982	5.56355e-12	4.70424e-10
ENSG00000125872	LRRN4	5.20211	2.67826	5.78917e-12	4.87088e-10
ENSG00000026103	FAS	1.91072	6.71672	5.85787e-12	4.91637e-10
ENSG00000128595	CALU	1.94874	8.40543	5.95507e-12	4.98548e-10
ENSG00000051108	HERPUD1	-1.57127	8.16187	6.04235e-12	5.04596e-10
ENSG00000111775	COX6A1	-2.55174	5.30021	6.25404e-12	5.20979e-10
ENSG00000070778	PTPN21	-1.57771	6.91195	6.41538e-12	5.3047e-10
ENSG00000103253	HAGHL	-2.80793	4.62387	6.40435e-12	5.3047e-10
ENSG00000163116	STPG2	-2.90448	2.99001	6.38521e-12	5.3047e-10
ENSG00000170364	SETMAR	-1.98063	4.83175	6.58251e-12	5.42952e-10
ENSG00000184363	PKP3	2.73604	4.08878	6.70772e-12	5.51924e-10
ENSG00000085871	MGST2	-1.86427	6.63792	6.89741e-12	5.66144e-10
ENSG00000163517	HDAC11	-2.02642	4.26006	6.97723e-12	5.71299e-10
ENSG00000154359	LONRF1	-2.10558	6.07943	7.00968e-12	5.7256e-10
ENSG00000204580	DDR1	-2.33251	7.58341	7.20169e-12	5.86815e-10
ENSG00000184545	DUSP8	-2.20423	3.64022	7.35038e-12	5.97481e-10
ENSG00000174527	MYO1H	-4.7795	3.71763	7.48738e-12	6.07147e-10
ENSG00000076003	MCM6	1.80086	5.6687	7.56601e-12	6.09109e-10
ENSG00000114573	ATP6V1A	-2.39649	9.17299	7.56487e-12	6.09109e-10
ENSG00000131094	C1QL1	3.68919	3.65617	7.5348e-12	6.09109e-10
ENSG00000116183	PAPPA2	-3.66159	6.0985	7.84303e-12	6.299e-10
ENSG00000176092	AIM1L	5.00186	2.58271	7.96859e-12	6.38457e-10
ENSG00000113448	PDE4D	-2.31902	6.90193	8.03818e-12	6.41182e-10
ENSG00000179051	RCC2	1.82924	5.44127	8.0408e-12	6.41182e-10
ENSG00000164078	MST1R	4.25956	3.64092	8.29415e-12	6.59817e-10
ENSG00000120526	NUDCD1	1.52483	5.53396	9.11319e-12	7.2326e-10
ENSG00000090889	KIF4A	3.4337	6.01048	9.29515e-12	7.35961e-10
ENSG00000139644	TMBIM6	-1.65083	9.62688	9.32473e-12	7.36566e-10
ENSG00000244486	SCARF2	3.26611	2.92014	9.46253e-12	7.45696e-10
ENSG00000148848	ADAM12	4.71391	6.91807	9.48567e-12	7.45769e-10
ENSG00000131951	LRRC9	-3.28686	4.20335	9.81474e-12	7.69838e-10
ENSG00000183617	MRPL54	-1.88608	4.33224	1.02416e-11	8.01449e-10
ENSG00000198840	MT-ND3	-2.20809	6.57678	1.06715e-11	8.33143e-10
ENSG00000167186	COQ7	-1.65009	4.30786	1.07253e-11	8.35404e-10
ENSG00000149257	SERPINH1	2.09669	7.61827	1.09196e-11	8.4857e-10
ENSG00000132530	XAF1	2.40494	4.73929	1.12666e-11	8.7351e-10
ENSG00000177191	B3GNT8	-2.3097	3.38996	1.1377e-11	8.80036e-10
ENSG00000054690	PLEKHH1	-2.44427	6.29823	1.14854e-11	8.8638e-10
ENSG00000136643	RPS6KC1	1.50856	6.03061	1.17695e-11	9.04147e-10
ENSG00000184908	CLCNKB	-5.61942	8.98357	1.17535e-11	9.04147e-10
ENSG00000131771	PPP1R1B	-4.17339	2.23018	1.23653e-11	9.47749e-10
ENSG00000186212	SOWAHB	-2.74821	3.60403	1.35882e-11	1.03911e-09
ENSG00000122591	FAM126A	1.98502	6.521	1.38599e-11	1.05748e-09
ENSG00000154920	EME1	3.29227	2.68094	1.41546e-11	1.07752e-09
ENSG00000115355	CCDC88A	2.49198	7.33298	1.43341e-11	1.08871e-09
ENSG00000167210	LOXHD1	-4.22865	3.99818	1.46942e-11	1.11354e-09
ENSG00000143476	DTL	2.66937	4.44643	1.51775e-11	1.14757e-09
ENSG00000140534	TICRR	2.86756	4.44287	1.54681e-11	1.16692e-09
ENSG00000277775	HIST1H3F	2.42222	4.85078	1.627e-11	1.22467e-09
ENSG00000180354	MTURN	-2.26764	4.47677	1.68606e-11	1.26628e-09
ENSG00000142945	KIF2C	3.30023	4.3	1.8018e-11	1.35018e-09
ENSG00000131459	GFPT2	3.70013	6.03105	1.8733e-11	1.40064e-09
ENSG00000080224	EPHA6	-3.99493	2.64556	1.97356e-11	1.47232e-09
ENSG00000124813	RUNX2	4.09522	7.38752	2.00378e-11	1.49155e-09
ENSG00000204983	PRSS1	-3.88621	2.48967	2.05628e-11	1.52724e-09
ENSG00000155495	MAGEC1	5.30859	2.43461	2.093e-11	1.55108e-09
ENSG00000005882	PDK2	-1.8274	5.56412	2.10417e-11	1.55593e-09
ENSG00000124571	XPO5	1.62757	6.06967	2.12131e-11	1.56515e-09
ENSG00000102359	SRPX2	4.4866	5.75652	2.15709e-11	1.58807e-09
ENSG00000151418	ATP6V1G3	-5.05016	6.82769	2.20989e-11	1.62337e-09
ENSG00000144395	CCDC150	3.58949	2.841	2.38393e-11	1.7474e-09
ENSG00000162849	KIF26B	3.93096	6.52493	2.41593e-11	1.767e-09
ENSG00000013375	PGM3	1.93053	5.85914	2.57747e-11	1.87697e-09
ENSG00000117069	ST6GALNAC5	4.38218	2.59085	2.57264e-11	1.87697e-09
ENSG00000108829	LRRC59	1.57142	5.81633	2.67388e-11	1.94296e-09
ENSG00000117479	SLC19A2	-2.11417	5.88146	2.69523e-11	1.9516e-09
ENSG00000127184	COX7C	-2.35884	7.09577	2.6974e-11	1.9516e-09
ENSG00000143498	TAF1A	2.14977	3.68431	2.75769e-11	1.99094e-09
ENSG00000138180	CEP55	3.47126	4.66216	2.76533e-11	1.99216e-09
ENSG00000166851	PLK1	2.95583	4.49748	2.83442e-11	2.03757e-09
ENSG00000133135	RNF128	3.06578	4.00527	2.89401e-11	2.07596e-09
ENSG00000148123	PLPPR1	-4.19338	3.02845	2.95206e-11	2.11308e-09
ENSG00000088682	COQ9	-2.00675	7.33849	2.96808e-11	2.12003e-09
ENSG00000198938	MT-CO3	-2.03036	8.48546	3.01486e-11	2.14887e-09
ENSG00000078053	AMPH	4.01621	3.22728	3.0705e-11	2.1839e-09
ENSG00000162063	CCNF	2.52583	3.56278	3.12771e-11	2.21988e-09
ENSG00000155511	GRIA1	3.23065	3.77514	3.15075e-11	2.23151e-09
ENSG00000128655	PDE11A	-3.21645	2.39636	3.38652e-11	2.39345e-09
ENSG00000273983	HIST1H3G	2.57484	4.76039	3.63189e-11	2.56148e-09
ENSG00000167123	CERCAM	2.77737	4.70472	3.64802e-11	2.56746e-09
ENSG00000154153	FAM134B	-3.05881	6.59552	3.80096e-11	2.6695e-09
ENSG00000125319	C17orf53	2.94232	2.77209	4.06037e-11	2.84574e-09
ENSG00000198554	WDHD1	2.19089	5.46776	4.15706e-11	2.90743e-09
ENSG00000168297	PXK	-2.20113	7.54729	4.18107e-11	2.91814e-09
ENSG00000161714	PLCD3	2.01275	3.89964	4.22307e-11	2.94134e-09
ENSG00000153317	ASAP1	2.09424	8.41592	4.25661e-11	2.95856e-09
ENSG00000057019	DCBLD2	3.44122	8.57801	4.35749e-11	3.02242e-09
ENSG00000214456	PLIN5	-3.66298	2.22667	4.44651e-11	3.07781e-09
ENSG00000111186	WNT5B	4.05677	2.82271	4.45646e-11	3.07835e-09
ENSG00000250479	CHCHD10	-2.78151	7.97449	4.71489e-11	3.25017e-09
ENSG00000150477	KIAA1328	-2.10147	5.70322	4.79467e-11	3.2984e-09
ENSG00000216819	TUBB2BP1	-3.68993	2.22341	4.82354e-11	3.31148e-09
ENSG00000103365	GGA2	-1.22809	7.40852	4.84295e-11	3.31587e-09
ENSG00000128591	FLNC	3.90994	6.25875	4.84969e-11	3.31587e-09
ENSG00000168268	NT5DC2	3.08684	6.27663	4.90641e-11	3.34783e-09
ENSG00000144354	CDCA7	3.8812	3.15824	4.95313e-11	3.36602e-09
ENSG00000278674	RP11-49K24.9	-4.09311	3.20852	4.94349e-11	3.36602e-09
ENSG00000176641	RNF152	-3.23492	5.36999	4.97032e-11	3.37088e-09
ENSG00000152217	SETBP1	-1.6764	7.76899	4.98588e-11	3.37462e-09
ENSG00000142319	SLC6A3	-4.2358	2.5759	5.00538e-11	3.381e-09
ENSG00000085999	RAD54L	2.91158	4.27972	5.44077e-11	3.66771e-09
ENSG00000109929	SC5D	-2.5146	7.8097	5.69995e-11	3.83473e-09
ENSG00000182240	BACE2	-2.10059	8.82471	5.77666e-11	3.87857e-09
ENSG00000177465	ACOT4	-2.50814	3.09557	5.83099e-11	3.90723e-09
ENSG00000134668	SPOCD1	3.6162	2.53436	6.11185e-11	4.08727e-09
ENSG00000111450	STX2	1.54491	4.82073	6.21591e-11	4.14859e-09
ENSG00000100336	APOL4	2.96751	3.70973	6.25073e-11	4.15531e-09
ENSG00000112118	MCM3	1.71329	6.68718	6.24366e-11	4.15531e-09
ENSG00000215018	COL28A1	-2.82017	2.69427	6.27776e-11	4.16503e-09
ENSG00000111725	PRKAB1	-2.01783	5.76172	6.40788e-11	4.23987e-09
ENSG00000165905	LARGE2	-3.69527	3.59822	6.41582e-11	4.23987e-09
ENSG00000151846	PABPC3	1.50453	5.58137	6.58229e-11	4.34134e-09
ENSG00000144908	ALDH1L1	-4.38875	5.78298	6.98635e-11	4.5988e-09
ENSG00000275700	AATF	1.48497	6.26781	7.05392e-11	4.63419e-09
ENSG00000189043	NDUFA4	-2.31162	8.13888	7.10018e-11	4.65547e-09
ENSG00000138376	BARD1	2.21521	4.90313	7.15409e-11	4.68167e-09
ENSG00000012124	CD22	-3.04491	3.66251	7.28337e-11	4.757e-09
ENSG00000188730	VWC2	-4.72726	1.98757	7.37037e-11	4.80448e-09
ENSG00000153446	C16orf89	-3.82862	2.87934	7.60234e-11	4.93652e-09
ENSG00000173221	GLRX	-2.00356	5.64128	7.59547e-11	4.93652e-09
ENSG00000171320	ESCO2	2.53164	3.57942	7.91658e-11	5.13065e-09
ENSG00000173442	EHBP1L1	2.56185	6.93891	8.14998e-11	5.27173e-09
ENSG00000163918	RFC4	1.77809	4.9002	8.21667e-11	5.30465e-09
ENSG00000013583	HEBP1	-1.52206	5.09993	8.35502e-11	5.38362e-09
ENSG00000117122	MFAP2	5.49165	5.38837	8.44711e-11	5.43253e-09
ENSG00000187801	ZFP69B	2.82402	2.93962	8.47422e-11	5.43954e-09
ENSG00000163689	C3orf67	2.60626	3.19031	8.58615e-11	5.50087e-09
ENSG00000196109	ZNF676	-4.46943	3.72496	9.2033e-11	5.88503e-09
ENSG00000183654	MARCH11	-5.81325	2.59555	9.25337e-11	5.9058e-09
ENSG00000165475	CRYL1	-1.61943	4.43834	9.53329e-11	6.0729e-09
ENSG00000100612	DHRS7	-2.561	6.08777	9.68331e-11	6.15679e-09
ENSG00000158125	XDH	7.29013	5.65885	9.70252e-11	6.15734e-09
ENSG00000141756	FKBP10	3.62972	5.94255	9.87591e-11	6.25555e-09
ENSG00000005243	COPZ2	2.78948	4.40099	1.08225e-10	6.84093e-09
ENSG00000163568	AIM2	3.94729	4.2279	1.08408e-10	6.84093e-09
ENSG00000117399	CDC20	3.27914	4.27246	1.10955e-10	6.9885e-09
ENSG00000139146	FAM60A	-1.72955	4.81541	1.19894e-10	7.53739e-09
ENSG00000263232	ATP5A1P3	-2.29723	5.26726	1.21118e-10	7.60009e-09
ENSG00000115504	EHBP1	1.71114	6.02977	1.26081e-10	7.89674e-09
ENSG00000155363	MOV10	1.26982	6.14707	1.28508e-10	8.03376e-09
ENSG00000106868	SUSD1	-1.84715	6.88093	1.36242e-10	8.50119e-09
ENSG00000117724	CENPF	3.13648	7.54645	1.36491e-10	8.50119e-09
ENSG00000180263	FGD6	2.58331	5.97824	1.37018e-10	8.51823e-09
ENSG00000065717	TLE2	-2.58109	4.83108	1.37945e-10	8.55995e-09
ENSG00000135063	FAM189A2	-4.17901	5.45873	1.38468e-10	8.57657e-09
ENSG00000169071	ROR2	3.81803	4.84863	1.58303e-10	9.78709e-09
ENSG00000196268	ZNF493	-1.59291	5.39249	1.58605e-10	9.78772e-09
ENSG00000106780	MEGF9	-1.63729	5.95366	1.59818e-10	9.84451e-09
ENSG00000146729	GBAS	-1.46861	7.40666	1.60634e-10	9.87664e-09
ENSG00000169302	STK32A	-2.10095	5.01212	1.6276e-10	9.98908e-09
ENSG00000132386	SERPINF1	3.94561	7.1838	1.70002e-10	1.03766e-08
ENSG00000179348	GATA2	-2.68081	5.11204	1.6992e-10	1.03766e-08
ENSG00000235531	MSC-AS1	3.03631	3.69357	1.69491e-10	1.03766e-08
ENSG00000138182	KIF20B	2.07433	5.78946	1.71036e-10	1.04208e-08
ENSG00000144455	SUMF1	-1.57985	5.59703	1.7878e-10	1.08729e-08
ENSG00000145743	FBXL17	-1.50692	5.95667	1.80484e-10	1.09566e-08
ENSG00000143228	NUF2	3.67119	4.35377	1.82551e-10	1.10622e-08
ENSG00000197965	MPZL1	1.56733	5.46456	1.98109e-10	1.19833e-08
ENSG00000102243	VGLL1	5.19999	2.40266	1.99201e-10	1.20277e-08
ENSG00000043355	ZIC2	4.52457	2.3229	2.02424e-10	1.22003e-08
ENSG00000165621	OXGR1	-4.44539	4.05173	2.1321e-10	1.28274e-08
ENSG00000279924	RP11-341D18.2	-4.31896	2.18323	2.15044e-10	1.29146e-08
ENSG00000226650	KIF4B	3.26246	3.10047	2.16936e-10	1.30049e-08
ENSG00000143401	ANP32E	1.99375	6.65401	2.19662e-10	1.31449e-08
ENSG00000171467	ZNF318	1.40167	6.46351	2.20951e-10	1.31985e-08
ENSG00000111424	VDR	-1.77919	5.47053	2.23609e-10	1.33336e-08
ENSG00000053918	KCNQ1	-2.89297	6.92415	2.284e-10	1.35951e-08
ENSG00000166130	IKBIP	2.14845	4.67715	2.3278e-10	1.38312e-08
ENSG00000130518	KIAA1683	-2.10561	3.78051	2.33906e-10	1.38736e-08
ENSG00000176945	MUC20	-3.69029	7.87559	2.38104e-10	1.40977e-08
ENSG00000104312	RIPK2	1.86003	5.58696	2.38753e-10	1.41112e-08
ENSG00000197299	BLM	2.2402	4.27312	2.4071e-10	1.42019e-08
ENSG00000172840	PDP2	-2.41902	4.61273	2.43841e-10	1.43614e-08
ENSG00000066279	ASPM	3.66773	8.2591	2.46156e-10	1.44724e-08
ENSG00000196482	ESRRG	-3.8933	5.66299	2.47174e-10	1.45068e-08
ENSG00000138079	SLC3A1	-3.38288	4.47541	2.48747e-10	1.45736e-08
ENSG00000185420	SMYD3	2.45561	5.24267	2.53341e-10	1.48169e-08
ENSG00000019102	VSIG2	-2.74165	3.4158	2.5824e-10	1.50772e-08
ENSG00000109205	ODAM	-4.91707	3.35203	2.6389e-10	1.53803e-08
ENSG00000163006	CCDC138	2.14063	3.32801	2.77659e-10	1.61548e-08
ENSG00000138778	CENPE	2.81397	6.47484	2.94055e-10	1.70791e-08
ENSG00000198682	PAPSS2	2.80056	6.51444	3.03502e-10	1.75973e-08
ENSG00000153294	ADGRF4	4.75967	2.21648	3.05704e-10	1.76945e-08
ENSG00000105707	HPN	-3.18141	4.56436	3.08195e-10	1.77843e-08
ENSG00000174156	GSTA3	-4.06749	2.11854	3.08316e-10	1.77843e-08
ENSG00000171241	SHCBP1	2.77304	4.2457	3.17405e-10	1.82772e-08
ENSG00000117226	GBP3	2.8617	6.77082	3.31674e-10	1.90661e-08
ENSG00000129625	REEP5	-1.39904	6.2161	3.37722e-10	1.93806e-08
ENSG00000185432	METTL7A	-2.75488	5.63366	3.47838e-10	1.99271e-08
ENSG00000115216	NRBP1	1.58972	7.07426	3.51828e-10	2.01213e-08
ENSG00000104213	PDGFRL	4.0541	4.02486	3.57028e-10	2.03818e-08
ENSG00000175793	SFN	4.42234	3.75111	3.57596e-10	2.03818e-08
ENSG00000203930	LINC00632	5.29124	2.61429	3.61842e-10	2.05888e-08
ENSG00000148677	ANKRD1	5.79711	4.5219	3.6667e-10	2.08282e-08
ENSG00000172167	MTBP	1.76518	4.46665	3.68617e-10	2.09034e-08
ENSG00000150995	ITPR1	-1.95532	8.30917	3.73526e-10	2.11183e-08
ENSG00000221818	EBF2	-3.79858	5.31558	3.73663e-10	2.11183e-08
ENSG00000233101	HOXB-AS3	-2.34058	3.53768	3.74877e-10	2.11513e-08
ENSG00000115616	SLC9A2	-2.79353	5.31004	3.78023e-10	2.1293e-08
ENSG00000092969	TGFB2	2.35454	3.85143	3.82965e-10	2.15352e-08
ENSG00000204228	HSD17B8	-2.20513	3.40865	3.84311e-10	2.15747e-08
ENSG00000100097	LGALS1	1.57001	5.70318	3.99967e-10	2.24162e-08
ENSG00000168936	TMEM129	-2.1663	3.7705	4.10941e-10	2.29928e-08
ENSG00000244067	GSTA2	-4.22022	2.04461	4.20718e-10	2.35007e-08
ENSG00000078902	TOLLIP	-1.6927	4.15741	4.30494e-10	2.40068e-08
ENSG00000115556	PLCD4	-2.3735	4.11361	4.38506e-10	2.44131e-08
ENSG00000115368	WDR75	1.38197	5.8905	4.41649e-10	2.45474e-08
ENSG00000175600	SUGCT	2.82403	3.6883	4.48045e-10	2.48617e-08
ENSG00000144452	ABCA12	3.96934	4.65014	4.50242e-10	2.49423e-08
ENSG00000146411	SLC2A12	-2.40535	3.95784	4.52442e-10	2.50229e-08
ENSG00000144152	FBLN7	3.04125	2.72509	4.67853e-10	2.58327e-08
ENSG00000186174	BCL9L	1.42248	6.08312	4.80607e-10	2.64934e-08
ENSG00000156687	UNC5D	-6.8875	5.38717	4.99691e-10	2.75002e-08
ENSG00000173898	SPTBN2	-2.92064	7.52757	5.15175e-10	2.83059e-08
ENSG00000100554	ATP6V1D	-1.90334	7.69931	5.18263e-10	2.84291e-08
ENSG00000125775	SDCBP2	-2.73922	3.8477	5.2754e-10	2.88908e-08
ENSG00000006747	SCIN	-3.73211	9.31949	5.61923e-10	3.07237e-08
ENSG00000133302	SLF1	1.58528	4.68344	5.93466e-10	3.23429e-08
ENSG00000182010	RTKN2	3.19363	3.691	5.93174e-10	3.23429e-08
ENSG00000196923	PDLIM7	2.24333	4.22233	5.9803e-10	3.25389e-08
ENSG00000178568	ERBB4	-3.30547	5.06814	5.99618e-10	3.25725e-08
ENSG00000179913	B3GNT3	4.53281	2.47371	6.12263e-10	3.32056e-08
ENSG00000186510	CLCNKA	-4.49643	7.33264	6.1742e-10	3.34313e-08
ENSG00000126432	PRDX5	-1.84418	7.06174	6.23387e-10	3.36458e-08
ENSG00000161653	NAGS	-2.34239	3.7255	6.23336e-10	3.36458e-08
ENSG00000135912	TTLL4	1.90449	5.27717	6.26195e-10	3.37432e-08
ENSG00000142227	EMP3	2.25386	5.48589	6.29083e-10	3.38445e-08
ENSG00000112530	PACRG	-4.27424	4.92606	6.39466e-10	3.4348e-08
ENSG00000124253	PCK1	-4.56132	2.31727	6.42047e-10	3.44316e-08
ENSG00000187105	HEATR4	-1.99353	3.66851	6.47945e-10	3.46925e-08
ENSG00000160710	ADAR	1.34454	9.65256	6.511e-10	3.48058e-08
ENSG00000224550	RP11-270C12.3	-2.24148	5.02983	6.66808e-10	3.55889e-08
ENSG00000143515	ATP8B2	2.95988	5.82397	6.7096e-10	3.57026e-08
ENSG00000260807	RP11-161M6.2	-3.81943	5.04004	6.71065e-10	3.57026e-08
ENSG00000266028	SRGAP2	1.97806	5.77938	6.76829e-10	3.59523e-08
ENSG00000120332	TNN	4.81077	3.84318	6.82738e-10	3.62089e-08
ENSG00000109625	CPZ	5.83775	3.70739	6.97785e-10	3.69485e-08
ENSG00000159720	ATP6V0D1	-1.21295	6.45487	6.99859e-10	3.69999e-08
ENSG00000109684	CLNK	-4.16848	7.88268	7.1927e-10	3.79664e-08
ENSG00000145321	GC	-4.28463	2.05062	7.4696e-10	3.93661e-08
ENSG00000095932	SMIM24	-3.50233	5.46474	7.56649e-10	3.98142e-08
ENSG00000154380	ENAH	3.47398	8.18642	7.61663e-10	4.00153e-08
ENSG00000119285	HEATR1	1.46807	7.05566	7.66384e-10	4.02004e-08
ENSG00000055163	CYFIP2	-3.1997	8.05558	7.80857e-10	4.08957e-08
ENSG00000167315	ACAA2	-1.87094	5.57491	7.89825e-10	4.13009e-08
ENSG00000163682	RPL9	-2.11131	5.258	7.9117e-10	4.13069e-08
ENSG00000135919	SERPINE2	2.95525	5.95523	8.01715e-10	4.15987e-08
ENSG00000162949	CAPN13	-2.58219	3.30859	8.00543e-10	4.15987e-08
ENSG00000168481	LGI3	-4.34894	1.98739	7.99241e-10	4.15987e-08
ENSG00000173432	SAA1	6.26014	3.65437	7.99839e-10	4.15987e-08
ENSG00000198203	SULT1C2	-3.09087	5.84596	8.18384e-10	4.23981e-08
ENSG00000009950	MLXIPL	-3.324	3.26785	8.57011e-10	4.43308e-08
ENSG00000164172	MOCS2	-1.48275	6.68522	8.59863e-10	4.441e-08
ENSG00000115762	PLEKHB2	-1.7336	6.10251	8.66284e-10	4.46691e-08
ENSG00000232699	BDH2P1	-2.45002	2.67455	8.67543e-10	4.46691e-08
ENSG00000108576	SLC6A4	-3.68711	2.14546	9.15691e-10	4.70325e-08
ENSG00000152234	ATP5A1	-2.21959	9.18312	9.16246e-10	4.70325e-08
ENSG00000133943	C14orf159	-1.90665	7.34718	9.20633e-10	4.71856e-08
ENSG00000060718	COL11A1	8.53199	8.5394	9.3776e-10	4.79901e-08
ENSG00000111052	LIN7A	-3.48784	6.62427	9.41721e-10	4.81195e-08
ENSG00000116871	MAP7D1	1.52912	5.91025	9.43838e-10	4.81544e-08
ENSG00000185187	SIGIRR	-2.08889	4.36348	9.4948e-10	4.83687e-08
ENSG00000140848	CPNE2	-1.84194	6.73855	9.79588e-10	4.98195e-08
ENSG00000158786	PLA2G2F	4.7425	2.26273	9.80926e-10	4.98195e-08
ENSG00000138311	ZNF365	3.40413	2.86913	9.87487e-10	5.00769e-08
ENSG00000124406	ATP8A1	-2.17464	6.37695	1.02015e-09	5.16553e-08
ENSG00000197296	FITM2	-1.98288	4.47996	1.02949e-09	5.20495e-08
ENSG00000198597	ZNF536	-4.34222	2.5922	1.03648e-09	5.23245e-08
ENSG00000182568	SATB1	-2.32768	7.26034	1.04314e-09	5.25813e-08
ENSG00000172348	RCAN2	-2.34302	6.72614	1.05877e-09	5.32892e-08
ENSG00000128596	CCDC136	2.62321	3.02265	1.08492e-09	5.43631e-08
ENSG00000145703	IQGAP2	-2.49078	8.50802	1.08451e-09	5.43631e-08
ENSG00000167695	FAM57A	2.19567	3.58399	1.08496e-09	5.43631e-08
ENSG00000112357	PEX7	-1.428	4.94396	1.08851e-09	5.44593e-08
ENSG00000113302	IL12B	-3.7747	2.13778	1.09032e-09	5.44692e-08
ENSG00000110013	SIAE	-2.32743	7.77674	1.10111e-09	5.49262e-08
ENSG00000129925	TMEM8A	-1.97092	6.81108	1.11314e-09	5.54441e-08
ENSG00000169100	SLC25A6	-1.70935	9.06632	1.14594e-09	5.6993e-08
ENSG00000155111	CDK19	1.59892	4.97673	1.14831e-09	5.70264e-08
ENSG00000114023	FAM162A	-2.06228	6.27556	1.15573e-09	5.73101e-08
ENSG00000178999	AURKB	3.30379	2.51658	1.20412e-09	5.96219e-08
ENSG00000135074	ADAM19	2.45236	5.48581	1.20957e-09	5.98035e-08
ENSG00000198888	MT-ND1	-1.98987	7.96763	1.2235e-09	6.04031e-08
ENSG00000109452	INPP4B	-1.94955	7.69787	1.2279e-09	6.04169e-08
ENSG00000114784	EIF1B	-1.48278	5.21096	1.22744e-09	6.04169e-08
ENSG00000140525	FANCI	1.94771	6.60941	1.23042e-09	6.04169e-08
ENSG00000164405	UQCRQ	-1.85822	6.90764	1.23098e-09	6.04169e-08
ENSG00000182272	B4GALNT4	4.72343	2.18551	1.24654e-09	6.10916e-08
ENSG00000129455	KLK8	6.00996	2.99456	1.25595e-09	6.14628e-08
ENSG00000204394	VARS	1.28954	6.33955	1.27599e-09	6.23524e-08
ENSG00000089685	BIRC5	3.10194	3.27313	1.28386e-09	6.25551e-08
ENSG00000198417	MT1F	3.0327	2.81969	1.28268e-09	6.25551e-08
ENSG00000146021	KLHL3	-2.36231	5.57536	1.30777e-09	6.36278e-08
ENSG00000169814	BTD	-1.3505	4.68656	1.32723e-09	6.4481e-08
ENSG00000125459	MSTO1	2.27755	3.14322	1.33357e-09	6.46953e-08
ENSG00000106541	AGR2	5.73188	2.92237	1.3445e-09	6.51315e-08
ENSG00000133816	MICAL2	3.0237	7.03634	1.36894e-09	6.62202e-08
ENSG00000152642	GPD1L	-2.58627	8.10852	1.38622e-09	6.69593e-08
ENSG00000175356	SCUBE2	-3.51576	3.58999	1.42568e-09	6.87667e-08
ENSG00000074410	CA12	-3.79186	10.6803	1.47979e-09	7.1274e-08
ENSG00000256463	SALL3	-5.48344	2.69848	1.48355e-09	7.13526e-08
ENSG00000105204	DYRK1B	-1.47972	4.04097	1.49364e-09	7.16946e-08
ENSG00000165915	SLC39A13	-1.61528	6.20255	1.49493e-09	7.16946e-08
ENSG00000143155	TIPRL	1.51937	5.74969	1.53151e-09	7.33445e-08
ENSG00000126787	DLGAP5	3.40588	5.56796	1.56198e-09	7.46967e-08
ENSG00000149218	ENDOD1	-1.52077	5.20219	1.60294e-09	7.65464e-08
ENSG00000164258	NDUFS4	-1.4154	6.99734	1.61148e-09	7.68451e-08
ENSG00000130816	DNMT1	1.64842	7.56192	1.6744e-09	7.97322e-08
ENSG00000198056	PRIM1	1.6764	4.32226	1.68336e-09	8.00454e-08
ENSG00000123358	NR4A1	-3.30802	6.58452	1.68863e-09	8.01825e-08
ENSG00000105281	SLC1A5	1.72816	4.68069	1.70778e-09	8.09775e-08
ENSG00000130294	KIF1A	-6.09252	4.97024	1.72718e-09	8.17817e-08
ENSG00000131242	RAB11FIP4	-1.8286	5.19073	1.73456e-09	8.20152e-08
ENSG00000151025	GPR158	3.60291	2.56286	1.75699e-09	8.28424e-08
ENSG00000155622	XAGE2	5.84	2.80526	1.75498e-09	8.28424e-08
ENSG00000166974	MAPRE2	-1.85075	6.05099	1.77606e-09	8.36242e-08
ENSG00000118412	CASP8AP2	1.53942	6.32126	1.79086e-09	8.42032e-08
ENSG00000255642	PABPC1P4	1.5495	4.46765	1.79936e-09	8.44842e-08
ENSG00000138162	TACC2	-2.92876	8.1316	1.81348e-09	8.50284e-08
ENSG00000104267	CA2	-3.73878	10.8077	1.88849e-09	8.84218e-08
ENSG00000184227	ACOT1	-3.55184	3.60992	1.91753e-09	8.96566e-08
ENSG00000038382	TRIO	1.69108	8.84305	1.95135e-09	9.11112e-08
ENSG00000091844	RGS17	3.60575	2.33979	1.97146e-09	9.19223e-08
ENSG00000167703	SLC43A2	-2.11614	6.68075	1.97457e-09	9.19394e-08
ENSG00000183454	GRIN2A	3.01303	3.25982	1.98491e-09	9.22929e-08
ENSG00000135316	SYNCRIP	1.34715	6.60159	1.99954e-09	9.2691e-08
ENSG00000147853	AK3	-1.51162	5.72427	2.00176e-09	9.2691e-08
ENSG00000177169	ULK1	-1.44532	5.67404	1.99923e-09	9.2691e-08
ENSG00000122203	KIAA1191	-1.47958	5.69069	2.06285e-09	9.53882e-08
ENSG00000169504	CLIC4	2.19042	5.74617	2.09825e-09	9.68918e-08
ENSG00000007516	BAIAP3	-3.58535	4.80592	2.13103e-09	9.82703e-08
ENSG00000176046	NUPR1	-1.67152	5.53656	2.13643e-09	9.83843e-08
ENSG00000182583	VCX	4.62137	2.44067	2.18648e-09	1.00551e-07
ENSG00000197165	SULT1A2	-3.36351	2.27514	2.19431e-09	1.00773e-07
ENSG00000141429	GALNT1	1.84817	7.14685	2.22321e-09	1.01961e-07
ENSG00000111218	PRMT8	-4.71788	2.42666	2.23221e-09	1.02234e-07
ENSG00000138092	CENPO	2.08171	3.60138	2.28547e-09	1.04531e-07
ENSG00000137941	TTLL7	2.58276	3.77616	2.30278e-09	1.05179e-07
ENSG00000007541	PIGQ	-1.57771	4.5429	2.31321e-09	1.05369e-07
ENSG00000166922	SCG5	3.54403	2.4448	2.31202e-09	1.05369e-07
ENSG00000128510	CPA4	6.05065	3.58096	2.32626e-09	1.05676e-07
ENSG00000198400	NTRK1	3.19447	2.78657	2.32542e-09	1.05676e-07
ENSG00000183111	ARHGEF37	-2.16705	3.73692	2.35354e-09	1.06771e-07
ENSG00000260290	CTD-2033A16.2	1.35268	4.54908	2.40962e-09	1.09168e-07
ENSG00000205981	DNAJC19	-1.47603	4.56826	2.52386e-09	1.14189e-07
ENSG00000145113	MUC4	6.14318	9.74772	2.54323e-09	1.14911e-07
ENSG00000132405	TBC1D14	-2.58243	9.84902	2.59228e-09	1.16813e-07
ENSG00000175455	CCDC14	1.56242	6.4995	2.59133e-09	1.16813e-07
ENSG00000118655	DCLRE1B	1.8214	3.71551	2.75814e-09	1.23976e-07
ENSG00000178075	GRAMD1C	-2.62902	5.12966	2.75863e-09	1.23976e-07
ENSG00000134697	GNL2	1.31243	6.82314	2.76918e-09	1.24136e-07
ENSG00000163872	YEATS2	1.29865	7.11038	2.76958e-09	1.24136e-07
ENSG00000093009	CDC45	2.96779	3.51099	2.80725e-09	1.25656e-07
ENSG00000095002	MSH2	1.57529	5.81286	2.86281e-09	1.27972e-07
ENSG00000102796	DHRS12	-1.73246	4.33154	2.89317e-09	1.29158e-07
ENSG00000118513	MYB	2.97235	2.95734	2.90651e-09	1.29581e-07
ENSG00000187266	EPOR	-1.76314	5.38653	2.93404e-09	1.30635e-07
ENSG00000076864	RAP1GAP	-3.62858	7.5487	2.98124e-09	1.32385e-07
ENSG00000084731	KIF3C	2.36781	4.00539	2.97987e-09	1.32385e-07
ENSG00000137965	IFI44	2.60901	5.39554	2.98844e-09	1.3253e-07
ENSG00000143815	LBR	1.86913	5.47489	2.99574e-09	1.32678e-07
ENSG00000101213	PTK6	3.48902	2.32108	3.00983e-09	1.33126e-07
ENSG00000160949	TONSL	2.27779	3.31863	3.05755e-09	1.34882e-07
ENSG00000184905	TCEAL2	-3.64907	2.35899	3.05728e-09	1.34882e-07
ENSG00000117650	NEK2	3.20628	3.71648	3.28197e-09	1.44592e-07
ENSG00000104783	KCNN4	3.77329	2.35545	3.32108e-09	1.45932e-07
ENSG00000125726	CD70	3.94664	2.69023	3.31798e-09	1.45932e-07
ENSG00000163808	KIF15	2.63019	4.32923	3.33131e-09	1.4619e-07
ENSG00000188042	ARL4C	3.56871	4.70167	3.40802e-09	1.49361e-07
ENSG00000183172	SMDT1	-1.97221	4.31432	3.42507e-09	1.49913e-07
ENSG00000175592	FOSL1	3.89441	2.5361	3.45932e-09	1.51215e-07
ENSG00000225366	TDGF1P3	-4.45475	1.98983	3.46666e-09	1.51339e-07
ENSG00000146858	ZC3HAV1L	2.35949	3.22819	3.48864e-09	1.521e-07
ENSG00000139132	FGD4	-1.67702	7.80807	3.50763e-09	1.5264e-07
ENSG00000158828	PINK1	-1.29311	5.1776	3.51011e-09	1.5264e-07
ENSG00000116337	AMPD2	2.09101	4.85609	3.51486e-09	1.52649e-07
ENSG00000143127	ITGA10	2.98593	4.25897	3.55293e-09	1.54103e-07
ENSG00000102466	FGF14	-2.30071	5.53942	3.57012e-09	1.54648e-07
ENSG00000163820	FYCO1	-1.83999	10.1035	3.57935e-09	1.54849e-07
ENSG00000198727	MT-CYB	-2.09281	9.21428	3.63764e-09	1.57167e-07
ENSG00000111602	TIMELESS	1.55453	5.74838	3.68949e-09	1.59203e-07
ENSG00000107242	PIP5K1B	-2.11558	4.60505	3.70356e-09	1.59605e-07
ENSG00000165124	SVEP1	-2.91126	8.64237	3.78994e-09	1.63118e-07
ENSG00000203760	CENPW	2.47288	3.33115	3.82032e-09	1.64215e-07
ENSG00000105245	NUMBL	2.06963	3.75587	3.86534e-09	1.65726e-07
ENSG00000158402	CDC25C	3.37746	2.55518	3.86163e-09	1.65726e-07
ENSG00000131844	MCCC2	-1.3247	7.69701	3.87369e-09	1.65872e-07
ENSG00000167721	TSR1	1.3414	5.59932	3.88261e-09	1.66042e-07
ENSG00000159147	DONSON	2.01488	3.58696	3.91774e-09	1.67332e-07
ENSG00000141574	SECTM1	3.21362	3.60057	4.0732e-09	1.7375e-07
ENSG00000051180	RAD51	2.40615	3.52605	4.12148e-09	1.75587e-07
ENSG00000183283	DAZAP2	-1.37065	6.89684	4.1495e-09	1.76556e-07
ENSG00000142173	COL6A2	4.11258	9.5707	4.20008e-09	1.78482e-07
ENSG00000080823	MOK	2.1844	3.28435	4.32307e-09	1.83476e-07
ENSG00000157954	WIPI2	-1.35811	6.76423	4.34838e-09	1.84317e-07
ENSG00000169851	PCDH7	4.37903	4.73708	4.37929e-09	1.85393e-07
ENSG00000047249	ATP6V1H	-1.55631	7.27974	4.39555e-09	1.85848e-07
ENSG00000070808	CAMK2A	4.39238	2.26101	4.47034e-09	1.88535e-07
ENSG00000183978	COA3	-1.69867	3.70118	4.46926e-09	1.88535e-07
ENSG00000204381	LAYN	2.41467	3.74493	4.50427e-09	1.89728e-07
ENSG00000103404	USP31	1.39941	5.7584	4.54456e-09	1.91185e-07
ENSG00000196154	S100A4	3.19164	5.22025	4.55855e-09	1.91533e-07
ENSG00000065485	PDIA5	2.09953	5.57226	4.58596e-09	1.92304e-07
ENSG00000148773	MKI67	3.06127	9.22422	4.58835e-09	1.92304e-07
ENSG00000121690	DEPDC7	3.39028	2.37874	4.61498e-09	1.93179e-07
ENSG00000121207	LRAT	-2.89147	3.38888	4.64795e-09	1.94075e-07
ENSG00000165490	DDIAS	2.77084	3.07608	4.64666e-09	1.94075e-07
ENSG00000162576	MXRA8	3.77808	5.15417	4.65993e-09	1.94334e-07
ENSG00000151491	EPS8	-2.3582	9.73406	4.67037e-09	1.94527e-07
ENSG00000166897	ELFN2	4.73313	2.24755	4.75478e-09	1.97798e-07
ENSG00000108821	COL1A1	5.26901	13.1859	4.78424e-09	1.98777e-07
ENSG00000126001	CEP250	1.5444	6.14852	4.81432e-09	1.99533e-07
ENSG00000196917	HCAR1	-3.16911	3.57084	4.81106e-09	1.99533e-07
ENSG00000164692	COL1A2	5.36086	13.3328	4.87774e-09	2.01912e-07
ENSG00000204382	XAGE1B	5.03809	2.12893	4.97011e-09	2.05482e-07
ENSG00000203413	ACTBP6	-2.6577	2.83842	5.00944e-09	2.06854e-07
ENSG00000164434	FABP7	-4.48777	1.91778	5.10023e-09	2.10344e-07
ENSG00000130270	ATP8B3	3.28712	3.05038	5.12785e-09	2.11223e-07
ENSG00000121068	TBX2	-2.42323	5.05763	5.14331e-09	2.11342e-07
ENSG00000127589	TUBBP1	1.54471	4.21864	5.13819e-09	2.11342e-07
ENSG00000115641	FHL2	3.16302	4.88322	5.25915e-09	2.15837e-07
ENSG00000080839	RBL1	1.59839	5.22511	5.2902e-09	2.16846e-07
ENSG00000117228	GBP1	3.41522	7.25473	5.33312e-09	2.18339e-07
ENSG00000170615	SLC26A5	-3.38625	2.36826	5.34425e-09	2.18529e-07
ENSG00000152749	GPR180	1.74574	4.99451	5.36689e-09	2.19187e-07
ENSG00000130309	COLGALT1	1.67001	6.95722	5.40694e-09	2.20554e-07
ENSG00000164920	OSR2	3.87545	2.55141	5.48421e-09	2.23435e-07
ENSG00000115415	STAT1	2.83848	9.1019	5.52284e-09	2.24736e-07
ENSG00000197721	CR1L	-4.09652	5.80545	5.53802e-09	2.25081e-07
ENSG00000142623	PADI1	4.45734	2.46715	5.58738e-09	2.26812e-07
ENSG00000011105	TSPAN9	-1.64898	5.91962	5.6096e-09	2.27165e-07
ENSG00000110203	FOLR3	-4.72535	2.0721	5.60496e-09	2.27165e-07
ENSG00000099219	ERMP1	-1.97351	7.68297	5.64726e-09	2.27866e-07
ENSG00000138696	BMPR1B	-3.41939	7.51723	5.63862e-09	2.27866e-07
ENSG00000159399	HK2	3.55646	4.93082	5.64659e-09	2.27866e-07
ENSG00000101224	CDC25B	2.07068	5.09025	5.67721e-09	2.28617e-07
ENSG00000114473	IQCG	1.68218	5.14175	5.68351e-09	2.28617e-07
ENSG00000163399	ATP1A1	-1.67997	10.7	5.68632e-09	2.28617e-07
ENSG00000172831	CES2	-1.39479	5.65898	5.70485e-09	2.29088e-07
ENSG00000109814	UGDH	1.89845	6.56642	5.76292e-09	2.31144e-07
ENSG00000110063	DCPS	-2.53307	5.80496	5.77082e-09	2.31184e-07
ENSG00000270532	PEBP1P2	-2.19238	2.7328	5.82186e-09	2.32951e-07
ENSG00000134827	TCN1	4.89653	4.42789	5.89538e-09	2.35612e-07
ENSG00000185345	PARK2	-2.76504	4.51777	5.95206e-09	2.37594e-07
ENSG00000076555	ACACB	-2.85358	8.39612	6.01135e-09	2.39676e-07
ENSG00000125534	PPDPF	-1.87265	6.28537	6.22379e-09	2.47851e-07
ENSG00000101825	MXRA5	5.27901	8.84386	6.30307e-09	2.50711e-07
ENSG00000282988	RP1-34B20.21	1.98513	4.67956	6.3607e-09	2.52704e-07
ENSG00000236333	TRHDE-AS1	-3.93179	2.99964	6.41786e-09	2.54674e-07
ENSG00000128928	IVD	-1.64465	6.76609	6.48383e-09	2.56988e-07
ENSG00000198804	MT-CO1	-1.81917	9.28843	6.49983e-09	2.57318e-07
ENSG00000135114	OASL	2.86038	2.73419	6.65797e-09	2.62959e-07
ENSG00000152779	SLC16A12	-3.08642	4.40059	6.6503e-09	2.62959e-07
ENSG00000134326	CMPK2	2.26308	3.51905	6.8453e-09	2.70039e-07
ENSG00000188488	SERPINA5	-5.72453	5.3111	6.87977e-09	2.71081e-07
ENSG00000176155	CCDC57	1.82593	4.36754	6.93709e-09	2.73019e-07
ENSG00000183578	TNFAIP8L3	-2.48945	2.73978	7.04363e-09	2.76887e-07
ENSG00000117155	SSX2IP	1.81602	5.31866	7.0797e-09	2.7798e-07
ENSG00000106571	GLI3	4.4052	7.63799	7.2049e-09	2.82565e-07
ENSG00000122483	CCDC18	1.54834	4.89684	7.22914e-09	2.82948e-07
ENSG00000237289	CKMT1B	-3.67765	3.83884	7.23152e-09	2.82948e-07
ENSG00000181444	ZNF467	-2.237	2.66573	7.2644e-09	2.83904e-07
ENSG00000158604	TMED4	-1.34954	5.93012	7.30528e-09	2.85169e-07
ENSG00000129595	EPB41L4A	-1.92952	6.55864	7.46752e-09	2.91164e-07
ENSG00000164430	MB21D1	3.26452	3.85705	7.6212e-09	2.96811e-07
ENSG00000168062	BATF2	2.889	2.62442	7.71225e-09	3.00009e-07
ENSG00000078269	SYNJ2	2.50467	6.11336	7.78593e-09	3.02525e-07
ENSG00000145934	TENM2	5.45725	5.55973	7.90828e-09	3.06923e-07
ENSG00000148290	SURF1	-1.30873	6.01787	8.0667e-09	3.1271e-07
ENSG00000146918	NCAPG2	1.89699	6.50417	8.09346e-09	3.13386e-07
ENSG00000140470	ADAMTS17	-2.76986	4.73843	8.445e-09	3.26621e-07
ENSG00000276368	HIST1H2AJ	2.69388	4.13317	8.46101e-09	3.26864e-07
ENSG00000077092	RARB	-2.06308	4.65914	8.56117e-09	3.30353e-07
ENSG00000102893	PHKB	-1.2826	8.63828	8.68221e-09	3.34639e-07
ENSG00000166589	CDH16	-4.78832	7.03277	8.71546e-09	3.35535e-07
ENSG00000164181	ELOVL7	-3.65038	6.30441	8.74082e-09	3.36126e-07
ENSG00000104611	SH2D4A	-2.00433	5.8675	8.78721e-09	3.37524e-07
ENSG00000119408	NEK6	2.57206	4.84355	8.95094e-09	3.43419e-07
ENSG00000114248	LRRC31	-3.11553	2.21616	8.98772e-09	3.44437e-07
ENSG00000100503	NIN	2.11821	7.77776	9.06649e-09	3.4706e-07
ENSG00000072201	LNX1	-2.35224	3.74602	9.09868e-09	3.47499e-07
ENSG00000278463	HIST1H2AB	2.48736	2.97738	9.09744e-09	3.47499e-07
ENSG00000164683	HEY1	-2.22675	4.40482	9.24009e-09	3.52499e-07
ENSG00000171033	PKIA	-3.10525	4.43845	9.40463e-09	3.58369e-07
ENSG00000110851	PRDM4	-1.53148	6.74791	9.42056e-09	3.58569e-07
ENSG00000147140	NONO	1.1066	6.85919	9.50752e-09	3.61469e-07
ENSG00000154917	RAB6B	-2.45582	5.52607	9.53034e-09	3.61927e-07
ENSG00000131368	MRPS25	-1.89216	6.18852	9.55781e-09	3.62559e-07
ENSG00000116062	MSH6	1.58964	5.97908	9.6478e-09	3.6556e-07
ENSG00000100605	ITPK1	-2.1263	6.62391	9.66373e-09	3.65751e-07
ENSG00000114796	KLHL24	-1.18746	6.85456	9.72194e-09	3.6754e-07
ENSG00000165995	CACNB2	-2.75806	6.01784	1.01371e-08	3.82804e-07
ENSG00000132436	FIGNL1	1.6981	3.8203	1.01624e-08	3.8333e-07
ENSG00000146410	MTFR2	2.55817	3.09748	1.02158e-08	3.84909e-07
ENSG00000114054	PCCB	-1.65967	7.10457	1.02381e-08	3.85317e-07
ENSG00000135503	ACVR1B	-1.48717	5.37682	1.02792e-08	3.86021e-07
ENSG00000248546	ANP32C	-2.88823	2.66317	1.02798e-08	3.86021e-07
ENSG00000167323	STIM1	-1.53685	7.42487	1.03445e-08	3.88015e-07
ENSG00000206530	CFAP44	2.08748	5.03612	1.03721e-08	3.88619e-07
ENSG00000207008	SNORA54	-1.96378	4.25677	1.05567e-08	3.95094e-07
ENSG00000137460	FHDC1	-2.38848	4.87689	1.05793e-08	3.95497e-07
ENSG00000067836	ROGDI	-1.9668	4.07264	1.06471e-08	3.97247e-07
ENSG00000184949	FAM227A	2.60995	2.76754	1.06497e-08	3.97247e-07
ENSG00000218014	KRT19P1	4.78729	2.77604	1.07447e-08	4.00344e-07
ENSG00000121621	KIF18A	2.67125	4.71743	1.10432e-08	4.10555e-07
ENSG00000227057	WDR46	1.44162	5.11313	1.10325e-08	4.10555e-07
ENSG00000233544	EIF3KP2	-1.76689	3.6396	1.10789e-08	4.11428e-07
ENSG00000123609	NMI	2.43838	5.31161	1.11717e-08	4.14415e-07
ENSG00000198763	MT-ND2	-2.11991	8.66275	1.12201e-08	4.1575e-07
ENSG00000133808	MICALCL	2.98221	2.44771	1.13755e-08	4.21043e-07
ENSG00000033327	GAB2	-1.55459	6.58885	1.14172e-08	4.22123e-07
ENSG00000156642	NPTN	-1.67544	7.11732	1.17464e-08	4.33815e-07
ENSG00000108179	PPIF	-1.81598	6.3281	1.22085e-08	4.50386e-07
ENSG00000213741	RPS29	-1.26599	6.45822	1.23573e-08	4.55375e-07
ENSG00000163624	CDS1	-2.86492	5.69196	1.23924e-08	4.56167e-07
ENSG00000157404	KIT	-3.81249	9.01563	1.24187e-08	4.56636e-07
ENSG00000185477	GPRIN3	-1.82574	6.41309	1.24893e-08	4.58729e-07
ENSG00000274997	HIST1H2AH	2.29307	4.1082	1.2505e-08	4.58803e-07
ENSG00000049449	RCN1	2.3528	4.39968	1.25622e-08	4.604e-07
ENSG00000117410	ATP6V0B	-1.73553	6.92382	1.26756e-08	4.64049e-07
ENSG00000226976	COX6A1P2	-2.26365	6.94115	1.2699e-08	4.64397e-07
ENSG00000228253	MT-ATP8	-1.86721	6.72925	1.27471e-08	4.6565e-07
ENSG00000205213	LGR4	-2.16491	7.25334	1.27974e-08	4.66979e-07
ENSG00000116132	PRRX1	4.88763	6.3731	1.29399e-08	4.71668e-07
ENSG00000105088	OLFM2	3.14172	3.05416	1.31448e-08	4.78098e-07
ENSG00000147576	ADHFE1	-2.34983	3.95598	1.31417e-08	4.78098e-07
ENSG00000105642	KCNN1	-4.96807	2.43628	1.32714e-08	4.82181e-07
ENSG00000197375	SLC22A5	-1.84839	5.60966	1.33123e-08	4.82762e-07
ENSG00000198899	MT-ATP6	-1.97783	8.69366	1.33162e-08	4.82762e-07
ENSG00000143494	VASH2	4.07475	3.18096	1.3443e-08	4.86835e-07
ENSG00000198931	APRT	-1.40625	4.56004	1.36208e-08	4.92741e-07
ENSG00000163536	SERPINI1	-3.03309	5.8791	1.36588e-08	4.93584e-07
ENSG00000058056	USP13	1.8114	4.96504	1.38383e-08	4.99534e-07
ENSG00000164946	FREM1	-2.11313	6.49221	1.40271e-08	5.05804e-07
ENSG00000083444	PLOD1	2.26319	7.82184	1.41318e-08	5.09034e-07
ENSG00000185274	WBSCR17	-3.47042	6.64934	1.44615e-08	5.2035e-07
ENSG00000099622	CIRBP	-1.4747	7.8019	1.45507e-08	5.22998e-07
ENSG00000174799	CEP135	1.61579	5.1057	1.48532e-08	5.33301e-07
ENSG00000090661	CERS4	-3.10343	6.00498	1.51316e-08	5.42717e-07
ENSG00000124575	HIST1H1D	1.44375	5.34506	1.55678e-08	5.57172e-07
ENSG00000198894	CIPC	-2.1475	3.52528	1.55571e-08	5.57172e-07
ENSG00000135390	ATP5G2	-1.21831	6.42578	1.56899e-08	5.60347e-07
ENSG00000151623	NR3C2	-3.19263	8.06934	1.5684e-08	5.60347e-07
ENSG00000135424	ITGA7	-2.73245	6.16368	1.58002e-08	5.63686e-07
ENSG00000079150	FKBP7	2.67101	3.61694	1.63762e-08	5.83614e-07
ENSG00000133997	MED6	1.47723	6.20179	1.64272e-08	5.84813e-07
ENSG00000179542	SLITRK4	2.25409	3.95248	1.68103e-08	5.97815e-07
ENSG00000166535	A2ML1	4.15371	2.50115	1.68399e-08	5.98237e-07
ENSG00000090263	MRPS33	-1.31205	5.80478	1.69789e-08	6.02537e-07
ENSG00000212802	RPL15P3	-1.45846	4.19832	1.70568e-08	6.0466e-07
ENSG00000109089	CDR2L	2.8082	2.83598	1.77975e-08	6.30253e-07
ENSG00000044459	CNTLN	1.50746	5.79085	1.78702e-08	6.3216e-07
ENSG00000019549	SNAI2	4.25515	5.92106	1.81906e-08	6.42816e-07
ENSG00000100504	PYGL	3.1884	6.43978	1.82315e-08	6.43202e-07
ENSG00000145794	MEGF10	4.11521	3.33889	1.82398e-08	6.43202e-07
ENSG00000100577	GSTZ1	-1.50002	4.16323	1.87837e-08	6.60997e-07
ENSG00000150593	PDCD4	-1.23191	7.29544	1.87838e-08	6.60997e-07
ENSG00000107864	CPEB3	-1.87208	5.17113	1.91683e-08	6.73819e-07
ENSG00000124784	RIOK1	1.18464	5.41501	1.92381e-08	6.75567e-07
ENSG00000091651	ORC6	1.8548	3.99116	1.93361e-08	6.783e-07
ENSG00000144554	FANCD2	1.84278	5.32462	1.95644e-08	6.85592e-07
ENSG00000068796	KIF2A	1.38171	6.86951	1.96061e-08	6.86336e-07
ENSG00000186081	KRT5	6.73805	5.57482	1.98252e-08	6.93284e-07
ENSG00000170801	HTRA3	4.25478	3.60439	1.9872e-08	6.94195e-07
ENSG00000154723	ATP5J	-1.62544	5.88167	2.03398e-08	7.09801e-07
ENSG00000137273	FOXF2	5.32271	2.86883	2.04732e-08	7.13712e-07
ENSG00000168487	BMP1	3.00651	5.82736	2.04989e-08	7.13867e-07
ENSG00000070756	PABPC1	1.39354	9.72531	2.10935e-08	7.33055e-07
ENSG00000169258	GPRIN1	3.28238	2.23905	2.10923e-08	7.33055e-07
ENSG00000124523	SIRT5	-1.41055	4.82548	2.13583e-08	7.41488e-07
ENSG00000167080	B4GALNT2	-3.32906	4.62476	2.16954e-08	7.52414e-07
ENSG00000081052	COL4A4	-3.34519	6.30396	2.17381e-08	7.53075e-07
ENSG00000109436	TBC1D9	-1.66941	8.00694	2.17818e-08	7.53075e-07
ENSG00000164086	DUSP7	1.89617	3.75777	2.17817e-08	7.53075e-07
ENSG00000130826	DKC1	1.22338	6.89912	2.23612e-08	7.72314e-07
ENSG00000235649	MXRA5Y	4.90627	2.33769	2.24266e-08	7.73775e-07
ENSG00000244509	APOBEC3C	2.48172	2.97231	2.25301e-08	7.76547e-07
ENSG00000137449	CPEB2	-1.83656	4.98222	2.27355e-08	7.81223e-07
ENSG00000137563	GGH	2.41356	3.89079	2.27327e-08	7.81223e-07
ENSG00000162065	TBC1D24	-2.1019	4.4633	2.27099e-08	7.81223e-07
ENSG00000006468	ETV1	3.15885	5.61644	2.29672e-08	7.88377e-07
ENSG00000124635	HIST1H2BJ	2.07033	4.14816	2.3143e-08	7.93005e-07
ENSG00000184515	BEX5	-3.66015	3.75518	2.31493e-08	7.93005e-07
ENSG00000181143	MUC16	8.49329	9.12351	2.32319e-08	7.95023e-07
ENSG00000152253	SPC25	3.57618	2.5509	2.3264e-08	7.95313e-07
ENSG00000143799	PARP1	1.07038	7.19244	2.33155e-08	7.96261e-07
ENSG00000080986	NDC80	2.74768	4.26293	2.35743e-08	8.04281e-07
ENSG00000117523	PRRC2C	1.12609	10.2724	2.37798e-08	8.10469e-07
ENSG00000223572	CKMT1A	-3.66034	3.66562	2.4579e-08	8.36856e-07
ENSG00000165355	FBXO33	-1.47255	4.85932	2.48049e-08	8.43693e-07
ENSG00000156802	ATAD2	2.34452	7.3039	2.52942e-08	8.59466e-07
ENSG00000131507	NDFIP1	-1.38363	7.57506	2.57317e-08	8.73448e-07
ENSG00000161647	MPP3	2.47609	2.71147	2.59857e-08	8.80481e-07
ENSG00000237440	ZNF737	-1.3269	5.20629	2.59914e-08	8.80481e-07
ENSG00000103044	HAS3	3.48894	3.01627	2.60269e-08	8.80508e-07
ENSG00000164199	ADGRV1	-4.22277	6.64714	2.60446e-08	8.80508e-07
ENSG00000134901	KDELC1	2.07761	3.10939	2.6367e-08	8.90508e-07
ENSG00000117586	TNFSF4	3.03266	2.42208	2.67118e-08	9.01249e-07
ENSG00000169933	FRMPD4	-4.28895	2.85806	2.7897e-08	9.4029e-07
ENSG00000125863	MKKS	-1.50474	5.92699	2.81482e-08	9.47806e-07
ENSG00000024526	DEPDC1	3.92587	2.89692	2.86933e-08	9.64226e-07
ENSG00000233585	AC115617.2	-1.81436	3.51215	2.8676e-08	9.64226e-07
ENSG00000108592	FTSJ3	1.07023	6.37619	2.97276e-08	9.97985e-07
ENSG00000088305	DNMT3B	2.32143	4.2803	3.00846e-08	1.00833e-06
ENSG00000197457	STMN3	2.54817	2.65458	3.00959e-08	1.00833e-06
ENSG00000139971	C14orf37	-1.6843	4.87317	3.02967e-08	1.01405e-06
ENSG00000106610	STAG3L4	-1.81651	4.5873	3.041e-08	1.01636e-06
ENSG00000124107	SLPI	5.62768	3.97208	3.04262e-08	1.01636e-06
ENSG00000126752	SSX1	4.80342	2.04522	3.08162e-08	1.02836e-06
ENSG00000091129	NRCAM	-2.415	7.02393	3.16682e-08	1.05574e-06
ENSG00000112078	KCTD20	1.27797	5.14946	3.21398e-08	1.0704e-06
ENSG00000187741	FANCA	2.1816	4.94889	3.21912e-08	1.07105e-06
ENSG00000165821	SALL2	2.78619	2.5591	3.23164e-08	1.07415e-06
ENSG00000147224	PRPS1	1.34659	5.60325	3.27024e-08	1.08591e-06
ENSG00000143437	ARNT	1.30062	6.47883	3.33802e-08	1.10732e-06
ENSG00000187951	ARHGAP11B	2.55161	3.86819	3.36436e-08	1.11495e-06
ENSG00000183844	FAM3B	-3.15985	2.7809	3.42327e-08	1.13336e-06
ENSG00000145555	MYO10	-1.87043	9.36875	3.43134e-08	1.13491e-06
ENSG00000135842	FAM129A	1.76792	6.05147	3.4692e-08	1.1463e-06
ENSG00000165282	PIGO	-1.51515	5.40111	3.48205e-08	1.14942e-06
ENSG00000108424	KPNB1	1.24382	8.73443	3.49739e-08	1.15335e-06
ENSG00000116039	ATP6V1B1	-3.68165	7.93898	3.5199e-08	1.15963e-06
ENSG00000135451	TROAP	3.1663	3.88245	3.52592e-08	1.16048e-06
ENSG00000176014	TUBB6	2.18194	5.38467	3.59844e-08	1.18319e-06
ENSG00000106049	HIBADH	-1.27832	7.11814	3.63223e-08	1.19313e-06
ENSG00000006534	ALDH3B1	1.93714	3.28211	3.71477e-08	1.21905e-06
ENSG00000144837	PLA1A	-2.58503	5.10689	3.75661e-08	1.23157e-06
ENSG00000197153	HIST1H3J	3.06715	2.56221	3.77e-08	1.23476e-06
ENSG00000073578	SDHA	-1.96092	8.16571	3.86891e-08	1.26592e-06
ENSG00000115896	PLCL1	-2.23453	5.39726	3.87394e-08	1.26633e-06
ENSG00000113296	THBS4	-3.41456	3.43939	3.88333e-08	1.26816e-06
ENSG00000198892	SHISA4	1.80384	3.72116	3.92989e-08	1.28212e-06
ENSG00000100505	TRIM9	2.46216	2.84278	3.94062e-08	1.28437e-06
ENSG00000166250	CLMP	4.2354	4.07759	3.9525e-08	1.287e-06
ENSG00000143321	HDGF	1.71463	7.14887	3.97329e-08	1.29251e-06
ENSG00000188175	HEPACAM2	-5.31547	8.68822	4.01701e-08	1.30547e-06
ENSG00000100867	DHRS2	-3.85174	6.24985	4.02528e-08	1.30668e-06
ENSG00000250305	KIAA1456	-3.26161	4.6047	4.02851e-08	1.30668e-06
ENSG00000186141	POLR3C	1.37162	5.51396	4.05449e-08	1.31383e-06
ENSG00000176148	TCP11L1	1.3325	5.14371	4.06764e-08	1.31682e-06
ENSG00000170485	NPAS2	4.03146	5.13517	4.07942e-08	1.31937e-06
ENSG00000117791	MARC2	-2.26478	4.52739	4.10719e-08	1.32707e-06
ENSG00000184277	TM2D3	-1.23098	4.29811	4.11403e-08	1.328e-06
ENSG00000011347	SYT7	-3.51166	5.801	4.20848e-08	1.35719e-06
ENSG00000101460	MAP1LC3A	-1.86946	3.70153	4.25499e-08	1.37087e-06
ENSG00000165480	SKA3	2.38135	3.45528	4.27383e-08	1.37562e-06
ENSG00000188739	RBM34	1.13128	5.51068	4.28464e-08	1.37777e-06
ENSG00000117984	CTSD	-1.94157	6.43084	4.32576e-08	1.38967e-06
ENSG00000173258	ZNF483	-1.86589	4.34401	4.34922e-08	1.39587e-06
ENSG00000075035	WSCD2	-3.7374	1.95352	4.36715e-08	1.40028e-06
ENSG00000276043	UHRF1	2.71521	3.5442	4.4012e-08	1.40985e-06
ENSG00000111247	RAD51AP1	2.392	3.70331	4.40679e-08	1.4103e-06
ENSG00000207174	SNORD116-15	-2.10189	4.34446	4.42572e-08	1.41501e-06
ENSG00000163956	LRPAP1	-1.222	6.37956	4.49999e-08	1.43738e-06
ENSG00000139517	LNX2	-1.41208	5.09741	4.55225e-08	1.45269e-06
ENSG00000085365	SCAMP1	-1.7413	7.00422	4.61713e-08	1.47146e-06
ENSG00000133110	POSTN	5.56939	9.50959	4.61982e-08	1.47146e-06
ENSG00000137699	TRIM29	4.39783	1.99721	4.63591e-08	1.47379e-06
ENSG00000151388	ADAMTS12	3.53214	6.45163	4.63383e-08	1.47379e-06
ENSG00000143409	FAM63A	-2.07584	5.88042	4.64446e-08	1.47454e-06
ENSG00000160321	ZNF208	-3.775	4.18594	4.64706e-08	1.47454e-06
ENSG00000135315	CEP162	1.29925	5.54013	4.65164e-08	1.4746e-06
ENSG00000122417	ODF2L	1.96737	5.39189	4.68626e-08	1.48417e-06
ENSG00000056998	GYG2	4.73993	2.33557	4.76189e-08	1.50572e-06
ENSG00000091127	PUS7	1.58046	5.26859	4.76326e-08	1.50572e-06
ENSG00000109180	OCIAD1	-1.34545	7.08265	4.95661e-08	1.56536e-06
ENSG00000115361	ACADL	-3.66137	4.01582	5.03465e-08	1.58852e-06
ENSG00000090266	NDUFB2	-1.64558	6.75811	5.05653e-08	1.59392e-06
ENSG00000111077	TNS2	-1.61069	6.4717	5.06165e-08	1.59404e-06
ENSG00000063438	AHRR	2.96934	2.56404	5.35035e-08	1.68338e-06
ENSG00000162482	AKR7A3	-3.35515	3.4666	5.36729e-08	1.68713e-06
ENSG00000141510	TP53	1.30379	5.03138	5.37381e-08	1.6876e-06
ENSG00000127124	HIVEP3	2.3606	4.95195	5.40798e-08	1.69674e-06
ENSG00000128849	CGNL1	-2.97434	8.92651	5.41536e-08	1.69747e-06
ENSG00000139354	GAS2L3	1.75738	4.93655	5.43011e-08	1.69892e-06
ENSG00000183597	TANGO2	-1.75517	4.94393	5.42604e-08	1.69892e-06
ENSG00000161896	IP6K3	3.03356	2.46091	5.5e-08	1.71919e-06
ENSG00000165304	MELK	2.72444	5.03686	5.6187e-08	1.75465e-06
ENSG00000157837	SPPL3	-1.2193	6.4639	5.62704e-08	1.75563e-06
ENSG00000129636	ITFG1	-1.13057	7.66209	5.7596e-08	1.7945e-06
ENSG00000187783	TMEM72	-4.92409	2.56509	5.76234e-08	1.7945e-06
ENSG00000206538	VGLL3	5.10496	5.95128	5.7798e-08	1.79827e-06
ENSG00000198604	BAZ1A	1.71534	7.32985	5.90937e-08	1.83688e-06
ENSG00000147606	SLC26A7	-4.29022	8.43454	6.01769e-08	1.86882e-06
ENSG00000143178	TBX19	1.8798	3.06391	6.02661e-08	1.86986e-06
ENSG00000135318	NT5E	3.5889	6.52817	6.05433e-08	1.875e-06
ENSG00000167741	GGT6	-3.83843	4.08634	6.04959e-08	1.875e-06
ENSG00000130669	PAK4	-1.33502	5.02582	6.08536e-08	1.88253e-06
ENSG00000189377	CXCL17	4.21326	2.49212	6.08986e-08	1.88253e-06
ENSG00000082641	NFE2L1	-1.1668	8.09952	6.11982e-08	1.89005e-06
ENSG00000253729	PRKDC	1.59701	10.6014	6.2062e-08	1.91497e-06
ENSG00000139178	C1RL	1.97955	3.98384	6.22435e-08	1.9188e-06
ENSG00000143416	SELENBP1	-1.96373	5.00757	6.27477e-08	1.9308e-06
ENSG00000261236	BOP1	1.52556	6.36235	6.26914e-08	1.9308e-06
ENSG00000164176	EDIL3	3.77449	6.77351	6.31461e-08	1.94128e-06
ENSG00000244187	TMEM141	-2.39721	2.82638	6.42807e-08	1.97435e-06
ENSG00000123684	LPGAT1	1.32132	5.87273	6.51422e-08	1.99898e-06
ENSG00000163359	COL6A3	4.50727	11.0201	6.56964e-08	2.01415e-06
ENSG00000180185	FAHD1	-1.71191	3.96303	6.60667e-08	2.02366e-06
ENSG00000145623	OSMR	2.55645	7.74217	6.69647e-08	2.04929e-06
ENSG00000136521	NDUFB5	-1.33862	6.56906	6.76511e-08	2.06841e-06
ENSG00000143156	NME7	1.55621	4.13055	6.85139e-08	2.09288e-06
ENSG00000137766	UNC13C	-4.48213	5.95722	6.9038e-08	2.10698e-06
ENSG00000223547	ZNF844	-2.03459	5.89025	6.91078e-08	2.10719e-06
ENSG00000116120	FARSB	1.37866	5.68624	6.93207e-08	2.11177e-06
ENSG00000197506	SLC28A3	3.00796	2.58912	6.98085e-08	2.1247e-06
ENSG00000116031	CD207	-3.40155	2.29989	7.05263e-08	2.1446e-06
ENSG00000188130	MAPK12	2.33324	2.9227	7.05956e-08	2.14477e-06
ENSG00000198753	PLXNB3	3.10836	2.60841	7.08414e-08	2.15029e-06
ENSG00000102678	FGF9	-3.98579	5.32976	7.09226e-08	2.15081e-06
ENSG00000182606	TRAK1	-1.47603	7.67762	7.23296e-08	2.1915e-06
ENSG00000095066	HOOK2	-1.39672	5.1447	7.27318e-08	2.20169e-06
ENSG00000108244	KRT23	4.19307	2.21477	7.35905e-08	2.22568e-06
ENSG00000115163	CENPA	2.88533	2.7152	7.44957e-08	2.25056e-06
ENSG00000198300	PEG3	-3.09612	2.00047	7.45471e-08	2.25056e-06
ENSG00000009765	IYD	-4.22835	1.82482	7.6269e-08	2.30047e-06
ENSG00000152104	PTPN14	1.28556	7.06884	7.65983e-08	2.30626e-06
ENSG00000168542	COL3A1	4.90169	12.6566	7.65414e-08	2.30626e-06
ENSG00000198467	TPM2	2.82444	7.46795	7.69801e-08	2.31568e-06
ENSG00000229847	EMX2OS	-3.50565	2.16793	7.73344e-08	2.32426e-06
ENSG00000119421	NDUFA8	-1.75845	6.51753	7.80204e-08	2.34278e-06
ENSG00000011028	MRC2	3.64614	5.79791	7.83863e-08	2.35166e-06
ENSG00000105135	ILVBL	-1.90826	5.31166	7.86653e-08	2.35716e-06
ENSG00000155980	KIF5A	2.3681	2.80841	7.87102e-08	2.35716e-06
ENSG00000163788	SNRK	-1.21001	6.16104	7.96454e-08	2.38305e-06
ENSG00000205045	SLFN12L	2.21475	3.33325	7.99084e-08	2.38878e-06
ENSG00000097046	CDC7	1.77942	3.99914	8.00731e-08	2.39158e-06
ENSG00000167468	GPX4	-1.50578	7.33623	8.05296e-08	2.40308e-06
ENSG00000133657	ATP13A3	1.54822	8.55888	8.0634e-08	2.40405e-06
ENSG00000055332	EIF2AK2	1.491	6.96514	8.09609e-08	2.41166e-06
ENSG00000134258	VTCN1	4.98463	2.3034	8.14898e-08	2.42526e-06
ENSG00000168003	SLC3A2	-1.91681	7.48524	8.16029e-08	2.42648e-06
ENSG00000154822	PLCL2	-2.61291	7.36653	8.18736e-08	2.43237e-06
ENSG00000129810	SGO1	2.47759	2.93224	8.22578e-08	2.44162e-06
ENSG00000178950	GAK	-1.17095	6.94228	8.26905e-08	2.4523e-06
ENSG00000176890	TYMS	2.74006	4.20331	8.30742e-08	2.4615e-06
ENSG00000147364	FBXO25	-1.45908	5.15934	8.44263e-08	2.49936e-06
ENSG00000155660	PDIA4	1.50587	7.72388	8.4516e-08	2.49981e-06
ENSG00000171067	C11orf24	1.35917	5.62174	8.52096e-08	2.51811e-06
ENSG00000149451	ADAM33	5.42929	3.2186	8.60287e-08	2.54008e-06
ENSG00000167779	IGFBP6	2.59139	2.75298	8.61353e-08	2.54099e-06
ENSG00000108651	UTP6	1.23335	5.68864	8.74957e-08	2.57886e-06
ENSG00000135452	TSPAN31	-1.54401	5.16303	8.80077e-08	2.59167e-06
ENSG00000134369	NAV1	2.7153	6.22468	8.82342e-08	2.5949e-06
ENSG00000221968	FADS3	1.80085	4.37195	8.82717e-08	2.5949e-06
ENSG00000170906	NDUFA3	-1.87811	5.32011	8.87863e-08	2.60774e-06
ENSG00000135226	UGT2B28	-3.85711	1.91331	9.15472e-08	2.68648e-06
ENSG00000125450	NUP85	1.22653	5.44526	9.23539e-08	2.70542e-06
ENSG00000163297	ANTXR2	2.2811	5.82382	9.23265e-08	2.70542e-06
ENSG00000196705	ZNF431	-1.61098	6.40279	9.3348e-08	2.73216e-06
ENSG00000138316	ADAMTS14	3.13686	3.58752	9.39426e-08	2.74717e-06
ENSG00000109819	PPARGC1A	-3.75308	9.58213	9.47752e-08	2.7691e-06
ENSG00000174567	GOLT1A	-2.90276	2.63139	9.5757e-08	2.79498e-06
ENSG00000197943	PLCG2	-3.40046	9.92901	9.58274e-08	2.79498e-06
ENSG00000133106	EPSTI1	2.92531	6.36196	9.594e-08	2.79584e-06
ENSG00000178188	SH2B1	-1.35471	5.77525	9.64451e-08	2.80812e-06
ENSG00000124399	NDUFB4P12	-1.30858	4.41523	9.835e-08	2.8611e-06
ENSG00000185236	RAB11B	-1.1631	5.43498	9.97077e-08	2.89809e-06
ENSG00000140873	ADAMTS18	-3.49396	2.90566	1.00044e-07	2.90535e-06
ENSG00000095585	BLNK	-2.04943	6.69603	1.00295e-07	2.91013e-06
ENSG00000111674	ENO2	3.07918	5.53159	1.00652e-07	2.91795e-06
ENSG00000181585	TMIE	-2.12605	3.80215	1.01191e-07	2.93104e-06
ENSG00000167460	TPM4	3.1647	7.83159	1.01338e-07	2.93277e-06
ENSG00000149599	DUSP15	-3.54901	6.08212	1.01816e-07	2.94406e-06
ENSG00000143641	GALNT2	1.86636	6.86766	1.0338e-07	2.98674e-06
ENSG00000183765	CHEK2	1.86004	3.00007	1.0386e-07	2.998e-06
ENSG00000026025	VIM	2.80723	10.5876	1.04005e-07	2.99961e-06
ENSG00000152583	SPARCL1	-3.3189	8.52371	1.04302e-07	3.00559e-06
ENSG00000113140	SPARC	2.88411	9.64296	1.04397e-07	3.00576e-06
ENSG00000101104	PABPC1L	1.78518	4.50625	1.05242e-07	3.02749e-06
ENSG00000198786	MT-ND5	-1.70104	9.28554	1.06005e-07	3.04683e-06
ENSG00000197111	PCBP2	-1.23871	6.33541	1.06916e-07	3.07038e-06
ENSG00000124783	SSR1	1.33197	6.87386	1.07902e-07	3.09606e-06
ENSG00000133134	BEX2	-3.2534	3.55575	1.08203e-07	3.09975e-06
ENSG00000145220	LYAR	1.54247	4.92017	1.08216e-07	3.09975e-06
ENSG00000024422	EHD2	2.1074	5.52255	1.08876e-07	3.11601e-06
ENSG00000183576	SETD3	-1.40274	7.64943	1.0942e-07	3.12892e-06
ENSG00000203685	STUM	-2.96333	2.14513	1.09734e-07	3.1352e-06
ENSG00000165186	PTCHD1	3.95586	2.30673	1.09999e-07	3.14013e-06
ENSG00000021574	SPAST	1.29246	4.85557	1.10252e-07	3.14198e-06
ENSG00000212907	MT-ND4L	-1.78518	6.11289	1.1023e-07	3.14198e-06
ENSG00000100342	APOL1	2.11999	6.14164	1.10857e-07	3.15654e-06
ENSG00000196776	CD47	1.29722	6.64802	1.10974e-07	3.15721e-06
ENSG00000162399	BSND	-3.72939	4.56594	1.11358e-07	3.16546e-06
ENSG00000116254	CHD5	-2.43011	3.30302	1.12754e-07	3.20243e-06
ENSG00000038427	VCAN	4.94092	10.7003	1.12931e-07	3.20474e-06
ENSG00000101236	RNF24	2.26345	2.88932	1.15419e-07	3.27259e-06
ENSG00000125246	CLYBL	-2.40914	5.32941	1.16303e-07	3.29486e-06
ENSG00000168291	PDHB	-1.22558	5.91254	1.18108e-07	3.34319e-06
ENSG00000075239	ACAT1	-2.85749	9.28428	1.18996e-07	3.36548e-06
ENSG00000050426	LETMD1	-1.48246	5.50179	1.19098e-07	3.36552e-06
ENSG00000171124	FUT3	4.27235	2.09115	1.20827e-07	3.41151e-06
ENSG00000224389	C4B	2.56375	5.46109	1.20973e-07	3.41277e-06
ENSG00000124920	MYRF	3.46567	3.60129	1.21561e-07	3.42644e-06
ENSG00000197948	FCHSD1	1.56332	3.99467	1.21662e-07	3.42644e-06
ENSG00000119969	HELLS	2.1218	4.91214	1.22824e-07	3.45628e-06
ENSG00000112796	ENPP5	-2.45139	4.30009	1.27802e-07	3.59332e-06
ENSG00000115649	CNPPD1	-1.41544	5.6605	1.28378e-07	3.60652e-06
ENSG00000131788	PIAS3	1.63039	5.15207	1.2906e-07	3.62263e-06
ENSG00000178982	EIF3K	-1.40838	8.00892	1.30533e-07	3.66093e-06
ENSG00000138413	IDH1	1.30418	6.22211	1.31028e-07	3.67174e-06
ENSG00000127561	SYNGR3	-3.27591	3.49041	1.32315e-07	3.7047e-06
ENSG00000117632	STMN1	1.88009	6.50316	1.37416e-07	3.84432e-06
ENSG00000143365	RORC	-2.92999	3.87231	1.38043e-07	3.85546e-06
ENSG00000170502	NUDT9	-1.39516	5.92847	1.38015e-07	3.85546e-06
ENSG00000184216	IRAK1	1.47212	6.99201	1.38189e-07	3.85631e-06
ENSG00000072041	SLC6A15	3.76578	2.53485	1.38941e-07	3.87407e-06
ENSG00000065882	TBC1D1	-2.12302	9.03281	1.3932e-07	3.88143e-06
ENSG00000125375	ATP5S	-1.35701	4.37527	1.39537e-07	3.88425e-06
ENSG00000109270	LAMTOR3	-1.22973	5.23091	1.42593e-07	3.96603e-06
ENSG00000141401	IMPA2	-2.14305	6.06963	1.44167e-07	4.00648e-06
ENSG00000109805	NCAPG	3.03808	5.02082	1.44387e-07	4.00929e-06
ENSG00000170271	FAXDC2	-1.85014	4.71465	1.44801e-07	4.01746e-06
ENSG00000124256	ZBP1	2.42386	2.92267	1.45594e-07	4.03612e-06
ENSG00000188878	FBF1	1.72294	3.31918	1.46005e-07	4.04416e-06
ENSG00000157483	MYO1E	1.65477	8.07776	1.46129e-07	4.04425e-06
ENSG00000071553	ATP6AP1	-1.60556	8.34247	1.46624e-07	4.05042e-06
ENSG00000075391	RASAL2	1.59809	6.53857	1.46574e-07	4.05042e-06
ENSG00000204564	C6orf136	-1.46512	4.94229	1.46713e-07	4.05042e-06
ENSG00000198585	NUDT16	-1.49598	5.76436	1.47161e-07	4.05945e-06
ENSG00000106080	FKBP14	1.7814	3.47852	1.47706e-07	4.07113e-06
ENSG00000163466	ARPC2	1.28513	7.77859	1.48876e-07	4.10003e-06
ENSG00000152556	PFKM	-2.19632	8.73076	1.49029e-07	4.10085e-06
ENSG00000049759	NEDD4L	-2.49417	8.07721	1.49831e-07	4.11955e-06
ENSG00000025708	TYMP	2.0824	5.20231	1.50434e-07	4.13275e-06
ENSG00000112695	COX7A2	-1.5177	6.69086	1.52148e-07	4.17641e-06
ENSG00000170088	TMEM192	-1.40706	5.55059	1.55153e-07	4.25542e-06
ENSG00000160957	RECQL4	2.19119	4.39458	1.55478e-07	4.26085e-06
ENSG00000080345	RIF1	1.24017	8.0069	1.5601e-07	4.26848e-06
ENSG00000142449	FBN3	-4.56765	6.67771	1.55895e-07	4.26848e-06
ENSG00000115468	EFHD1	-2.22967	4.75086	1.56293e-07	4.27272e-06
ENSG00000135476	ESPL1	2.48412	4.3401	1.56888e-07	4.28551e-06
ENSG00000039560	RAI14	2.33914	7.529	1.57419e-07	4.29652e-06
ENSG00000169231	THBS3	1.74306	5.13341	1.60109e-07	4.36639e-06
ENSG00000182400	TRAPPC6B	-1.26096	5.67911	1.60861e-07	4.38334e-06
ENSG00000077152	UBE2T	2.59865	4.64984	1.61003e-07	4.38365e-06
ENSG00000145911	N4BP3	-1.9819	2.73609	1.61553e-07	4.39505e-06
ENSG00000151224	MAT1A	2.95469	2.46792	1.62489e-07	4.41695e-06
ENSG00000157388	CACNA1D	-3.21601	6.83263	1.63606e-07	4.44371e-06
ENSG00000144741	SLC25A26	-1.37079	4.07204	1.63863e-07	4.44709e-06
ENSG00000100284	TOM1	-1.24856	6.23256	1.64731e-07	4.46341e-06
ENSG00000167644	C19orf33	4.41308	3.8638	1.64716e-07	4.46341e-06
ENSG00000160799	CCDC12	-1.17299	4.60096	1.64898e-07	4.46435e-06
ENSG00000151790	TDO2	4.94912	5.26023	1.65389e-07	4.47403e-06
ENSG00000090316	MAEA	-1.45157	5.61987	1.65581e-07	4.47562e-06
ENSG00000151748	SAV1	-1.08721	6.11352	1.68601e-07	4.55358e-06
ENSG00000169692	AGPAT2	-1.48419	3.83166	1.69186e-07	4.56571e-06
ENSG00000143621	ILF2	1.19118	7.09963	1.70864e-07	4.60712e-06
ENSG00000164976	KIAA1161	-2.24084	3.42486	1.70995e-07	4.60712e-06
ENSG00000197632	SERPINB2	4.35331	1.95981	1.73892e-07	4.68141e-06
ENSG00000163811	WDR43	1.15243	6.70758	1.74578e-07	4.69613e-06
ENSG00000140876	NUDT7	-2.551	2.16973	1.75071e-07	4.7056e-06
ENSG00000122861	PLAU	3.81193	4.92592	1.76711e-07	4.7459e-06
ENSG00000115252	PDE1A	-2.37479	5.84383	1.79351e-07	4.81261e-06
ENSG00000137038	TMEM261	-1.37728	3.97639	1.79482e-07	4.81261e-06
ENSG00000164746	C7orf57	-2.58548	2.92725	1.80245e-07	4.82922e-06
ENSG00000136111	TBC1D4	-1.7125	8.21226	1.80785e-07	4.83983e-06
ENSG00000105677	TMEM147	-1.38556	5.51797	1.81275e-07	4.84906e-06
ENSG00000117395	EBNA1BP2	1.19674	5.57595	1.82324e-07	4.87325e-06
ENSG00000171291	ZNF439	-1.59112	4.77886	1.82881e-07	4.88425e-06
ENSG00000137338	PGBD1	1.72936	4.09855	1.83064e-07	4.88524e-06
ENSG00000141084	RANBP10	-1.1219	5.59868	1.85734e-07	4.95055e-06
ENSG00000176619	LMNB2	1.51481	5.75309	1.85806e-07	4.95055e-06
ENSG00000187699	C2orf88	-2.06241	4.05267	1.86087e-07	4.95411e-06
ENSG00000011376	LARS2	-1.49554	6.01286	1.87638e-07	4.99144e-06
ENSG00000133083	DCLK1	2.37285	4.77086	1.8879e-07	5.01812e-06
ENSG00000115657	ABCB6	2.24087	4.19378	1.90044e-07	5.04744e-06
ENSG00000110719	TCIRG1	1.38866	6.48055	1.90498e-07	5.0555e-06
ENSG00000196950	SLC39A10	1.61433	5.78971	1.91753e-07	5.08479e-06
ENSG00000263465	SRSF8	-1.35499	4.54794	1.92511e-07	5.10086e-06
ENSG00000090776	EFNB1	2.1593	4.77518	1.9497e-07	5.16193e-06
ENSG00000134291	TMEM106C	-1.98457	7.98629	1.98685e-07	5.25614e-06
ENSG00000177706	FAM20C	2.59535	6.16108	2.00119e-07	5.28992e-06
ENSG00000131100	ATP6V1E1	-1.53145	6.91498	2.00481e-07	5.29531e-06
ENSG00000185818	NAT8L	-4.15817	2.17349	2.01741e-07	5.32441e-06
ENSG00000106804	C5	1.61085	4.47009	2.02978e-07	5.35286e-06
ENSG00000105737	GRIK5	-2.97724	4.06457	2.03889e-07	5.37214e-06
ENSG00000134014	ELP3	-2.10022	7.73532	2.0403e-07	5.37214e-06
ENSG00000187742	SECISBP2	-1.15658	7.87061	2.05605e-07	5.40938e-06
ENSG00000165898	ISCA2	-1.60004	3.6393	2.08415e-07	5.47901e-06
ENSG00000142611	PRDM16	-3.01918	4.40042	2.10015e-07	5.51676e-06
ENSG00000142459	EVI5L	-1.61699	4.94056	2.10817e-07	5.5335e-06
ENSG00000092445	TYRO3	2.54304	3.5365	2.18253e-07	5.72419e-06
ENSG00000063854	HAGH	-1.35127	5.51177	2.19165e-07	5.74364e-06
ENSG00000123739	PLA2G12A	-1.44031	4.29071	2.19465e-07	5.74701e-06
ENSG00000162687	KCNT2	2.58007	3.42162	2.20671e-07	5.77407e-06
ENSG00000243649	CFB	3.39176	2.90025	2.22919e-07	5.82836e-06
ENSG00000112640	PPP2R5D	1.137	5.88502	2.26003e-07	5.90439e-06
ENSG00000183520	UTP11	1.22623	5.11808	2.26344e-07	5.90871e-06
ENSG00000119471	HSDL2	-1.59305	6.00275	2.27398e-07	5.92857e-06
ENSG00000163362	C1orf106	4.1705	2.30089	2.27458e-07	5.92857e-06
ENSG00000136026	CKAP4	2.12996	6.08239	2.29432e-07	5.97538e-06
ENSG00000163827	LRRC2	-2.93681	2.09329	2.30057e-07	5.98278e-06
ENSG00000183087	GAS6	-1.9833	7.29397	2.30073e-07	5.98278e-06
ENSG00000121858	TNFSF10	2.09533	6.17175	2.30313e-07	5.98438e-06
ENSG00000138685	FGF2	2.19337	3.07208	2.31408e-07	6.00819e-06
ENSG00000112290	WASF1	1.53103	4.23629	2.32045e-07	6.02007e-06
ENSG00000196782	MAML3	-1.76413	5.658	2.35909e-07	6.11561e-06
ENSG00000111344	RASAL1	3.32417	2.51569	2.37439e-07	6.15051e-06
ENSG00000162929	KIAA1841	1.77743	4.41298	2.38056e-07	6.16175e-06
ENSG00000185950	IRS2	-2.11865	6.54163	2.38253e-07	6.1621e-06
ENSG00000010256	UQCRC1	-1.78073	7.34424	2.39208e-07	6.1678e-06
ENSG00000101361	NOP56	1.2535	6.96031	2.39209e-07	6.1678e-06
ENSG00000110427	KIAA1549L	3.88864	4.00385	2.38703e-07	6.1678e-06
ENSG00000182512	GLRX5	-1.64074	4.50282	2.39188e-07	6.1678e-06
ENSG00000106462	EZH2	2.10822	5.22439	2.42098e-07	6.23273e-06
ENSG00000143669	LYST	1.56902	7.99199	2.41965e-07	6.23273e-06
ENSG00000230937	MIR205HG	4.92199	2.12269	2.42339e-07	6.23415e-06
ENSG00000168298	HIST1H1E	1.49723	6.95687	2.44476e-07	6.28432e-06
ENSG00000146066	HIGD2A	-1.93842	3.86447	2.46894e-07	6.34162e-06
ENSG00000168785	TSPAN5	-2.55478	6.39444	2.47182e-07	6.34415e-06
ENSG00000116005	PCYOX1	-1.21309	6.23716	2.49036e-07	6.38684e-06
ENSG00000184307	ZDHHC23	-2.54831	5.28165	2.51781e-07	6.45232e-06
ENSG00000143499	SMYD2	-1.57067	6.72619	2.54784e-07	6.5243e-06
ENSG00000141447	OSBPL1A	-1.26762	7.35367	2.55886e-07	6.54752e-06
ENSG00000143322	ABL2	1.4845	6.41257	2.57071e-07	6.57282e-06
ENSG00000274641	HIST1H2BO	2.46735	3.11676	2.5771e-07	6.58416e-06
ENSG00000177981	ASB8	-1.2511	4.49952	2.59957e-07	6.6365e-06
ENSG00000086015	MAST2	1.56136	6.63356	2.63123e-07	6.71223e-06
ENSG00000151729	SLC25A4	-2.74697	7.31089	2.65547e-07	6.76893e-06
ENSG00000148735	PLEKHS1	3.59331	2.07238	2.65934e-07	6.77365e-06
ENSG00000148935	GAS2	-3.30554	4.8655	2.6894e-07	6.84503e-06
ENSG00000144229	THSD7B	-2.86661	3.48189	2.71891e-07	6.91489e-06
ENSG00000065911	MTHFD2	1.8712	4.76093	2.74623e-07	6.97909e-06
ENSG00000138613	APH1B	-1.47305	3.49208	2.75066e-07	6.98505e-06
ENSG00000088826	SMOX	2.20722	2.77797	2.76049e-07	6.99942e-06
ENSG00000177600	RPLP2	-1.1317	7.54268	2.75944e-07	6.99942e-06
ENSG00000163449	TMEM169	3.45621	2.13716	2.79515e-07	7.08195e-06
ENSG00000152133	GPATCH11	1.45986	4.03246	2.82339e-07	7.13199e-06
ENSG00000166228	PCBD1	-1.9675	6.36497	2.82272e-07	7.13199e-06
ENSG00000171503	ETFDH	-1.82292	6.95214	2.82268e-07	7.13199e-06
ENSG00000147257	GPC3	-3.79923	5.03898	2.85575e-07	7.2083e-06
ENSG00000185130	HIST1H2BL	2.49906	2.89817	2.87235e-07	7.24475e-06
ENSG00000134057	CCNB1	2.14674	5.88912	2.90665e-07	7.32576e-06
ENSG00000004961	HCCS	-1.32802	6.18058	2.91454e-07	7.34014e-06
ENSG00000006283	CACNA1G	4.62181	2.82078	2.92663e-07	7.35953e-06
ENSG00000137819	PAQR5	-3.19876	5.14072	2.92552e-07	7.35953e-06
ENSG00000185565	LSAMP	-2.41715	4.41148	2.93913e-07	7.38544e-06
ENSG00000166845	C18orf54	2.00993	3.50698	2.94759e-07	7.40115e-06
ENSG00000102554	KLF5	2.43978	5.54832	2.95099e-07	7.40416e-06
ENSG00000050730	TNIP3	2.74151	2.32999	2.95786e-07	7.41031e-06
ENSG00000204371	EHMT2	1.15533	5.05057	2.95638e-07	7.41031e-06
ENSG00000130787	HIP1R	-1.50164	6.26332	2.9694e-07	7.43368e-06
ENSG00000113249	HAVCR1	4.43891	6.85886	2.99438e-07	7.49064e-06
ENSG00000145879	SPINK7	-4.18201	1.67012	3.02782e-07	7.56864e-06
ENSG00000106617	PRKAG2	-1.82545	7.10006	3.05006e-07	7.61858e-06
ENSG00000145087	STXBP5L	-4.62862	4.78757	3.11854e-07	7.78383e-06
ENSG00000275379	HIST1H3I	2.26768	3.59573	3.18047e-07	7.9325e-06
ENSG00000131174	COX7B	-1.83411	7.93729	3.20097e-07	7.9777e-06
ENSG00000137161	CNPY3	1.58403	4.96196	3.23714e-07	8.06188e-06
ENSG00000110492	MDK	2.59182	5.6835	3.25106e-07	8.09053e-06
ENSG00000170734	POLH	1.34596	6.38817	3.25451e-07	8.09312e-06
ENSG00000146112	PPP1R18	2.36572	6.01473	3.26149e-07	8.10447e-06
ENSG00000165973	NELL1	-4.8942	4.20378	3.29044e-07	8.17037e-06
ENSG00000133805	AMPD3	-1.64503	6.94458	3.31692e-07	8.22476e-06
ENSG00000189159	HN1	1.82823	5.35749	3.31725e-07	8.22476e-06
ENSG00000125166	GOT2	-1.50431	5.75004	3.32098e-07	8.22793e-06
ENSG00000181649	PHLDA2	3.52444	2.36482	3.33882e-07	8.26605e-06
ENSG00000135108	FBXO21	-1.22651	5.76556	3.36638e-07	8.32813e-06
ENSG00000104518	GSDMD	1.54206	5.45007	3.37217e-07	8.33632e-06
ENSG00000140545	MFGE8	1.99626	5.75714	3.37834e-07	8.34543e-06
ENSG00000125378	BMP4	3.70753	4.40769	3.46878e-07	8.56253e-06
ENSG00000163995	ABLIM2	3.54528	4.16153	3.47266e-07	8.5658e-06
ENSG00000114850	SSR3	1.16022	5.28084	3.49025e-07	8.60287e-06
ENSG00000154305	MIA3	1.32845	7.37979	3.49509e-07	8.60848e-06
ENSG00000256525	POLG2	1.29176	4.00441	3.5113e-07	8.64207e-06
ENSG00000125648	SLC25A23	-2.10487	5.34671	3.55073e-07	8.72781e-06
ENSG00000173218	VANGL1	1.30733	5.46024	3.55133e-07	8.72781e-06
ENSG00000157303	SUSD3	-3.29819	3.92261	3.57419e-07	8.77756e-06
ENSG00000184983	NDUFA6	-1.94921	7.6085	3.61688e-07	8.87065e-06
ENSG00000198794	SCAMP5	-2.23739	3.81112	3.61738e-07	8.87065e-06
ENSG00000227234	SPANXB1	5.67283	2.81765	3.63088e-07	8.89076e-06
ENSG00000236279	CLEC2L	-4.00991	1.79709	3.62928e-07	8.89076e-06
ENSG00000126267	COX6B1	-1.55706	7.78571	3.70911e-07	9.07569e-06
ENSG00000154240	CEP112	1.86027	5.32944	3.71439e-07	9.08199e-06
ENSG00000100412	ACO2	-2.05038	8.41243	3.76707e-07	9.2041e-06
ENSG00000115107	STEAP3	2.59753	3.77017	3.7979e-07	9.27268e-06
ENSG00000263528	IKBKE	2.08696	3.91432	3.81738e-07	9.31346e-06
ENSG00000065518	NDUFB4	-1.33797	6.90956	3.82304e-07	9.3205e-06
ENSG00000198886	MT-ND4	-1.67217	9.56783	3.87251e-07	9.43426e-06
ENSG00000110955	ATP5B	-1.81654	10.2747	3.90176e-07	9.49863e-06
ENSG00000100934	SEC23A	1.20346	7.87215	3.99402e-07	9.71618e-06
ENSG00000138777	PPA2	-1.20621	5.81708	4.00816e-07	9.74352e-06
ENSG00000266338	NBPF15	2.03393	4.34681	4.01599e-07	9.75549e-06
ENSG00000072657	TRHDE	-3.8935	6.20375	4.02832e-07	9.77837e-06
ENSG00000000971	CFH	2.79197	7.84741	4.05629e-07	9.83914e-06
ENSG00000162407	PLPP3	-1.48568	4.65157	4.07006e-07	9.86542e-06
ENSG00000139880	CDH24	2.31734	3.47618	4.07537e-07	9.87115e-06
ENSG00000114554	PLXNA1	1.17839	7.03997	4.1262e-07	9.98707e-06
ENSG00000161981	SNRNP25	-2.02356	4.94208	4.13514e-07	1.00015e-05
ENSG00000138029	HADHB	-1.44322	7.99398	4.1411e-07	1.00087e-05
ENSG00000124145	SDC4	-1.88821	7.60645	4.15877e-07	1.00442e-05
ENSG00000159164	SV2A	2.81555	2.58135	4.20841e-07	1.01495e-05
ENSG00000210082	MT-RNR2	-1.41081	3.9927	4.20574e-07	1.01495e-05
ENSG00000163040	CCDC74A	3.47395	2.19765	4.2288e-07	1.01913e-05
ENSG00000086619	ERO1B	-1.68158	5.28815	4.29347e-07	1.03397e-05
ENSG00000128833	MYO5C	-1.39691	6.46853	4.31155e-07	1.03759e-05
ENSG00000178234	GALNT11	-1.03109	5.87971	4.32153e-07	1.03924e-05
ENSG00000143786	CNIH3	4.06549	2.16145	4.41032e-07	1.05984e-05
ENSG00000165699	TSC1	-1.1177	7.09001	4.43394e-07	1.06475e-05
ENSG00000166813	KIF7	2.17681	2.96839	4.4711e-07	1.07291e-05
ENSG00000157227	MMP14	3.81316	7.8276	4.50586e-07	1.08047e-05
ENSG00000198258	UBL5	-1.23053	5.6398	4.50958e-07	1.08059e-05
ENSG00000105819	PMPCB	-1.35776	7.62682	4.53267e-07	1.08535e-05
ENSG00000054282	SDCCAG8	1.06779	6.09328	4.55531e-07	1.08999e-05
ENSG00000167216	KATNAL2	-2.32709	5.48226	4.57466e-07	1.09385e-05
ENSG00000143147	GPR161	2.07882	2.72489	4.6106e-07	1.10087e-05
ENSG00000274267	HIST1H3B	2.43478	4.88175	4.60919e-07	1.10087e-05
ENSG00000148303	RPL7A	-1.10044	6.18119	4.65278e-07	1.11015e-05
ENSG00000137509	PRCP	-1.28355	7.14418	4.67222e-07	1.114e-05
ENSG00000104964	AES	-1.44648	7.38961	4.67738e-07	1.11444e-05
ENSG00000171004	HS6ST2	4.06995	1.88142	4.68922e-07	1.11647e-05
ENSG00000106484	MEST	2.82666	2.60454	4.69334e-07	1.11651e-05
ENSG00000111713	GYS2	-2.62945	2.27808	4.69605e-07	1.11651e-05
ENSG00000196850	PPTC7	-1.2894	5.00796	4.71746e-07	1.12081e-05
ENSG00000105649	RAB3A	-2.35792	3.84296	4.73305e-07	1.12359e-05
ENSG00000128606	LRRC17	2.95193	2.32984	4.73586e-07	1.12359e-05
ENSG00000196167	COLCA1	-3.41717	2.78725	4.7504e-07	1.12624e-05
ENSG00000130054	FAM155B	-3.36866	4.08241	4.81386e-07	1.14048e-05
ENSG00000143369	ECM1	3.38021	5.33648	4.82901e-07	1.14312e-05
ENSG00000188643	S100A16	3.38007	4.04453	4.83179e-07	1.14312e-05
ENSG00000221867	MAGEA3	4.55084	1.87767	4.83898e-07	1.14401e-05
ENSG00000123080	CDKN2C	2.13568	3.66153	4.92647e-07	1.16387e-05
ENSG00000137404	NRM	2.226	2.598	4.98365e-07	1.17655e-05
ENSG00000105948	TTC26	1.64743	3.43923	5.01757e-07	1.18373e-05
ENSG00000165912	PACSIN3	3.03584	2.55048	5.02277e-07	1.18412e-05
ENSG00000125652	ALKBH7	-1.88148	3.22819	5.07884e-07	1.1965e-05
ENSG00000185624	P4HB	1.30217	9.27091	5.10731e-07	1.20237e-05
ENSG00000111665	CDCA3	2.62164	3.07573	5.15955e-07	1.21381e-05
ENSG00000162645	GBP2	1.75539	7.76247	5.16858e-07	1.21509e-05
ENSG00000113273	ARSB	1.52109	5.63835	5.18242e-07	1.21749e-05
ENSG00000198700	IPO9	1.40959	7.46806	5.22267e-07	1.22609e-05
ENSG00000213585	VDAC1	-1.24457	6.8829	5.32689e-07	1.24968e-05
ENSG00000176842	IRX5	3.82429	1.99012	5.33622e-07	1.25099e-05
ENSG00000213281	NRAS	1.35183	5.40261	5.36963e-07	1.25795e-05
ENSG00000198712	MT-CO2	-1.89102	8.05814	5.40962e-07	1.26643e-05
ENSG00000103978	TMEM87A	-1.02473	6.39029	5.42952e-07	1.2702e-05
ENSG00000099968	BCL2L13	-1.18163	6.12721	5.4349e-07	1.27058e-05
ENSG00000163394	CCKAR	-3.87972	3.26909	5.4744e-07	1.27892e-05
ENSG00000140451	PIF1	2.80393	2.4305	5.4933e-07	1.28245e-05
ENSG00000185864	NPIPB4	-2.01991	3.63343	5.50302e-07	1.28382e-05
ENSG00000118523	CTGF	2.34898	6.76665	5.54729e-07	1.29271e-05
ENSG00000172819	RARG	2.16445	2.99632	5.5488e-07	1.29271e-05
ENSG00000163541	SUCLG1	-1.54118	6.64265	5.55498e-07	1.29325e-05
ENSG00000116785	CFHR3	2.98283	2.84907	5.62108e-07	1.30773e-05
ENSG00000182378	PLCXD1	1.55517	3.54917	5.63063e-07	1.30904e-05
ENSG00000136122	BORA	1.86119	3.30526	5.64574e-07	1.31165e-05
ENSG00000163565	IFI16	2.69938	7.74781	5.66768e-07	1.31583e-05
ENSG00000213096	ZNF254	-1.20625	5.96555	5.70867e-07	1.32443e-05
ENSG00000147571	CRH	-4.90982	2.00095	5.76349e-07	1.33623e-05
ENSG00000144619	CNTN4	-2.302	3.66637	5.81231e-07	1.34662e-05
ENSG00000232573	RPL3P4	-1.13169	4.944	5.9289e-07	1.37268e-05
ENSG00000048342	CC2D2A	1.20864	5.25522	5.96347e-07	1.37915e-05
ENSG00000112837	TBX18	3.59052	2.68658	5.96503e-07	1.37915e-05
ENSG00000110799	VWF	-2.58806	9.59499	5.97718e-07	1.381e-05
ENSG00000102781	KATNAL1	1.66677	4.50751	6.0699e-07	1.40146e-05
ENSG00000153044	CENPH	2.28555	2.89343	6.13758e-07	1.41611e-05
ENSG00000134809	TIMM10	-1.20012	4.68754	6.149e-07	1.41777e-05
ENSG00000081870	HSPB11	1.35754	4.76909	6.22146e-07	1.4335e-05
ENSG00000137673	MMP7	4.62558	6.49485	6.25378e-07	1.43996e-05
ENSG00000004897	CDC27	1.13164	5.7588	6.28554e-07	1.44628e-05
ENSG00000183431	SF3A3	1.08446	6.26967	6.29341e-07	1.4471e-05
ENSG00000177409	SAMD9L	2.4497	6.78785	6.3499e-07	1.45909e-05
ENSG00000111371	SLC38A1	-1.83254	8.63537	6.37943e-07	1.46287e-05
ENSG00000151694	ADAM17	1.28614	6.5542	6.37814e-07	1.46287e-05
ENSG00000166068	SPRED1	2.1511	7.14349	6.37596e-07	1.46287e-05
ENSG00000171617	ENC1	2.30393	5.08651	6.38458e-07	1.46305e-05
ENSG00000127947	PTPN12	1.28457	7.65388	6.3894e-07	1.46315e-05
ENSG00000168256	NKIRAS2	1.3158	3.91879	6.42518e-07	1.46934e-05
ENSG00000178965	ERICH3	-3.45187	1.86997	6.47589e-07	1.47894e-05
ENSG00000273703	HIST1H2BM	2.30869	2.99076	6.47595e-07	1.47894e-05
ENSG00000100568	VTI1B	-1.30595	4.3267	6.48054e-07	1.47898e-05
ENSG00000204574	ABCF1	1.01719	7.0545	6.52629e-07	1.4874e-05
ENSG00000225492	GBP1P1	3.02758	2.22327	6.52477e-07	1.4874e-05
ENSG00000125351	UPF3B	1.25656	5.32608	6.5381e-07	1.48908e-05
ENSG00000116497	S100PBP	1.26353	4.91155	6.5556e-07	1.49205e-05
ENSG00000171759	PAH	-5.00417	5.43192	6.58464e-07	1.49765e-05
ENSG00000091138	SLC26A3	-2.98225	1.94114	6.60623e-07	1.50154e-05
ENSG00000166016	ABTB2	-1.71604	5.60496	6.62048e-07	1.50376e-05
ENSG00000102302	FGD1	1.46775	4.79836	6.63679e-07	1.50645e-05
ENSG00000078246	TULP3	1.1809	5.02425	6.67141e-07	1.51328e-05
ENSG00000148219	ASTN2	-2.77023	7.16161	6.70274e-07	1.51936e-05
ENSG00000184381	PLA2G6	-1.69654	3.80093	6.74995e-07	1.52903e-05
ENSG00000168389	MFSD2A	2.63117	2.74861	6.76746e-07	1.53196e-05
ENSG00000204338	CYP21A1P	3.48862	2.12307	6.81999e-07	1.54282e-05
ENSG00000166946	CCNDBP1	-1.42678	6.23901	6.86844e-07	1.55273e-05
ENSG00000144130	NT5DC4	-2.6195	2.34643	6.8853e-07	1.55549e-05
ENSG00000154188	ANGPT1	-2.27582	6.00796	6.89793e-07	1.5573e-05
ENSG00000102362	SYTL4	2.09612	4.76144	6.92134e-07	1.56153e-05
ENSG00000135913	USP37	1.22244	5.48512	6.93766e-07	1.56416e-05
ENSG00000197971	MBP	-1.26947	4.60021	6.97646e-07	1.57186e-05
ENSG00000198373	WWP2	-1.20245	6.69235	7.08621e-07	1.59551e-05
ENSG00000057593	F7	-4.11666	2.22512	7.1379e-07	1.605e-05
ENSG00000173821	RNF213	1.52126	10.7843	7.13655e-07	1.605e-05
ENSG00000183347	GBP6	4.11241	1.98625	7.15728e-07	1.60828e-05
ENSG00000099795	NDUFB7	-1.69145	5.3278	7.22017e-07	1.62133e-05
ENSG00000085741	WNT11	-2.73221	2.07494	7.25172e-07	1.62628e-05
ENSG00000241878	PISD	-1.66225	5.39774	7.25192e-07	1.62628e-05
ENSG00000278588	HIST1H2BI	1.3546	4.42238	7.3473e-07	1.64657e-05
ENSG00000147145	LPAR4	3.52786	1.99871	7.38807e-07	1.6546e-05
ENSG00000007402	CACNA2D2	-2.52726	2.13901	7.40147e-07	1.6565e-05
ENSG00000156411	C14orf2	-1.50033	5.76456	7.42767e-07	1.66125e-05
ENSG00000006118	TMEM132A	2.75092	4.10402	7.54364e-07	1.68607e-05
ENSG00000145386	CCNA2	2.31119	5.06744	7.59342e-07	1.69607e-05
ENSG00000163812	ZDHHC3	-1.58424	6.9614	7.7453e-07	1.72884e-05
ENSG00000068079	IFI35	1.70483	3.82368	7.897e-07	1.76036e-05
ENSG00000196591	HDAC2	1.22372	7.07799	7.8932e-07	1.76036e-05
ENSG00000100316	RPL3	-1.0732	8.54565	7.92831e-07	1.76617e-05
ENSG00000184669	OR7E14P	-2.24977	2.27698	7.9429e-07	1.76824e-05
ENSG00000144339	TMEFF2	3.67771	2.00828	7.97264e-07	1.77369e-05
ENSG00000073605	GSDMB	1.90318	3.73102	8.16519e-07	1.81532e-05
ENSG00000182544	MFSD5	-1.0808	4.72314	8.1757e-07	1.81646e-05
ENSG00000075142	SRI	-1.26586	7.56413	8.23295e-07	1.82733e-05
ENSG00000228847	ATP5G2P4	-1.42417	3.88439	8.23551e-07	1.82733e-05
ENSG00000101230	ISM1	3.69265	3.23331	8.25104e-07	1.82933e-05
ENSG00000224769	MUC20P1	-3.08554	7.02115	8.25543e-07	1.82933e-05
ENSG00000211445	GPX3	-2.27939	7.27022	8.28369e-07	1.83438e-05
ENSG00000112159	MDN1	1.2291	8.22506	8.42646e-07	1.86358e-05
ENSG00000181666	HKR1	-1.05931	6.00406	8.42664e-07	1.86358e-05
ENSG00000133460	SLC2A11	-1.56394	3.32748	8.46037e-07	1.8698e-05
ENSG00000011677	GABRA3	3.49492	2.15491	8.47282e-07	1.87132e-05
ENSG00000164062	APEH	-1.44154	7.45484	8.48393e-07	1.87254e-05
ENSG00000143341	HMCN1	4.1297	8.69683	8.55007e-07	1.8859e-05
ENSG00000137959	IFI44L	2.71947	5.37725	8.5698e-07	1.88901e-05
ENSG00000120159	CAAP1	-1.3487	4.95674	8.57892e-07	1.88978e-05
ENSG00000137804	NUSAP1	2.44325	5.42028	8.61255e-07	1.89595e-05
ENSG00000130159	ECSIT	-1.50861	4.64495	8.61954e-07	1.89624e-05
ENSG00000139668	WDFY2	1.46637	3.74001	8.63188e-07	1.89771e-05
ENSG00000156453	PCDH1	-1.82372	6.78982	8.65368e-07	1.90126e-05
ENSG00000173486	FKBP2	-1.519	4.74913	8.67311e-07	1.90428e-05
ENSG00000137573	SULF1	3.15862	7.54147	8.69982e-07	1.9089e-05
ENSG00000137807	KIF23	2.60487	5.83396	8.71183e-07	1.91029e-05
ENSG00000139926	FRMD6	2.29171	5.65142	8.87233e-07	1.94419e-05
ENSG00000171812	COL8A2	3.84425	3.22183	8.87802e-07	1.94419e-05
ENSG00000115241	PPM1G	1.27691	7.1404	8.92299e-07	1.95276e-05
ENSG00000122218	COPA	1.10063	8.81156	9.01347e-07	1.97128e-05
ENSG00000167889	MGAT5B	3.66051	1.98065	9.0539e-07	1.97883e-05
ENSG00000163347	CLDN1	2.60176	6.87489	9.0629e-07	1.97951e-05
ENSG00000153395	LPCAT1	1.64206	4.85274	9.14182e-07	1.99545e-05
ENSG00000122035	RASL11A	-1.95916	2.6002	9.17387e-07	2.00114e-05
ENSG00000183853	KIRREL	2.85253	5.92638	9.19638e-07	2.00475e-05
ENSG00000165516	KLHDC2	-1.64278	6.42047	9.20764e-07	2.0059e-05
ENSG00000171798	KNDC1	-2.51109	3.91839	9.22063e-07	2.00743e-05
ENSG00000144659	SLC25A38	-1.187	7.24694	9.24163e-07	2.0107e-05
ENSG00000156970	BUB1B	2.48396	6.00833	9.31404e-07	2.02514e-05
ENSG00000039139	DNAH5	2.38874	4.53651	9.32227e-07	2.02562e-05
ENSG00000110218	PANX1	1.57766	4.33165	9.37401e-07	2.03554e-05
ENSG00000127334	DYRK2	1.87731	4.5004	9.46292e-07	2.05352e-05
ENSG00000161671	EMC10	-1.26008	5.2698	9.47971e-07	2.05584e-05
ENSG00000103876	FAH	-1.30898	6.53765	9.5197e-07	2.06317e-05
ENSG00000185404	SP140L	1.41781	5.76637	9.57983e-07	2.07487e-05
ENSG00000143870	PDIA6	1.48139	7.44926	9.62543e-07	2.08206e-05
ENSG00000198695	MT-ND6	-1.54632	7.15735	9.61945e-07	2.08206e-05
ENSG00000111696	NT5DC3	2.14893	4.70703	9.7321e-07	2.10378e-05
ENSG00000079459	FDFT1	-1.72119	6.62312	9.885e-07	2.13414e-05
ENSG00000143643	TTC13	1.19552	5.18229	9.88528e-07	2.13414e-05
ENSG00000114378	HYAL1	-2.7705	5.344	1.01167e-06	2.18271e-05
ENSG00000148484	RSU1	1.2485	5.9223	1.01257e-06	2.18323e-05
ENSG00000107984	DKK1	3.46362	2.11789	1.02582e-06	2.21039e-05
ENSG00000116157	GPX7	1.97314	2.70371	1.03518e-06	2.22913e-05
ENSG00000121057	AKAP1	-1.19575	6.25231	1.03721e-06	2.23206e-05
ENSG00000162607	USP1	1.29013	6.22578	1.0383e-06	2.23297e-05
ENSG00000244694	PTCHD4	-2.39222	4.37096	1.04051e-06	2.23629e-05
ENSG00000235371	RP4-764D2.1	-2.05042	4.55659	1.05504e-06	2.26609e-05
ENSG00000064933	PMS1	1.24626	4.99712	1.06167e-06	2.27741e-05
ENSG00000101194	SLC17A9	2.52816	3.06412	1.06138e-06	2.27741e-05
ENSG00000105983	LMBR1	-1.14282	6.808	1.06752e-06	2.28849e-05
ENSG00000087245	MMP2	4.43646	9.27844	1.0692e-06	2.29063e-05
ENSG00000177879	AP3S1	1.46432	4.47893	1.08893e-06	2.33141e-05
ENSG00000164694	FNDC1	4.5297	5.31746	1.09045e-06	2.33169e-05
ENSG00000174607	UGT8	-3.08892	7.54442	1.09013e-06	2.33169e-05
ENSG00000123131	PRDX4	1.59404	6.43777	1.09732e-06	2.34489e-05
ENSG00000143537	ADAM15	1.94056	5.63689	1.1043e-06	2.3583e-05
ENSG00000136518	ACTL6A	1.11049	5.8036	1.10577e-06	2.35993e-05
ENSG00000129038	LOXL1	2.67727	4.33994	1.11083e-06	2.36923e-05
ENSG00000214253	FIS1	-1.21657	5.88621	1.11669e-06	2.38021e-05
ENSG00000165591	FAAH2	-1.78902	4.20559	1.1221e-06	2.39024e-05
ENSG00000258227	CLEC5A	3.05504	2.41416	1.12456e-06	2.39394e-05
ENSG00000152782	PANK1	-1.93543	4.76691	1.15265e-06	2.4522e-05
ENSG00000197275	RAD54B	2.3111	2.75754	1.15402e-06	2.45356e-05
ENSG00000107957	SH3PXD2A	1.85794	6.19957	1.1558e-06	2.45579e-05
ENSG00000136895	GARNL3	-1.48485	5.75807	1.17302e-06	2.4908e-05
ENSG00000103494	RPGRIP1L	1.83635	5.56522	1.17896e-06	2.50182e-05
ENSG00000079335	CDC14A	-1.6852	5.3564	1.19241e-06	2.52718e-05
ENSG00000112499	SLC22A2	-3.30698	1.83013	1.20248e-06	2.54691e-05
ENSG00000166311	SMPD1	-1.46077	5.70689	1.2037e-06	2.54788e-05
ENSG00000143028	SYPL2	-3.22736	2.22281	1.20632e-06	2.55182e-05
ENSG00000140945	CDH13	2.22079	5.05669	1.20953e-06	2.557e-05
ENSG00000168334	XIRP1	2.86007	2.37711	1.2122e-06	2.56102e-05
ENSG00000231991	ANXA2P2	1.30236	5.63293	1.21865e-06	2.57305e-05
ENSG00000170037	CNTROB	1.25551	5.38585	1.2254e-06	2.58566e-05
ENSG00000117174	ZNHIT6	1.4498	4.84978	1.2294e-06	2.59247e-05
ENSG00000128203	ASPHD2	-2.23056	3.90565	1.2337e-06	2.5999e-05
ENSG00000064666	CNN2	1.6693	5.72932	1.24329e-06	2.61684e-05
ENSG00000219200	RNASEK	-1.59265	4.80452	1.24268e-06	2.61684e-05
ENSG00000155008	APOOL	-1.05593	6.05465	1.24457e-06	2.61789e-05
ENSG00000106348	IMPDH1	2.05609	4.65871	1.24634e-06	2.61996e-05
ENSG00000197498	RPF2	1.28243	5.33008	1.26537e-06	2.6583e-05
ENSG00000055044	NOP58	1.26748	6.80425	1.26645e-06	2.6589e-05
ENSG00000140937	CDH11	4.22102	7.20617	1.28074e-06	2.68723e-05
ENSG00000007908	SELE	-4.96191	3.44903	1.28458e-06	2.69361e-05
ENSG00000136295	TTYH3	2.31417	5.90494	1.28541e-06	2.69365e-05
ENSG00000137501	SYTL2	2.44771	6.76528	1.29165e-06	2.70504e-05
ENSG00000072501	SMC1A	1.17009	8.68384	1.29508e-06	2.71055e-05
ENSG00000105402	NAPA	-1.1728	5.50414	1.32344e-06	2.76818e-05
ENSG00000138375	SMARCAL1	1.02745	5.73201	1.32441e-06	2.76847e-05
ENSG00000168234	TTC39C	1.77358	3.83713	1.34401e-06	2.80769e-05
ENSG00000089177	KIF16B	-1.0886	7.03419	1.34548e-06	2.80902e-05
ENSG00000140280	LYSMD2	-1.62895	4.33994	1.34899e-06	2.8146e-05
ENSG00000162496	DHRS3	-1.64466	5.54548	1.35133e-06	2.81773e-05
ENSG00000151726	ACSL1	-2.05234	9.1043	1.3559e-06	2.8255e-05
ENSG00000162408	NOL9	1.00456	5.11654	1.36186e-06	2.83616e-05
ENSG00000166923	GREM1	5.55633	4.18954	1.37e-06	2.84957e-05
ENSG00000168404	MLKL	2.36236	4.38692	1.36956e-06	2.84957e-05
ENSG00000189067	LITAF	-1.46076	9.36119	1.37273e-06	2.85349e-05
ENSG00000106333	PCOLCE	3.07897	6.98906	1.38791e-06	2.88327e-05
ENSG00000100490	CDKL1	-1.92345	4.04307	1.39515e-06	2.89651e-05
ENSG00000111203	ITFG2	-1.19064	4.78975	1.39868e-06	2.90205e-05
ENSG00000174951	FUT1	-2.89748	3.47746	1.40207e-06	2.90727e-05
ENSG00000049249	TNFRSF9	3.02379	2.47315	1.40565e-06	2.91291e-05
ENSG00000115009	CCL20	4.95633	3.86579	1.42522e-06	2.95163e-05
ENSG00000113494	PRLR	-2.63215	6.45839	1.42885e-06	2.95732e-05
ENSG00000083123	BCKDHB	-1.54743	6.51909	1.43838e-06	2.97521e-05
ENSG00000068985	PAGE1	4.32869	1.82341	1.44019e-06	2.9758e-05
ENSG00000072864	NDE1	1.12122	5.42392	1.44043e-06	2.9758e-05
ENSG00000123130	ACOT9	1.18691	5.89807	1.44227e-06	2.97775e-05
ENSG00000197496	SLC2A10	3.2413	5.04148	1.46517e-06	3.02318e-05
ENSG00000155052	CNTNAP5	-3.35287	6.334	1.46914e-06	3.02952e-05
ENSG00000119403	PHF19	1.81326	4.20042	1.47599e-06	3.04178e-05
ENSG00000119042	SATB2	2.4517	4.89334	1.48061e-06	3.04942e-05
ENSG00000101457	DNTTIP1	1.17471	4.41794	1.48956e-06	3.06597e-05
ENSG00000135917	SLC19A3	-2.22509	2.68739	1.49803e-06	3.07963e-05
ENSG00000136856	SLC2A8	-1.69508	3.86632	1.49777e-06	3.07963e-05
ENSG00000128708	HAT1	1.07404	5.36298	1.51698e-06	3.11668e-05
ENSG00000104313	EYA1	3.6325	4.12359	1.52167e-06	3.1244e-05
ENSG00000143847	PPFIA4	2.97452	3.01543	1.52405e-06	3.12737e-05
ENSG00000205038	PKHD1L1	-3.78498	2.45738	1.53952e-06	3.1572e-05
ENSG00000109956	B3GAT1	3.7953	1.9987	1.54536e-06	3.16723e-05
ENSG00000170961	HAS2	4.29422	4.21891	1.55215e-06	3.17727e-05
ENSG00000197106	SLC6A17	-2.58259	2.78692	1.55189e-06	3.17727e-05
ENSG00000107819	SFXN3	1.55581	4.10299	1.55607e-06	3.18336e-05
ENSG00000174738	NR1D2	-1.50238	6.41618	1.55838e-06	3.18614e-05
ENSG00000184831	APOO	-1.62609	5.01975	1.56991e-06	3.20776e-05
ENSG00000186300	ZNF555	-1.39662	4.06018	1.57122e-06	3.20848e-05
ENSG00000176390	CRLF3	1.22835	4.30542	1.57412e-06	3.21245e-05
ENSG00000160818	GPATCH4	1.32369	5.51563	1.57929e-06	3.22105e-05
ENSG00000204511	MCCD1	-4.0026	1.60855	1.58075e-06	3.22206e-05
ENSG00000089692	LAG3	2.48609	2.75733	1.58358e-06	3.22586e-05
ENSG00000103089	FA2H	-2.82915	4.77953	1.58815e-06	3.23322e-05
ENSG00000280109	PLAC4	-1.72472	5.53621	1.59377e-06	3.24268e-05
ENSG00000147251	DOCK11	2.0919	6.4614	1.60313e-06	3.25964e-05
ENSG00000165474	GJB2	4.07561	3.67153	1.60404e-06	3.25964e-05
ENSG00000147649	MTDH	1.18118	8.18745	1.61007e-06	3.26991e-05
ENSG00000120820	GLT8D2	2.50671	3.10698	1.61308e-06	3.27207e-05
ENSG00000250510	GPR162	1.97707	2.9205	1.61281e-06	3.27207e-05
ENSG00000184012	TMPRSS2	-3.74563	7.18171	1.65132e-06	3.34761e-05
ENSG00000178053	MLF1	1.48603	3.94699	1.66094e-06	3.36509e-05
ENSG00000111206	FOXM1	2.55803	5.59857	1.66685e-06	3.37342e-05
ENSG00000116984	MTR	-1.05332	8.17936	1.66707e-06	3.37342e-05
ENSG00000059378	PARP12	1.35318	6.33035	1.67805e-06	3.3936e-05
ENSG00000182389	CACNB4	-1.94462	2.94127	1.6879e-06	3.41147e-05
ENSG00000001561	ENPP4	-1.43874	4.89783	1.69515e-06	3.42407e-05
ENSG00000148730	EIF4EBP2	-1.46736	5.66497	1.70467e-06	3.4377e-05
ENSG00000154274	C4orf19	-1.95714	3.07318	1.70498e-06	3.4377e-05
ENSG00000156509	FBXO43	3.3416	2.18033	1.70374e-06	3.4377e-05
ENSG00000173706	HEG1	1.72121	7.73861	1.71121e-06	3.4482e-05
ENSG00000147614	ATP6V0D2	-3.39297	7.62387	1.72372e-06	3.46967e-05
ENSG00000175305	CCNE2	2.4308	3.39232	1.72393e-06	3.46967e-05
ENSG00000182263	FIGN	2.73701	2.91707	1.73296e-06	3.48575e-05
ENSG00000164611	PTTG1	2.14091	4.13702	1.74686e-06	3.51161e-05
ENSG00000137809	ITGA11	3.20302	5.98898	1.74801e-06	3.51181e-05
ENSG00000112992	NNT	-1.85799	9.65856	1.76246e-06	3.53872e-05
ENSG00000166579	NDEL1	1.17497	5.63028	1.7728e-06	3.55736e-05
ENSG00000109113	RAB34	1.74352	4.59109	1.77504e-06	3.55974e-05
ENSG00000169330	KIAA1024	2.47103	2.54772	1.79798e-06	3.60359e-05
ENSG00000105669	COPE	-1.10556	5.04987	1.8445e-06	3.69241e-05
ENSG00000106771	TMEM245	-1.03657	7.29049	1.85203e-06	3.70528e-05
ENSG00000129514	FOXA1	4.01134	2.83964	1.85398e-06	3.70697e-05
ENSG00000131470	PSMC3IP	1.88086	3.07037	1.86373e-06	3.72424e-05
ENSG00000134318	ROCK2	1.3204	7.81993	1.87977e-06	3.75406e-05
ENSG00000105486	LIG1	1.31608	5.34498	1.91064e-06	3.81117e-05
ENSG00000123472	ATPAF1	-1.18251	5.5213	1.92252e-06	3.83259e-05
ENSG00000182718	ANXA2	1.29966	7.14077	1.92401e-06	3.83329e-05
ENSG00000069869	NEDD4	1.67505	5.9307	1.93247e-06	3.84716e-05
ENSG00000111731	C2CD5	-1.26616	7.673	1.93326e-06	3.84716e-05
ENSG00000100814	CCNB1IP1	-1.41257	5.65308	1.93923e-06	3.85676e-05
ENSG00000108518	PFN1	1.10707	7.29781	1.96061e-06	3.89697e-05
ENSG00000142731	PLK4	2.20956	4.40897	1.96531e-06	3.904e-05
ENSG00000168781	PPIP5K1	-1.46121	5.48319	1.9666e-06	3.90424e-05
ENSG00000213236	YWHAZP2	1.30882	4.56911	1.97837e-06	3.92528e-05
ENSG00000146143	PRIM2	1.21184	4.02522	1.98239e-06	3.93093e-05
ENSG00000214269	LGMNP1	-1.73692	5.50112	1.98923e-06	3.94217e-05
ENSG00000203485	INF2	2.39764	7.27239	1.99438e-06	3.95004e-05
ENSG00000105137	SYDE1	2.01775	2.94862	1.99673e-06	3.95237e-05
ENSG00000167207	NOD2	2.63877	4.07023	2.01078e-06	3.97783e-05
ENSG00000141449	GREB1L	2.50465	3.29742	2.02912e-06	4.01175e-05
ENSG00000261115	TMEM178B	2.81603	2.65336	2.04644e-06	4.04361e-05
ENSG00000121769	FABP3	-2.74152	6.66411	2.06918e-06	4.08615e-05
ENSG00000140320	BAHD1	-1.56382	4.31664	2.08118e-06	4.10743e-05
ENSG00000128059	PPAT	1.43577	3.87906	2.08916e-06	4.12075e-05
ENSG00000152952	PLOD2	1.36339	7.7304	2.09883e-06	4.13739e-05
ENSG00000106366	SERPINE1	2.912	8.78436	2.11801e-06	4.17276e-05
ENSG00000136932	TRMO	-1.21976	4.33086	2.11983e-06	4.17389e-05
ENSG00000134874	DZIP1	3.18405	4.76972	2.12413e-06	4.17957e-05
ENSG00000198930	CSAG1	4.00252	1.94331	2.12521e-06	4.17957e-05
ENSG00000142530	FAM71E1	-2.32677	2.16475	2.13254e-06	4.19155e-05
ENSG00000196228	SULT1C3	-1.96745	2.51507	2.15494e-06	4.23309e-05
ENSG00000070404	FSTL3	1.95928	2.74958	2.21279e-06	4.34418e-05
ENSG00000027869	SH2D2A	2.37542	2.47804	2.23134e-06	4.37787e-05
ENSG00000160050	CCDC28B	-1.62063	2.90834	2.23256e-06	4.37787e-05
ENSG00000160781	PAQR6	2.66198	2.49106	2.23537e-06	4.38084e-05
ENSG00000103148	NPRL3	-1.06414	5.23561	2.23949e-06	4.38633e-05
ENSG00000278677	HIST1H2AM	1.75808	4.84495	2.24185e-06	4.3884e-05
ENSG00000151150	ANK3	-1.77327	7.24114	2.25158e-06	4.40488e-05
ENSG00000160325	CACFD1	-1.6234	3.01495	2.26562e-06	4.42976e-05
ENSG00000196151	WDSUB1	-1.20292	4.41863	2.27026e-06	4.43627e-05
ENSG00000227682	ATP5A1P2	-2.32916	2.30936	2.28513e-06	4.46271e-05
ENSG00000132972	RNF17	3.99302	1.97988	2.34597e-06	4.57621e-05
ENSG00000204839	MROH6	3.06779	2.04194	2.35451e-06	4.5902e-05
ENSG00000166401	SERPINB8	1.89289	3.30957	2.35953e-06	4.59732e-05
ENSG00000075914	EXOSC7	-1.68627	5.51296	2.38015e-06	4.6348e-05
ENSG00000104723	TUSC3	2.53911	6.18486	2.38981e-06	4.65091e-05
ENSG00000101417	PXMP4	-1.77421	3.80131	2.41572e-06	4.69863e-05
ENSG00000164953	TMEM67	1.71511	5.78129	2.43326e-06	4.73e-05
ENSG00000152457	DCLRE1C	1.12369	5.85579	2.43796e-06	4.73639e-05
ENSG00000189045	ANKDD1B	-2.7536	2.81293	2.4419e-06	4.74129e-05
ENSG00000166278	C2	2.50114	4.21419	2.46867e-06	4.7905e-05
ENSG00000165434	PGM2L1	2.30004	4.76629	2.48601e-06	4.82136e-05
ENSG00000142698	C1orf94	4.09975	1.80891	2.49308e-06	4.83036e-05
ENSG00000204379	XAGE1A	4.37494	1.79669	2.49353e-06	4.83036e-05
ENSG00000066027	PPP2R5A	-1.59073	7.04214	2.50079e-06	4.84165e-05
ENSG00000162542	TMCO4	-1.20693	5.19485	2.51007e-06	4.85681e-05
ENSG00000113966	ARL6	-2.06691	5.28014	2.51918e-06	4.86601e-05
ENSG00000143355	LHX9	-4.91426	5.95775	2.51836e-06	4.86601e-05
ENSG00000196177	ACADSB	-1.54909	5.89479	2.51782e-06	4.86601e-05
ENSG00000121413	ZSCAN18	-1.78067	3.28048	2.54598e-06	4.91496e-05
ENSG00000135052	GOLM1	-1.57006	9.06062	2.54962e-06	4.91633e-05
ENSG00000182628	SKA2	1.50101	4.25539	2.54885e-06	4.91633e-05
ENSG00000102910	LONP2	-1.00619	7.81031	2.57352e-06	4.95956e-05
ENSG00000118276	B4GALT6	-2.05681	4.92936	2.57591e-06	4.96132e-05
ENSG00000165209	STRBP	-1.34546	7.16626	2.59973e-06	5.00434e-05
ENSG00000154027	AK5	3.96682	2.43891	2.60932e-06	5.01992e-05
ENSG00000170266	GLB1	-1.07256	9.60519	2.64757e-06	5.09058e-05
ENSG00000105953	OGDH	-1.47847	9.36473	2.6572e-06	5.10367e-05
ENSG00000204536	CCHCR1	1.38446	3.52446	2.65742e-06	5.10367e-05
ENSG00000140299	BNIP2	1.05533	5.65464	2.66368e-06	5.11278e-05
ENSG00000166689	PLEKHA7	-1.89477	6.18658	2.69562e-06	5.17112e-05
ENSG00000184428	TOP1MT	1.47346	5.07464	2.70475e-06	5.18567e-05
ENSG00000165899	OTOGL	2.08603	3.0768	2.71309e-06	5.1987e-05
ENSG00000125363	AMELX	-2.52002	2.0219	2.73683e-06	5.23821e-05
ENSG00000126003	PLAGL2	-1.32449	3.72227	2.73591e-06	5.23821e-05
ENSG00000103479	RBL2	-1.07071	7.73553	2.7525e-06	5.26219e-05
ENSG00000100346	CACNA1I	-2.80999	1.89682	2.77988e-06	5.31152e-05
ENSG00000153207	AHCTF1	1.06413	6.92969	2.78159e-06	5.31176e-05
ENSG00000120093	HOXB3	-1.8713	3.24106	2.79145e-06	5.32725e-05
ENSG00000236552	RPL13AP5	-1.2735	3.52146	2.79287e-06	5.32725e-05
ENSG00000125384	PTGER2	2.55745	2.30605	2.82264e-06	5.37791e-05
ENSG00000130545	CRB3	-2.93857	3.61852	2.82239e-06	5.37791e-05
ENSG00000174791	RIN1	2.7814	2.12656	2.84538e-06	5.41817e-05
ENSG00000008300	CELSR3	2.11265	4.38088	2.89065e-06	5.50125e-05
ENSG00000172399	MYOZ2	3.00573	2.19887	2.89448e-06	5.50541e-05
ENSG00000011422	PLAUR	2.90235	5.57271	2.90258e-06	5.51769e-05
ENSG00000072954	TMEM38A	-2.74256	4.98689	2.95284e-06	5.61006e-05
ENSG00000166619	BLCAP	-1.19621	4.31436	2.98588e-06	5.66962e-05
ENSG00000136002	ARHGEF4	2.74798	2.2977	2.99467e-06	5.68281e-05
ENSG00000165084	C8orf34	3.3087	2.36359	3.00226e-06	5.68786e-05
ENSG00000267742	FAM60CP	-1.64141	2.81277	3.0022e-06	5.68786e-05
ENSG00000183605	SFXN4	-1.65714	5.15106	3.00554e-06	5.69086e-05
ENSG00000271180	RP11-665C16.8	-2.20183	3.76788	3.01948e-06	5.71402e-05
ENSG00000146592	CREB5	2.40338	5.77663	3.03937e-06	5.74844e-05
ENSG00000073111	MCM2	1.33899	4.90417	3.04754e-06	5.76064e-05
ENSG00000164919	COX6C	-1.64448	6.32891	3.05034e-06	5.76269e-05
ENSG00000105929	ATP6V0A4	-4.17975	10.7848	3.06895e-06	5.79459e-05
ENSG00000158417	EIF5B	1.09467	7.7835	3.08522e-06	5.82203e-05
ENSG00000006047	YBX2	-3.06204	3.28671	3.0919e-06	5.83137e-05
ENSG00000166432	ZMAT1	-1.6188	5.10979	3.09705e-06	5.83779e-05
ENSG00000145103	ILDR1	-2.35758	4.60523	3.10152e-06	5.84294e-05
ENSG00000138346	DNA2	1.65865	3.95377	3.12092e-06	5.87619e-05
ENSG00000166165	CKB	-3.17043	8.42699	3.14004e-06	5.90556e-05
ENSG00000236349	SUCLG2P2	-1.50886	2.92378	3.13874e-06	5.90556e-05
ENSG00000277443	MARCKS	1.7694	5.38769	3.1517e-06	5.92418e-05
ENSG00000158710	TAGLN2	1.60147	6.15346	3.16143e-06	5.93914e-05
ENSG00000146828	SLC12A9	1.2624	4.18488	3.22832e-06	6.06141e-05
ENSG00000132382	MYBBP1A	1.26907	5.7274	3.23177e-06	6.0645e-05
ENSG00000101773	RBBP8	-1.58908	8.00089	3.25294e-06	6.10081e-05
ENSG00000138639	ARHGAP24	-1.70461	6.09367	3.25641e-06	6.10391e-05
ENSG00000075340	ADD2	-2.44771	2.1304	3.26174e-06	6.11049e-05
ENSG00000104321	TRPA1	2.93221	2.2952	3.2674e-06	6.11427e-05
ENSG00000186854	TRABD2A	3.04275	2.06035	3.26608e-06	6.11427e-05
ENSG00000149582	TMEM25	-1.62363	3.27435	3.27024e-06	6.11617e-05
ENSG00000164484	TMEM200A	2.39087	3.60497	3.28691e-06	6.14392e-05
ENSG00000154429	CCSAP	1.51034	3.47485	3.30345e-06	6.17141e-05
ENSG00000165731	RET	-2.25324	2.32873	3.3353e-06	6.22744e-05
ENSG00000088836	SLC4A11	-2.16207	5.12399	3.34237e-06	6.23717e-05
ENSG00000105289	TJP3	-2.51426	4.90273	3.37931e-06	6.30259e-05
ENSG00000154589	LY96	1.81258	3.97748	3.39322e-06	6.32502e-05
ENSG00000138801	PAPSS1	1.23744	5.69709	3.43325e-06	6.39609e-05
ENSG00000213719	CLIC1	1.55152	6.3965	3.45858e-06	6.43971e-05
ENSG00000102385	DRP2	3.58434	1.93235	3.46392e-06	6.44607e-05
ENSG00000125354	SEPT6	-1.4777	5.67044	3.47304e-06	6.45946e-05
ENSG00000124549	BTN2A3P	1.93423	3.52141	3.48495e-06	6.47804e-05
ENSG00000142606	MMEL1	-3.44505	1.70157	3.53779e-06	6.57261e-05
ENSG00000103540	CCP110	1.18196	5.97578	3.59459e-06	6.67445e-05
ENSG00000129680	MAP7D3	1.9795	6.41185	3.59714e-06	6.67549e-05
ENSG00000102870	ZNF629	-1.14492	4.58974	3.60467e-06	6.68577e-05
ENSG00000104763	ASAH1	-1.14909	8.38551	3.61049e-06	6.6919e-05
ENSG00000196767	POU3F4	-4.08762	1.6012	3.61196e-06	6.6919e-05
ENSG00000091428	RAPGEF4	-1.77921	5.05797	3.6364e-06	6.73346e-05
ENSG00000103227	LMF1	-1.31426	5.13152	3.65783e-06	6.76567e-05
ENSG00000099624	ATP5D	-2.03134	4.95402	3.68877e-06	6.8154e-05
ENSG00000049283	EPN3	-2.39877	3.85439	3.69279e-06	6.81691e-05
ENSG00000117010	ZNF684	-1.46073	3.26863	3.69365e-06	6.81691e-05
ENSG00000278272	HIST1H3C	2.13758	4.67064	3.72347e-06	6.86817e-05
ENSG00000165678	GHITM	-1.7945	8.32201	3.75003e-06	6.91335e-05
ENSG00000163064	EN1	3.15202	2.38952	3.78542e-06	6.97477e-05
ENSG00000189221	MAOA	-2.7026	5.94703	3.81188e-06	7.01967e-05
ENSG00000005100	DHX33	1.33953	4.76057	3.82208e-06	7.03459e-05
ENSG00000062716	VMP1	1.3447	7.20509	3.82568e-06	7.03737e-05
ENSG00000150093	ITGB1	1.58007	9.26111	3.8311e-06	7.04348e-05
ENSG00000163214	DHX57	1.14437	5.51658	3.85172e-06	7.07751e-05
ENSG00000129055	ANAPC13	-1.02105	4.66506	3.89975e-06	7.16185e-05
ENSG00000139055	ERP27	-3.93008	7.33709	3.919e-06	7.19326e-05
ENSG00000128422	KRT17	4.72455	4.45458	3.9386e-06	7.22134e-05
ENSG00000163013	FBXO41	2.24602	2.4293	3.93779e-06	7.22134e-05
ENSG00000115825	PRKD3	1.26049	6.21448	3.94362e-06	7.22659e-05
ENSG00000103150	MLYCD	-1.39346	3.9951	3.95185e-06	7.23772e-05
ENSG00000167515	TRAPPC2L	-1.31192	3.91053	4.00938e-06	7.33909e-05
ENSG00000143633	C1orf131	1.27102	3.90411	4.01355e-06	7.34272e-05
ENSG00000173253	DMRT2	-4.32652	8.39325	4.02668e-06	7.36273e-05
ENSG00000166268	MYRFL	-2.43057	3.05172	4.03733e-06	7.37819e-05
ENSG00000134490	TMEM241	1.65424	2.92479	4.04721e-06	7.3882e-05
ENSG00000159110	IFNAR2	1.88904	4.89308	4.04572e-06	7.3882e-05
ENSG00000166415	WDR72	-3.38866	8.41561	4.11185e-06	7.50212e-05
ENSG00000166192	SENP8	-1.86718	2.4639	4.11559e-06	7.50485e-05
ENSG00000163001	CFAP36	1.78913	4.9088	4.13098e-06	7.52883e-05
ENSG00000161281	COX7A1	-2.51507	6.02116	4.14677e-06	7.5535e-05
ENSG00000111799	COL12A1	4.48826	10.2255	4.16052e-06	7.57444e-05
ENSG00000092470	WDR76	2.2049	4.74258	4.16662e-06	7.58144e-05
ENSG00000143924	EML4	1.18827	7.71431	4.18573e-06	7.6121e-05
ENSG00000048991	R3HDM1	1.17651	6.66309	4.25406e-06	7.72797e-05
ENSG00000143549	TPM3	1.3103	5.9835	4.25295e-06	7.72797e-05
ENSG00000198589	LRBA	-1.02397	9.14307	4.26245e-06	7.73902e-05
ENSG00000104889	RNASEH2A	1.30074	3.9626	4.26876e-06	7.7463e-05
ENSG00000112276	BVES	2.40697	2.33156	4.28049e-06	7.75919e-05
ENSG00000125356	NDUFA1	-1.42516	8.23857	4.27905e-06	7.75919e-05
ENSG00000150907	FOXO1	-1.23789	5.98969	4.29328e-06	7.77818e-05
ENSG00000166912	MTMR10	-1.53662	6.77773	4.31697e-06	7.81688e-05
ENSG00000141404	GNAL	-1.73395	4.06977	4.3282e-06	7.833e-05
ENSG00000105388	CEACAM5	4.08877	1.80061	4.34646e-06	7.85701e-05
ENSG00000105854	PON2	1.41757	6.45415	4.34437e-06	7.85701e-05
ENSG00000113492	AGXT2	-3.2758	1.71023	4.34849e-06	7.85701e-05
ENSG00000164061	BSN	-1.90391	3.30972	4.35891e-06	7.8716e-05
ENSG00000005884	ITGA3	2.02888	7.00935	4.3679e-06	7.88358e-05
ENSG00000120708	TGFBI	3.39893	8.82154	4.3775e-06	7.89667e-05
ENSG00000138363	ATIC	1.2342	6.5403	4.38602e-06	7.9078e-05
ENSG00000240540	RPL3P9	-1.38312	3.62974	4.38876e-06	7.90848e-05
ENSG00000186462	NAP1L2	-2.40063	2.4246	4.41377e-06	7.94929e-05
ENSG00000070610	GBA2	-1.56703	7.46739	4.42886e-06	7.96406e-05
ENSG00000091972	CD200	-1.50379	3.54621	4.43383e-06	7.96406e-05
ENSG00000176533	GNG7	-2.36062	2.11997	4.42808e-06	7.96406e-05
ENSG00000196338	NLGN3	1.57463	3.22436	4.43147e-06	7.96406e-05
ENSG00000085117	CD82	-1.72581	6.22498	4.45558e-06	7.99884e-05
ENSG00000153250	RBMS1	1.22352	5.04627	4.48917e-06	8.05484e-05
ENSG00000116489	CAPZA1	1.25622	6.22546	4.51874e-06	8.09601e-05
ENSG00000140443	IGF1R	-1.39128	7.57885	4.51935e-06	8.09601e-05
ENSG00000188536	HBA2	-3.09711	6.26925	4.51683e-06	8.09601e-05
ENSG00000162814	SPATA17	2.43074	2.3589	4.54895e-06	8.14468e-05
ENSG00000137168	PPIL1	1.35784	3.8599	4.59056e-06	8.21481e-05
ENSG00000104755	ADAM2	-2.7443	4.41274	4.6046e-06	8.23553e-05
ENSG00000154760	SLFN13	1.55412	4.92937	4.60754e-06	8.23641e-05
ENSG00000162745	OLFML2B	3.32536	6.21515	4.61439e-06	8.24427e-05
ENSG00000110274	CEP164	1.32823	5.26293	4.63271e-06	8.2682e-05
ENSG00000121005	CRISPLD1	2.97067	4.07549	4.63152e-06	8.2682e-05
ENSG00000102805	CLN5	-1.2873	4.38023	4.66034e-06	8.31308e-05
ENSG00000196639	HRH1	3.01197	3.38528	4.66822e-06	8.32272e-05
ENSG00000106089	STX1A	1.91536	3.23913	4.69126e-06	8.3584e-05
ENSG00000122641	INHBA	3.75018	4.90913	4.69321e-06	8.3584e-05
ENSG00000064012	CASP8	1.20991	4.98169	4.7171e-06	8.39649e-05
ENSG00000198833	UBE2J1	1.17856	6.49484	4.76053e-06	8.4693e-05
ENSG00000138336	TET1	1.846	4.09686	4.772e-06	8.48522e-05
ENSG00000162409	PRKAA2	-2.33662	5.7839	4.78369e-06	8.5015e-05
ENSG00000117280	RAB29	1.3888	4.09124	4.79265e-06	8.51292e-05
ENSG00000006432	MAP3K9	2.21112	5.64773	4.83405e-06	8.58191e-05
ENSG00000175197	DDIT3	-1.72839	5.40892	4.84418e-06	8.59535e-05
ENSG00000012223	LTF	-3.69476	4.04535	4.86014e-06	8.61911e-05
ENSG00000163694	RBM47	-1.8408	6.44084	4.8649e-06	8.623e-05
ENSG00000164105	SAP30	1.8385	2.74589	4.878e-06	8.64166e-05
ENSG00000132780	NASP	1.09928	6.60187	4.92593e-06	8.72195e-05
ENSG00000085382	HACE1	1.11299	5.63347	4.94724e-06	8.75507e-05
ENSG00000172005	MAL	-2.75495	6.24233	4.95324e-06	8.76108e-05
ENSG00000105373	GLTSCR2	-1.00307	6.45579	4.96377e-06	8.77507e-05
ENSG00000111845	PAK1IP1	1.09304	5.11049	4.97288e-06	8.78193e-05
ENSG00000163898	LIPH	1.91436	5.56981	5.00879e-06	8.84069e-05
ENSG00000102763	VWA8	-1.37823	7.95629	5.02819e-06	8.87027e-05
ENSG00000111271	ACAD10	-1.09369	6.05086	5.0335e-06	8.87309e-05
ENSG00000162636	FAM102B	1.85139	3.97789	5.03507e-06	8.87309e-05
ENSG00000149177	PTPRJ	-1.63479	8.84951	5.06799e-06	8.92642e-05
ENSG00000168005	C11orf84	1.29973	4.55725	5.10286e-06	8.98313e-05
ENSG00000184752	NDUFA12	-1.50187	7.52215	5.10981e-06	8.99063e-05
ENSG00000140368	PSTPIP1	2.07917	2.9829	5.1345e-06	9.02934e-05
ENSG00000097033	SH3GLB1	1.13371	7.52441	5.14455e-06	9.04229e-05
ENSG00000168952	STXBP6	-3.07681	4.81717	5.15442e-06	9.0549e-05
ENSG00000146670	CDCA5	2.35562	2.7376	5.16337e-06	9.06587e-05
ENSG00000038532	CLEC16A	-1.06677	6.93893	5.16872e-06	9.07053e-05
ENSG00000125675	GRIA3	4.83187	4.1721	5.17522e-06	9.07245e-05
ENSG00000198920	KIAA0753	1.05847	5.30376	5.17292e-06	9.07245e-05
ENSG00000138587	MNS1	2.15835	3.17525	5.19515e-06	9.10263e-05
ENSG00000131171	SH3BGRL	-1.50029	6.70998	5.22678e-06	9.14849e-05
ENSG00000050344	NFE2L3	1.6431	5.25984	5.23719e-06	9.15718e-05
ENSG00000140990	NDUFB10	-1.31684	6.23841	5.236e-06	9.15718e-05
ENSG00000109572	CLCN3	-1.12122	7.28735	5.25248e-06	9.17913e-05
ENSG00000126803	HSPA2	-1.78554	5.45644	5.2793e-06	9.22119e-05
ENSG00000183137	CEP57L1	1.27167	4.13392	5.33229e-06	9.30891e-05
ENSG00000167283	ATP5L	-1.65369	7.96976	5.33678e-06	9.31191e-05
ENSG00000183230	CTNNA3	-3.01152	2.06573	5.35567e-06	9.34001e-05
ENSG00000116690	PRG4	1.46014	3.59963	5.3821e-06	9.38123e-05
ENSG00000172977	KAT5	-1.29544	5.34918	5.39009e-06	9.39028e-05
ENSG00000131373	HACL1	-1.1141	5.23379	5.42267e-06	9.44214e-05
ENSG00000107295	SH3GL2	-4.11852	2.76681	5.42661e-06	9.4441e-05
ENSG00000108384	RAD51C	1.28175	4.46764	5.43218e-06	9.4489e-05
ENSG00000179314	WSCD1	-2.45225	2.26483	5.44011e-06	9.45779e-05
ENSG00000213619	NDUFS3	-1.4583	7.37362	5.45705e-06	9.48233e-05
ENSG00000078668	VDAC3	-1.13758	6.98708	5.46906e-06	9.49338e-05
ENSG00000084234	APLP2	-1.31603	10.4738	5.46663e-06	9.49338e-05
ENSG00000175063	UBE2C	2.33033	4.85545	5.50077e-06	9.54349e-05
ENSG00000106236	NPTX2	3.23162	2.0591	5.50683e-06	9.54906e-05
ENSG00000005108	THSD7A	-2.50126	8.55064	5.52781e-06	9.57556e-05
ENSG00000211584	SLC48A1	-1.73184	3.65759	5.55905e-06	9.6247e-05
ENSG00000099203	TMED1	-1.41218	3.99833	5.57057e-06	9.63968e-05
ENSG00000088256	GNA11	-1.56572	5.72104	5.60301e-06	9.68582e-05
ENSG00000111684	LPCAT3	-2.02481	4.91467	5.60227e-06	9.68582e-05
ENSG00000165322	ARHGAP12	-1.00891	7.5532	5.63503e-06	9.73616e-05
ENSG00000198522	GPN1	1.26406	5.58476	5.65411e-06	9.7641e-05
ENSG00000184371	CSF1	1.48794	4.10476	5.70249e-06	9.83753e-05
ENSG00000117360	PRPF3	1.44938	7.13523	5.77116e-06	9.95088e-05
ENSG00000152580	IGSF10	3.31973	4.80604	5.81968e-06	0.000100242
ENSG00000197448	GSTK1	-1.40895	5.09532	5.82388e-06	0.000100263
ENSG00000131473	ACLY	1.1503	7.32926	5.83424e-06	0.000100379
ENSG00000138028	CGREF1	2.84433	2.2798	5.83659e-06	0.000100379
ENSG00000157064	NMNAT2	3.42091	2.77071	5.84712e-06	0.000100509
ENSG00000122952	ZWINT	1.85755	3.2752	5.90344e-06	0.000101373
ENSG00000197013	ZNF429	-1.22258	5.14983	5.94207e-06	0.000101932
ENSG00000270231	NBPF8	2.30126	4.29497	5.94121e-06	0.000101932
ENSG00000198018	ENTPD7	1.76947	4.52446	5.94664e-06	0.000101958
ENSG00000131873	CHSY1	1.16534	8.05661	5.96042e-06	0.00010209
ENSG00000278828	HIST1H3H	1.75988	3.41437	5.95941e-06	0.00010209
ENSG00000105996	HOXA2	2.07814	3.10702	5.96687e-06	0.000102149
ENSG00000141639	MAPK4	-4.42909	1.90962	5.98822e-06	0.000102462
ENSG00000133422	MORC2	1.03292	6.43584	6.0069e-06	0.000102729
ENSG00000242110	AMACR	-2.58213	2.80875	6.01396e-06	0.000102798
ENSG00000114268	PFKFB4	2.23242	3.37264	6.05179e-06	0.000103392
ENSG00000005486	RHBDD2	-1.18981	5.45689	6.06275e-06	0.000103526
ENSG00000014824	SLC30A9	-1.22126	7.95879	6.09025e-06	0.000103943
ENSG00000129158	SERGEF	-1.27546	4.03932	6.09953e-06	0.000104048
ENSG00000198276	UCKL1	-1.25261	5.61303	6.12206e-06	0.00010438
ENSG00000145545	SRD5A1	-1.55859	4.3956	6.13345e-06	0.000104521
ENSG00000068438	FTSJ1	1.16873	4.42818	6.1588e-06	0.0001049
ENSG00000063127	SLC6A16	-1.56656	4.24009	6.18712e-06	0.000105328
ENSG00000124194	GDAP1L1	-1.95448	2.40614	6.27105e-06	0.000106703
ENSG00000198901	PRC1	2.06134	4.39855	6.27631e-06	0.000106739
ENSG00000111490	TBC1D30	-1.29792	4.15814	6.29723e-06	0.00010704
ENSG00000082397	EPB41L3	-1.42836	7.39465	6.31539e-06	0.000107294
ENSG00000204740	MALRD1	-1.99112	3.66821	6.32456e-06	0.000107396
ENSG00000144668	ITGA9	-1.91647	7.49084	6.35618e-06	0.000107878
ENSG00000179546	HTR1D	3.89906	1.77646	6.38212e-06	0.000108264
ENSG00000092978	GPATCH2	1.01881	4.92965	6.44044e-06	0.000109198
ENSG00000132330	SCLY	1.52539	3.68107	6.47351e-06	0.000109703
ENSG00000153558	FBXL2	-1.43226	4.13679	6.51167e-06	0.000110294
ENSG00000004779	NDUFAB1	-1.26873	5.6944	6.52961e-06	0.000110487
ENSG00000134056	MRPS36	-1.38509	4.2352	6.529e-06	0.000110487
ENSG00000115211	EIF2B4	1.10699	4.70513	6.53798e-06	0.000110573
ENSG00000103855	CD276	1.17588	5.6691	6.54673e-06	0.000110665
ENSG00000167693	NXN	2.64208	4.10908	6.55952e-06	0.000110825
ENSG00000132406	TMEM128	-1.30968	3.31712	6.56738e-06	0.000110902
ENSG00000197603	C5orf42	1.13862	7.62483	6.71212e-06	0.000113233
ENSG00000119397	CNTRL	1.12118	6.35166	6.76293e-06	0.000114032
ENSG00000131386	GALNT15	2.19751	3.56382	6.77264e-06	0.000114074
ENSG00000135336	ORC3	1.02648	5.46481	6.77561e-06	0.000114074
ENSG00000186340	THBS2	4.58079	7.75073	6.77558e-06	0.000114074
ENSG00000171496	OR1L8	-3.07044	2.53815	6.82661e-06	0.000114703
ENSG00000081320	STK17B	2.03704	5.47022	6.85247e-06	0.00011508
ENSG00000197134	ZNF257	-1.80742	3.66837	6.85996e-06	0.000115148
ENSG00000198948	MFAP3L	-2.42144	3.52581	6.87842e-06	0.0001154
ENSG00000104324	CPQ	-1.18684	6.93116	6.90757e-06	0.000115831
ENSG00000171970	ZNF57	-1.69368	3.14148	6.94449e-06	0.000116392
ENSG00000104886	PLEKHJ1	-1.78741	3.4852	6.97947e-06	0.00011692
ENSG00000173930	SLCO4C1	-2.05615	3.03212	6.99521e-06	0.000117125
ENSG00000164941	INTS8	1.03167	6.9989	7.02672e-06	0.000117536
ENSG00000225217	HSPA7	2.99377	3.38062	7.02496e-06	0.000117536
ENSG00000133466	C1QTNF6	2.85444	2.01224	7.06596e-06	0.000118133
ENSG00000134242	PTPN22	2.2621	4.8731	7.14571e-06	0.000119407
ENSG00000070182	SPTB	-1.85939	2.74889	7.16415e-06	0.000119656
ENSG00000166750	SLFN5	2.02167	5.7138	7.17596e-06	0.000119793
ENSG00000107201	DDX58	1.83198	5.92177	7.27051e-06	0.000121311
ENSG00000126773	PCNX4	-1.23335	8.23287	7.3174e-06	0.000122033
ENSG00000174332	GLIS1	3.61612	2.05137	7.34017e-06	0.000122352
ENSG00000088899	RP5-1187M17.10	-1.49288	3.07701	7.34624e-06	0.000122392
ENSG00000268034	AC005795.1	1.62661	2.997	7.36108e-06	0.000122579
ENSG00000148346	LCN2	2.47698	4.56775	7.40466e-06	0.000123243
ENSG00000177426	TGIF1	1.21522	6.40505	7.43636e-06	0.00012371
ENSG00000058085	LAMC2	5.3176	7.26513	7.47001e-06	0.000124208
[truncated: 2,487 more rows]

## Sheet: Table S4
Table S4. Summary of enriched HALLMARK genesets, canonical pathways and oncogenic gene sets in ChRCCdediff
Category	ID	setSize	enrichmentScore	NES	pvalue	qvalue	rank	leading_edge	core_enrichment
H	HALLMARK_OXIDATIVE_PHOSPHORYLATION	200	-0.75776	-2.97392	1e-10	1.87135e-10	5924	tags=80%, list=18%, signal=66%	ENSG00000116459/ENSG00000156467/ENSG00000109519/ENSG00000060971/ENSG00000084754/ENSG00000159199/ENSG00000158864/ENSG00000100216/ENSG00000101365/ENSG00000023228/ENSG00000100243/ENSG00000164951/ENSG00000173660/ENSG00000167863/ENSG00000108528/ENSG00000014641/ENSG00000136143/ENSG00000104823/ENSG00000140983/ENSG00000145494/ENSG00000151366/ENSG00000132305/ENSG00000137714/ENSG00000124588/ENSG00000065154…
H	HALLMARK_EPITHELIAL_MESENCHYMAL_TRANSITION	200	0.780164	2.77769	1e-10	1.87135e-10	3878	tags=68%, list=12%, signal=61%	ENSG00000060718/ENSG00000172061/ENSG00000171951/ENSG00000133110/ENSG00000166923/ENSG00000164692/ENSG00000058085/ENSG00000101825/ENSG00000108821/ENSG00000164932/ENSG00000038427/ENSG00000168542/ENSG00000116132/ENSG00000138829/ENSG00000114270/ENSG00000148848/ENSG00000139329/ENSG00000130635/ENSG00000115414/ENSG00000186340/ENSG00000163359/ENSG00000111799/ENSG00000087245/ENSG00000204262/ENSG00000078098…
H	HALLMARK_E2F_TARGETS	200	0.732706	2.60872	1e-10	1.87135e-10	6059	tags=67%, list=18%, signal=55%	ENSG00000101057/ENSG00000171848/ENSG00000024526/ENSG00000186185/ENSG00000131747/ENSG00000152253/ENSG00000134690/ENSG00000090889/ENSG00000126787/ENSG00000167900/ENSG00000178999/ENSG00000142945/ENSG00000117399/ENSG00000012048/ENSG00000076382/ENSG00000071539/ENSG00000089685/ENSG00000113368/ENSG00000148773/ENSG00000072571/ENSG00000166851/ENSG00000136982/ENSG00000138778/ENSG00000165304/ENSG00000161888…
H	HALLMARK_G2M_CHECKPOINT	200	0.692809	2.46667	1e-10	1.87135e-10	4768	tags=55%, list=14%, signal=47%	ENSG00000101057/ENSG00000131747/ENSG00000174371/ENSG00000094804/ENSG00000090889/ENSG00000051341/ENSG00000178999/ENSG00000142945/ENSG00000117399/ENSG00000117650/ENSG00000135451/ENSG00000088325/ENSG00000117724/ENSG00000089685/ENSG00000113368/ENSG00000148773/ENSG00000093009/ENSG00000072571/ENSG00000166851/ENSG00000085999/ENSG00000169679/ENSG00000115163/ENSG00000123473/ENSG00000138778/ENSG00000138160…
H	HALLMARK_ALLOGRAFT_REJECTION	197	0.645584	2.29806	1e-10	1.87135e-10	5887	tags=58%, list=18%, signal=48%	ENSG00000095752/ENSG00000122641/ENSG00000156234/ENSG00000181374/ENSG00000012048/ENSG00000134460/ENSG00000196924/ENSG00000232810/ENSG00000115415/ENSG00000166278/ENSG00000138755/ENSG00000153563/ENSG00000092969/ENSG00000108688/ENSG00000116824/ENSG00000124882/ENSG00000137265/ENSG00000100985/ENSG00000102265/ENSG00000077238/ENSG00000060982/ENSG00000181104/ENSG00000167286/ENSG00000126583/ENSG00000173762…
H	HALLMARK_ADIPOGENESIS	199	-0.571725	-2.24387	1e-10	1.87135e-10	5018	tags=51%, list=15%, signal=43%	ENSG00000130717/ENSG00000110871/ENSG00000133318/ENSG00000104823/ENSG00000175567/ENSG00000078061/ENSG00000132305/ENSG00000157184/ENSG00000117118/ENSG00000165672/ENSG00000116171/ENSG00000179091/ENSG00000128590/ENSG00000109919/ENSG00000138796/ENSG00000130203/ENSG00000151552/ENSG00000006831/ENSG00000148343/ENSG00000100347/ENSG00000213316/ENSG00000113594/ENSG00000149925/ENSG00000174697/ENSG00000137547…
H	HALLMARK_INTERFERON_GAMMA_RESPONSE	199	0.619922	2.20411	1e-10	1.87135e-10	6030	tags=55%, list=18%, signal=46%	ENSG00000183347/ENSG00000243649/ENSG00000159403/ENSG00000141574/ENSG00000160932/ENSG00000182326/ENSG00000133106/ENSG00000168062/ENSG00000135114/ENSG00000115415/ENSG00000000971/ENSG00000137959/ENSG00000123610/ENSG00000137965/ENSG00000177409/ENSG00000138755/ENSG00000123609/ENSG00000124256/ENSG00000132530/ENSG00000134321/ENSG00000134326/ENSG00000108688/ENSG00000137265/ENSG00000121858/ENSG00000004468…
H	HALLMARK_INFLAMMATORY_RESPONSE	198	0.578391	2.05695	1e-10	1.87135e-10	5557	tags=52%, list=17%, signal=44%	ENSG00000047936/ENSG00000115009/ENSG00000169851/ENSG00000170961/ENSG00000019169/ENSG00000125726/ENSG00000157227/ENSG00000124875/ENSG00000122641/ENSG00000057019/ENSG00000258227/ENSG00000049249/ENSG00000169429/ENSG00000196639/ENSG00000160932/ENSG00000106366/ENSG00000011422/ENSG00000117525/ENSG00000123610/ENSG00000167207/ENSG00000176170/ENSG00000125384/ENSG00000145623/ENSG00000125657/ENSG00000105855…
H	HALLMARK_MITOTIC_SPINDLE	199	0.573967	2.04072	1e-10	1.87135e-10	6077	tags=42%, list=18%, signal=34%	ENSG00000011426/ENSG00000131747/ENSG00000090889/ENSG00000126787/ENSG00000142945/ENSG00000117650/ENSG00000088325/ENSG00000117724/ENSG00000089685/ENSG00000113368/ENSG00000166851/ENSG00000196924/ENSG00000169679/ENSG00000138778/ENSG00000140451/ENSG00000138160/ENSG00000112742/ENSG00000080986/ENSG00000134250/ENSG00000163808/ENSG00000137807/ENSG00000180263/ENSG00000139618/ENSG00000115355/ENSG00000075618…
H	HALLMARK_FATTY_ACID_METABOLISM	158	-0.563533	-2.14744	1.26694e-10	2.1338e-10	4862	tags=51%, list=14%, signal=44%	ENSG00000101365/ENSG00000117592/ENSG00000187048/ENSG00000198721/ENSG00000131471/ENSG00000164024/ENSG00000014641/ENSG00000136143/ENSG00000104823/ENSG00000132196/ENSG00000157184/ENSG00000138698/ENSG00000137106/ENSG00000138796/ENSG00000113790/ENSG00000105607/ENSG00000067064/ENSG00000006831/ENSG00000186951/ENSG00000133835/ENSG00000213316/ENSG00000112972/ENSG00000159231/ENSG00000149925/ENSG00000150787…
H	HALLMARK_INTERFERON_ALPHA_RESPONSE	96	0.670483	2.17856	2.2892e-10	3.505e-10	4933	tags=57%, list=15%, signal=49%	ENSG00000160932/ENSG00000182326/ENSG00000133106/ENSG00000168062/ENSG00000135114/ENSG00000137959/ENSG00000137965/ENSG00000177409/ENSG00000123609/ENSG00000134321/ENSG00000134326/ENSG00000187608/ENSG00000205413/ENSG00000077238/ENSG00000169248/ENSG00000112773/ENSG00000185885/ENSG00000104312/ENSG00000162645/ENSG00000089127/ENSG00000162654/ENSG00000068079/ENSG00000130589/ENSG00000106785/ENSG00000240065…
H	HALLMARK_TNFA_SIGNALING_VIA_NFKB	199	0.529564	1.88285	3.36308e-08	4.72011e-08	5982	tags=47%, list=18%, signal=39%	ENSG00000115009/ENSG00000197632/ENSG00000175592/ENSG00000196878/ENSG00000122861/ENSG00000124875/ENSG00000122641/ENSG00000131459/ENSG00000163739/ENSG00000181649/ENSG00000178860/ENSG00000049249/ENSG00000232810/ENSG00000106366/ENSG00000011422/ENSG00000117525/ENSG00000123610/ENSG00000124225/ENSG00000176170/ENSG00000023445/ENSG00000125657/ENSG00000041982/ENSG00000145779/ENSG00000169248/ENSG00000185215…
H	HALLMARK_APICAL_JUNCTION	198	0.519712	1.84827	1.3734e-07	1.7793e-07	5087	tags=41%, list=15%, signal=35%	ENSG00000058085/ENSG00000143217/ENSG00000038427/ENSG00000087245/ENSG00000072195/ENSG00000140937/ENSG00000134762/ENSG00000128591/ENSG00000196878/ENSG00000084636/ENSG00000120708/ENSG00000168487/ENSG00000143127/ENSG00000167123/ENSG00000072110/ENSG00000067445/ENSG00000129910/ENSG00000110492/ENSG00000074211/ENSG00000075618/ENSG00000163017/ENSG00000002586/ENSG00000204381/ENSG00000113361/ENSG00000110076…
H	HALLMARK_IL6_JAK_STAT3_SIGNALING	87	0.622482	2.00639	3.1962e-07	3.84505e-07	5963	tags=56%, list=18%, signal=46%	ENSG00000156234/ENSG00000163739/ENSG00000134460/ENSG00000232810/ENSG00000115415/ENSG00000145623/ENSG00000115594/ENSG00000138755/ENSG00000108688/ENSG00000004468/ENSG00000077238/ENSG00000169248/ENSG00000172936/ENSG00000026103/ENSG00000026508/ENSG00000188257/ENSG00000115590/ENSG00000105329/ENSG00000125347/ENSG00000164400/ENSG00000169245/ENSG00000124334/ENSG00000147168/ENSG00000184371/ENSG00000163734…
H	HALLMARK_KRAS_SIGNALING_UP	200	0.476695	1.69722	1.30448e-05	1.46468e-05	4571	tags=43%, list=14%, signal=37%	ENSG00000138669/ENSG00000124107/ENSG00000115009/ENSG00000116132/ENSG00000122861/ENSG00000104783/ENSG00000122641/ENSG00000131459/ENSG00000166922/ENSG00000011677/ENSG00000099953/ENSG00000057019/ENSG00000243649/ENSG00000104368/ENSG00000154764/ENSG00000006468/ENSG00000128713/ENSG00000249992/ENSG00000011422/ENSG00000198542/ENSG00000000971/ENSG00000151651/ENSG00000133216/ENSG00000023445/ENSG00000101916…
H	HALLMARK_GLYCOLYSIS	200	0.45851	1.63248	5.74501e-05	6.04738e-05	5249	tags=36%, list=16%, signal=31%	ENSG00000038427/ENSG00000130635/ENSG00000179913/ENSG00000011465/ENSG00000171004/ENSG00000024526/ENSG00000100196/ENSG00000109956/ENSG00000183196/ENSG00000135318/ENSG00000159399/ENSG00000120708/ENSG00000112984/ENSG00000100504/ENSG00000111674/ENSG00000143847/ENSG00000072571/ENSG00000115163/ENSG00000162433/ENSG00000170425/ENSG00000083444/ENSG00000115657/ENSG00000138271/ENSG00000129521/ENSG00000141526…
H	HALLMARK_HEME_METABOLISM	197	-0.404795	-1.58326	0.000110256	0.000109232	5128	tags=32%, list=15%, signal=27%	ENSG00000197465/ENSG00000100897/ENSG00000120158/ENSG00000165272/ENSG00000178974/ENSG00000109854/ENSG00000169877/ENSG00000079308/ENSG00000072274/ENSG00000175567/ENSG00000073921/ENSG00000143061/ENSG00000001084/ENSG00000196914/ENSG00000101844/ENSG00000164068/ENSG00000099785/ENSG00000266412/ENSG00000159388/ENSG00000130560/ENSG00000162367/ENSG00000135070/ENSG00000130821/ENSG00000109572/ENSG00000141084…
H	HALLMARK_COMPLEMENT	200	0.444258	1.58173	0.000161654	0.000151255	5179	tags=45%, list=15%, signal=38%	ENSG00000137745/ENSG00000115414/ENSG00000197632/ENSG00000197635/ENSG00000157227/ENSG00000163739/ENSG00000262406/ENSG00000243649/ENSG00000104368/ENSG00000159403/ENSG00000182326/ENSG00000047457/ENSG00000106366/ENSG00000011422/ENSG00000117525/ENSG00000000971/ENSG00000166278/ENSG00000136943/ENSG00000163220/ENSG00000105825/ENSG00000140945/ENSG00000102265/ENSG00000035862/ENSG00000239713/ENSG00000123384…
H	HALLMARK_BILE_ACID_METABOLISM	112	-0.463833	-1.68413	0.000232586	0.000195862	5875	tags=45%, list=18%, signal=37%	ENSG00000127980/ENSG00000215193/ENSG00000066583/ENSG00000108733/ENSG00000079435/ENSG00000142168/ENSG00000143921/ENSG00000036530/ENSG00000170099/ENSG00000141458/ENSG00000167972/ENSG00000153162/ENSG00000116171/ENSG00000112759/ENSG00000067064/ENSG00000166821/ENSG00000104883/ENSG00000133835/ENSG00000121680/ENSG00000102910/ENSG00000131373/ENSG00000141338/ENSG00000172350/ENSG00000135241/ENSG00000169083…
H	HALLMARK_UV_RESPONSE_DN	144	0.48283	1.66184	0.00023162	0.000195862	5233	tags=33%, list=16%, signal=28%	ENSG00000060718/ENSG00000164692/ENSG00000108821/ENSG00000168542/ENSG00000204262/ENSG00000170961/ENSG00000019549/ENSG00000169715/ENSG00000078053/ENSG00000196876/ENSG00000049323/ENSG00000115641/ENSG00000106366/ENSG00000117525/ENSG00000152661/ENSG00000134250/ENSG00000122420/ENSG00000078269/ENSG00000109099/ENSG00000170425/ENSG00000003436/ENSG00000005249/ENSG00000156103/ENSG00000198121/ENSG00000064309…
H	HALLMARK_IL2_STAT5_SIGNALING	199	0.442045	1.57168	0.000319404	0.000256163	5933	tags=42%, list=18%, signal=35%	ENSG00000094804/ENSG00000135318/ENSG00000159399/ENSG00000107130/ENSG00000143369/ENSG00000134460/ENSG00000049249/ENSG00000143179/ENSG00000125384/ENSG00000135074/ENSG00000171476/ENSG00000160801/ENSG00000198959/ENSG00000157856/ENSG00000144802/ENSG00000120949/ENSG00000137265/ENSG00000136026/ENSG00000121858/ENSG00000123685/ENSG00000077238/ENSG00000122694/ENSG00000120659/ENSG00000147872/ENSG00000026508…
H	HALLMARK_COAGULATION	138	0.483941	1.65745	0.000470843	0.000360454	3878	tags=34%, list=12%, signal=30%	ENSG00000129455/ENSG00000196188/ENSG00000137673/ENSG00000115414/ENSG00000087245/ENSG00000197632/ENSG00000197635/ENSG00000157227/ENSG00000122861/ENSG00000099953/ENSG00000243649/ENSG00000104368/ENSG00000159403/ENSG00000105664/ENSG00000143387/ENSG00000168487/ENSG00000182326/ENSG00000106366/ENSG00000113140/ENSG00000117525/ENSG00000000971/ENSG00000131187/ENSG00000166278/ENSG00000136943/ENSG00000105825…
H	HALLMARK_MYC_TARGETS_V1	199	0.43338	1.54087	0.000551636	0.000403944	8757	tags=44%, list=26%, signal=33%	ENSG00000117399/ENSG00000093009/ENSG00000176890/ENSG00000182481/ENSG00000145386/ENSG00000084774/ENSG00000076003/ENSG00000163918/ENSG00000124795/ENSG00000143321/ENSG00000123131/ENSG00000164109/ENSG00000177879/ENSG00000104738/ENSG00000166508/ENSG00000070756/ENSG00000135316/ENSG00000073111/ENSG00000204392/ENSG00000162607/ENSG00000115241/ENSG00000101361/ENSG00000108424/ENSG00000116649/ENSG00000196591…
H	HALLMARK_APOPTOSIS	161	0.444266	1.55138	0.00125078	0.000877739	4298	tags=32%, list=13%, signal=28%	ENSG00000139329/ENSG00000087245/ENSG00000011465/ENSG00000131747/ENSG00000104368/ENSG00000012048/ENSG00000182492/ENSG00000111674/ENSG00000232810/ENSG00000167779/ENSG00000023445/ENSG00000092969/ENSG00000116824/ENSG00000124882/ENSG00000060558/ENSG00000102265/ENSG00000121858/ENSG00000035862/ENSG00000004468/ENSG00000101224/ENSG00000181104/ENSG00000149557/ENSG00000015475/ENSG00000026103/ENSG00000026508…
H	HALLMARK_PEROXISOME	104	-0.435961	-1.56274	0.00142898	0.000962682	3972	tags=31%, list=12%, signal=27%	ENSG00000196470/ENSG00000113790/ENSG00000067064/ENSG00000197888/ENSG00000166821/ENSG00000133835/ENSG00000102910/ENSG00000114770/ENSG00000214253/ENSG00000143171/ENSG00000075223/ENSG00000103150/ENSG00000116882/ENSG00000197448/ENSG00000140284/ENSG00000162496/ENSG00000042445/ENSG00000095321/ENSG00000126432/ENSG00000151726/ENSG00000182372/ENSG00000182054/ENSG00000006071/ENSG00000165092/ENSG00000072042…
H	HALLMARK_HYPOXIA	199	0.413067	1.46865	0.00275016	0.00178148	3884	tags=29%, list=12%, signal=26%	ENSG00000130635/ENSG00000181458/ENSG00000011465/ENSG00000169715/ENSG00000100196/ENSG00000159399/ENSG00000113083/ENSG00000120708/ENSG00000088002/ENSG00000196154/ENSG00000105509/ENSG00000182492/ENSG00000111674/ENSG00000143847/ENSG00000047457/ENSG00000106366/ENSG00000011422/ENSG00000117525/ENSG00000162433/ENSG00000145287/ENSG00000101955/ENSG00000155980/ENSG00000118523/ENSG00000198959/ENSG00000170425…
H	HALLMARK_ANDROGEN_RESPONSE	100	-0.406424	-1.45065	0.00837173	0.00522213	5590	tags=44%, list=17%, signal=37%	ENSG00000189060/ENSG00000074695/ENSG00000130066/ENSG00000124664/ENSG00000081377/ENSG00000170421/ENSG00000104419/ENSG00000205189/ENSG00000135525/ENSG00000198648/ENSG00000125257/ENSG00000113161/ENSG00000128590/ENSG00000166710/ENSG00000076554/ENSG00000067113/ENSG00000129128/ENSG00000067064/ENSG00000138641/ENSG00000120899/ENSG00000112972/ENSG00000266412/ENSG00000113594/ENSG00000110092/ENSG00000103942…
H	HALLMARK_ANGIOGENESIS	36	0.569197	1.5937	0.0138572	0.00833514	3284	tags=36%, list=10%, signal=33%	ENSG00000133110/ENSG00000038427/ENSG00000168542/ENSG00000139329/ENSG00000204262/ENSG00000124875/ENSG00000196154/ENSG00000163430/ENSG00000102265/ENSG00000099250/ENSG00000173391/ENSG00000077782/ENSG00000197461
H	HALLMARK_XENOBIOTIC_METABOLISM	199	-0.33968	-1.33315	0.0172844	0.0100381	3984	tags=29%, list=12%, signal=26%	ENSG00000001084/ENSG00000187097/ENSG00000244005/ENSG00000173801/ENSG00000050820/ENSG00000158825/ENSG00000130203/ENSG00000122194/ENSG00000168765/ENSG00000145495/ENSG00000150787/ENSG00000137561/ENSG00000181019/ENSG00000104687/ENSG00000131373/ENSG00000159228/ENSG00000165704/ENSG00000111885/ENSG00000126218/ENSG00000158828/ENSG00000103876/ENSG00000168306/ENSG00000099977/ENSG00000131844/ENSG00000135218…
H	HALLMARK_MYC_TARGETS_V2	58	0.477898	1.45551	0.0224646	0.0118235	5126	tags=36%, list=15%, signal=31%	ENSG00000159399/ENSG00000166851/ENSG00000142731/ENSG00000173638/ENSG00000109084/ENSG00000104738/ENSG00000132382/ENSG00000112578/ENSG00000101361/ENSG00000116649/ENSG00000052749/ENSG00000100297/ENSG00000163811/ENSG00000070814/ENSG00000136997/ENSG00000053372/ENSG00000111641/ENSG00000166197/ENSG00000163938/ENSG00000124383/ENSG00000122565
H	HALLMARK_CHOLESTEROL_HOMEOSTASIS	74	-0.415827	-1.40723	0.0215708	0.0118235	4761	tags=39%, list=14%, signal=34%	ENSG00000104823/ENSG00000132196/ENSG00000110721/ENSG00000113161/ENSG00000131069/ENSG00000067064/ENSG00000147155/ENSG00000112972/ENSG00000110921/ENSG00000109107/ENSG00000175445/ENSG00000131981/ENSG00000107331/ENSG00000001630/ENSG00000120885/ENSG00000198911/ENSG00000079459/ENSG00000100600/ENSG00000130164/ENSG00000137449/ENSG00000172893/ENSG00000132170/ENSG00000170017/ENSG00000099194/ENSG00000109929…
H	HALLMARK_UNFOLDED_PROTEIN_RESPONSE	112	0.414982	1.38269	0.0222005	0.0118235	7878	tags=38%, list=23%, signal=29%	ENSG00000100196/ENSG00000187840/ENSG00000065485/ENSG00000065911/ENSG00000106080/ENSG00000173207/ENSG00000113739/ENSG00000185745/ENSG00000115902/ENSG00000143870/ENSG00000168209/ENSG00000172216/ENSG00000173559/ENSG00000103257/ENSG00000124783/ENSG00000146678/ENSG00000101361/ENSG00000130826/ENSG00000059573/ENSG00000001167/ENSG00000164924/ENSG00000160691/ENSG00000179409/ENSG00000070540/ENSG00000166197…
H	HALLMARK_KRAS_SIGNALING_DN	193	0.366304	1.29868	0.0369844	0.0188756	2713	tags=23%, list=8%, signal=22%	ENSG00000169035/ENSG00000186081/ENSG00000129455/ENSG00000145934/ENSG00000168779/ENSG00000197632/ENSG00000163209/ENSG00000179546/ENSG00000268104/ENSG00000171346/ENSG00000113946/ENSG00000135960/ENSG00000168621/ENSG00000005243/ENSG00000068078/ENSG00000137959/ENSG00000128408/ENSG00000099957/ENSG00000124466/ENSG00000122420/ENSG00000092969/ENSG00000134321/ENSG00000138376/ENSG00000185652/ENSG00000135903…
H	HALLMARK_P53_PATHWAY	198	0.36905	1.31247	0.039604	0.0196181	3854	tags=25%, list=11%, signal=22%	ENSG00000129455/ENSG00000128422/ENSG00000175793/ENSG00000206075/ENSG00000138311/ENSG00000196154/ENSG00000176170/ENSG00000115107/ENSG00000125657/ENSG00000065357/ENSG00000169908/ENSG00000140945/ENSG00000132470/ENSG00000196839/ENSG00000181104/ENSG00000163235/ENSG00000026103/ENSG00000145632/ENSG00000137975/ENSG00000105329/ENSG00000147889/ENSG00000173846/ENSG00000174307/ENSG00000184216/ENSG00000168394…
H	HALLMARK_MYOGENESIS	198	0.355552	1.26446	0.0551627	0.0265444	3791	tags=28%, list=11%, signal=25%	ENSG00000105048/ENSG00000108821/ENSG00000168542/ENSG00000148848/ENSG00000163359/ENSG00000072195/ENSG00000142173/ENSG00000182580/ENSG00000264424/ENSG00000106624/ENSG00000143847/ENSG00000113140/ENSG00000124212/ENSG00000198467/ENSG00000176170/ENSG00000102554/ENSG00000188130/ENSG00000196923/ENSG00000140945/ENSG00000138685/ENSG00000134363/ENSG00000132470/ENSG00000133020/ENSG00000130595/ENSG00000160808…
H	HALLMARK_WNT_BETA_CATENIN_SIGNALING	42	0.494067	1.41926	0.0604575	0.0282842	3880	tags=31%, list=12%, signal=27%	ENSG00000111186/ENSG00000107984/ENSG00000115596/ENSG00000140807/ENSG00000157240/ENSG00000168646/ENSG00000145604/ENSG00000135547/ENSG00000141510/ENSG00000151694/ENSG00000196591/ENSG00000108773/ENSG00000136997
H	HALLMARK_ESTROGEN_RESPONSE_LATE	200	0.34566	1.23068	0.0818054	0.0363598	3838	tags=30%, list=11%, signal=26%	ENSG00000106541/ENSG00000171345/ENSG00000058085/ENSG00000069482/ENSG00000175793/ENSG00000137699/ENSG00000129451/ENSG00000131747/ENSG00000094804/ENSG00000112984/ENSG00000088002/ENSG00000117399/ENSG00000130707/ENSG00000118513/ENSG00000123473/ENSG00000106484/ENSG00000198682/ENSG00000068078/ENSG00000188910/ENSG00000184363/ENSG00000110492/ENSG00000163220/ENSG00000105825/ENSG00000108176/ENSG00000142731…
H	HALLMARK_MTORC1_SIGNALING	199	0.345275	1.22761	0.0820368	0.0363598	6615	tags=35%, list=20%, signal=28%	ENSG00000171848/ENSG00000159399/ENSG00000166851/ENSG00000169679/ENSG00000162433/ENSG00000070190/ENSG00000162063/ENSG00000137501/ENSG00000129521/ENSG00000149257/ENSG00000117394/ENSG00000213190/ENSG00000060982/ENSG00000131389/ENSG00000092621/ENSG00000065911/ENSG00000113356/ENSG00000135842/ENSG00000105281/ENSG00000140105/ENSG00000165030/ENSG00000109084/ENSG00000115902/ENSG00000122884/ENSG00000104738…
H	HALLMARK_PI3K_AKT_MTOR_SIGNALING	105	0.377378	1.2496	0.103801	0.0448264	4970	tags=25%, list=15%, signal=21%	ENSG00000175793/ENSG00000164093/ENSG00000070190/ENSG00000117394/ENSG00000172936/ENSG00000170312/ENSG00000152495/ENSG00000156299/ENSG00000117560/ENSG00000147168/ENSG00000182621/ENSG00000182866/ENSG00000170581/ENSG00000115091/ENSG00000101412/ENSG00000067182/ENSG00000138071/ENSG00000108518/ENSG00000127928/ENSG00000144118/ENSG00000155926/ENSG00000124181/ENSG00000152256/ENSG00000101255/ENSG00000177885…
C2	KEGG_OXIDATIVE_PHOSPHORYLATION	129	-0.779678	-2.89174	1e-10	2.89292e-09	4661	tags=74%, list=14%, signal=64%	ENSG00000145494/ENSG00000151366/ENSG00000105675/ENSG00000117118/ENSG00000115944/ENSG00000179091/ENSG00000130414/ENSG00000124172/ENSG00000154518/ENSG00000267855/ENSG00000136888/ENSG00000131495/ENSG00000138495/ENSG00000139180/ENSG00000128609/ENSG00000138777/ENSG00000159720/ENSG00000135390/ENSG00000135940/ENSG00000004779/ENSG00000241837/ENSG00000140990/ENSG00000065518/ENSG00000136521/ENSG00000164258…
C2	REACTOME_THE_CITRIC_ACID_TCA_CYCLE_AND_RESPIRATORY_ELECTRON_TRANSPORT	178	-0.728564	-2.82406	1e-10	2.89292e-09	5229	tags=73%, list=16%, signal=62%	ENSG00000168653/ENSG00000164951/ENSG00000087299/ENSG00000090857/ENSG00000173660/ENSG00000167863/ENSG00000136143/ENSG00000145494/ENSG00000137806/ENSG00000151413/ENSG00000151366/ENSG00000175567/ENSG00000101247/ENSG00000117118/ENSG00000115944/ENSG00000179091/ENSG00000184857/ENSG00000147123/ENSG00000130414/ENSG00000110435/ENSG00000124172/ENSG00000154518/ENSG00000100156/ENSG00000267855/ENSG00000178057…
C2	REACTOME_RESPIRATORY_ELECTRON_TRANSPORT	103	-0.785577	-2.81016	1e-10	2.89292e-09	4661	tags=75%, list=14%, signal=65%	ENSG00000145494/ENSG00000137806/ENSG00000151413/ENSG00000151366/ENSG00000101247/ENSG00000117118/ENSG00000115944/ENSG00000179091/ENSG00000184857/ENSG00000147123/ENSG00000130414/ENSG00000267855/ENSG00000178057/ENSG00000133983/ENSG00000131495/ENSG00000135469/ENSG00000163626/ENSG00000140374/ENSG00000139180/ENSG00000128609/ENSG00000123545/ENSG00000135940/ENSG00000178449/ENSG00000105379/ENSG00000004779…
C2	REACTOME_RESPIRATORY_ELECTRON_TRANSPORT_ATP_SYNTHESIS_BY_CHEMIOSMOTIC_COUPLING_AND_HEAT_PRODUCTION_BY_UNCOUPLING_PROTEINS	127	-0.763291	-2.80952	1e-10	2.89292e-09	4661	tags=72%, list=14%, signal=63%	ENSG00000145494/ENSG00000137806/ENSG00000151413/ENSG00000151366/ENSG00000175567/ENSG00000101247/ENSG00000117118/ENSG00000115944/ENSG00000179091/ENSG00000184857/ENSG00000147123/ENSG00000130414/ENSG00000124172/ENSG00000154518/ENSG00000267855/ENSG00000178057/ENSG00000133983/ENSG00000131495/ENSG00000135469/ENSG00000163626/ENSG00000140374/ENSG00000139180/ENSG00000128609/ENSG00000135390/ENSG00000123545…
C2	WP_ELECTRON_TRANSPORT_CHAIN_OXPHOS_SYSTEM_IN_MITOCHONDRIA	102	-0.780578	-2.7793	1e-10	2.89292e-09	4661	tags=78%, list=14%, signal=68%	ENSG00000145494/ENSG00000151366/ENSG00000175567/ENSG00000117118/ENSG00000115944/ENSG00000130414/ENSG00000124172/ENSG00000154518/ENSG00000267855/ENSG00000131495/ENSG00000138495/ENSG00000139180/ENSG00000128609/ENSG00000135390/ENSG00000135940/ENSG00000004779/ENSG00000241837/ENSG00000148290/ENSG00000140990/ENSG00000065518/ENSG00000136521/ENSG00000125375/ENSG00000164258/ENSG00000125356/ENSG00000167792…
C2	KEGG_PARKINSONS_DISEASE	127	-0.738164	-2.71703	1e-10	2.89292e-09	2858	tags=75%, list=9%, signal=69%	ENSG00000116459/ENSG00000156467/ENSG00000159199/ENSG00000158864/ENSG00000185633/ENSG00000023228/ENSG00000168653/ENSG00000170315/ENSG00000173660/ENSG00000167863/ENSG00000145494/ENSG00000151366/ENSG00000117118/ENSG00000115944/ENSG00000179091/ENSG00000130414/ENSG00000124172/ENSG00000154518/ENSG00000267855/ENSG00000131495/ENSG00000139180/ENSG00000078668/ENSG00000172974/ENSG00000165637/ENSG00000128609…
C2	REACTOME_INITIAL_TRIGGERING_OF_COMPLEMENT	79	0.821309	2.62807	1e-10	2.89292e-09	3311	tags=77%, list=10%, signal=70%	ENSG00000270550/ENSG00000274576/ENSG00000211962/ENSG00000211949/ENSG00000240382/ENSG00000243649/ENSG00000211942/ENSG00000159403/ENSG00000211956/ENSG00000211934/ENSG00000211659/ENSG00000211662/ENSG00000211652/ENSG00000211938/ENSG00000182326/ENSG00000211660/ENSG00000211648/ENSG00000224373/ENSG00000211673/ENSG00000211663/ENSG00000211955/ENSG00000211941/ENSG00000211666/ENSG00000224389/ENSG00000242371…
C2	REACTOME_FCGR_ACTIVATION	69	0.835172	2.62419	1e-10	2.89292e-09	3437	tags=81%, list=10%, signal=73%	ENSG00000270550/ENSG00000274576/ENSG00000211962/ENSG00000211949/ENSG00000240382/ENSG00000211942/ENSG00000211956/ENSG00000211934/ENSG00000211659/ENSG00000211662/ENSG00000211652/ENSG00000211938/ENSG00000211660/ENSG00000211648/ENSG00000224373/ENSG00000211673/ENSG00000211663/ENSG00000211955/ENSG00000211941/ENSG00000211666/ENSG00000242371/ENSG00000242534/ENSG00000211959/ENSG00000211973/ENSG00000211651…
C2	REACTOME_CREATION_OF_C4_AND_C2_ACTIVATORS	71	0.822874	2.58811	1e-10	2.89292e-09	3801	tags=82%, list=11%, signal=73%	ENSG00000270550/ENSG00000274576/ENSG00000211962/ENSG00000211949/ENSG00000240382/ENSG00000211942/ENSG00000159403/ENSG00000211956/ENSG00000211934/ENSG00000211659/ENSG00000211662/ENSG00000211652/ENSG00000211938/ENSG00000182326/ENSG00000211660/ENSG00000211648/ENSG00000224373/ENSG00000211673/ENSG00000211663/ENSG00000211955/ENSG00000211941/ENSG00000211666/ENSG00000242371/ENSG00000242534/ENSG00000211959…
C2	WP_OXIDATIVE_PHOSPHORYLATION	60	-0.781546	-2.56558	1e-10	2.89292e-09	5924	tags=92%, list=18%, signal=76%	ENSG00000116459/ENSG00000159199/ENSG00000158864/ENSG00000185633/ENSG00000023228/ENSG00000168653/ENSG00000167863/ENSG00000145494/ENSG00000151366/ENSG00000130414/ENSG00000124172/ENSG00000154518/ENSG00000267855/ENSG00000131495/ENSG00000139180/ENSG00000128609/ENSG00000135390/ENSG00000004779/ENSG00000241837/ENSG00000140990/ENSG00000065518/ENSG00000136521/ENSG00000125375/ENSG00000164258/ENSG00000174886…
C2	REACTOME_CD22_MEDIATED_BCR_REGULATION	61	0.834299	2.55203	1e-10	2.89292e-09	3103	tags=82%, list=9%, signal=75%	ENSG00000270550/ENSG00000274576/ENSG00000211962/ENSG00000211949/ENSG00000240382/ENSG00000211942/ENSG00000211956/ENSG00000211934/ENSG00000211659/ENSG00000211662/ENSG00000211652/ENSG00000211938/ENSG00000211660/ENSG00000211648/ENSG00000224373/ENSG00000211673/ENSG00000211663/ENSG00000211955/ENSG00000211941/ENSG00000211666/ENSG00000242371/ENSG00000242534/ENSG00000211959/ENSG00000211973/ENSG00000211651…
C2	REACTOME_ROLE_OF_LAT2_NTAL_LAB_ON_CALCIUM_MOBILIZATION	70	0.802175	2.51435	1e-10	2.89292e-09	3103	tags=73%, list=9%, signal=66%	ENSG00000270550/ENSG00000274576/ENSG00000211962/ENSG00000211949/ENSG00000240382/ENSG00000211942/ENSG00000211956/ENSG00000211934/ENSG00000211659/ENSG00000211662/ENSG00000211652/ENSG00000211938/ENSG00000211660/ENSG00000211648/ENSG00000224373/ENSG00000211673/ENSG00000211663/ENSG00000211955/ENSG00000211941/ENSG00000211666/ENSG00000242371/ENSG00000242534/ENSG00000211959/ENSG00000211973/ENSG00000211651…
C2	WP_MITOCHONDRIAL_COMPLEX_IV_ASSEMBLY	35	-0.838881	-2.48988	1e-10	2.89292e-09	3477	tags=69%, list=10%, signal=62%	ENSG00000133983/ENSG00000187118/ENSG00000138495/ENSG00000163626/ENSG00000250317/ENSG00000135940/ENSG00000178449/ENSG00000148290/ENSG00000181061/ENSG00000112695/ENSG00000176340/ENSG00000126267/ENSG00000164919/ENSG00000183978/ENSG00000229833/ENSG00000198804/ENSG00000131174/ENSG00000178741/ENSG00000198712/ENSG00000198938/ENSG00000131143/ENSG00000189043/ENSG00000127184/ENSG00000111775
C2	REACTOME_SCAVENGING_OF_HEME_FROM_PLASMA	69	0.78758	2.47465	1e-10	2.89292e-09	3103	tags=80%, list=9%, signal=72%	ENSG00000270550/ENSG00000274576/ENSG00000211962/ENSG00000211949/ENSG00000240382/ENSG00000211942/ENSG00000211956/ENSG00000211934/ENSG00000211659/ENSG00000211662/ENSG00000211652/ENSG00000211938/ENSG00000211660/ENSG00000211648/ENSG00000224373/ENSG00000211673/ENSG00000211663/ENSG00000211955/ENSG00000211941/ENSG00000211666/ENSG00000242371/ENSG00000242534/ENSG00000211959/ENSG00000211973/ENSG00000211651…
C2	REACTOME_COMPLEX_I_BIOGENESIS	57	-0.757531	-2.45395	1e-10	2.89292e-09	4661	tags=81%, list=14%, signal=70%	ENSG00000158864/ENSG00000023228/ENSG00000168653/ENSG00000145494/ENSG00000137806/ENSG00000151413/ENSG00000151366/ENSG00000101247/ENSG00000184857/ENSG00000147123/ENSG00000130414/ENSG00000267855/ENSG00000178057/ENSG00000131495/ENSG00000139180/ENSG00000128609/ENSG00000123545/ENSG00000004779/ENSG00000140990/ENSG00000065518/ENSG00000136521/ENSG00000164258/ENSG00000125356/ENSG00000174886/ENSG00000167792…
C2	REACTOME_COLLAGEN_FORMATION	90	0.749578	2.44508	1e-10	2.89292e-09	3922	tags=63%, list=12%, signal=56%	ENSG00000060718/ENSG00000137745/ENSG00000164692/ENSG00000058085/ENSG00000108821/ENSG00000168542/ENSG00000114270/ENSG00000137673/ENSG00000130635/ENSG00000163359/ENSG00000111799/ENSG00000204262/ENSG00000142173/ENSG00000196878/ENSG00000171812/ENSG00000110811/ENSG00000134013/ENSG00000113083/ENSG00000084636/ENSG00000138316/ENSG00000106333/ENSG00000197565/ENSG00000168487/ENSG00000117385/ENSG00000130508…
C2	REACTOME_IMMUNOREGULATORY_INTERACTIONS_BETWEEN_A_LYMPHOID_AND_A_NON_LYMPHOID_CELL	183	0.680281	2.41467	1e-10	2.89292e-09	4630	tags=57%, list=14%, signal=50%	ENSG00000164692/ENSG00000108821/ENSG00000168542/ENSG00000270550/ENSG00000274576/ENSG00000211962/ENSG00000211949/ENSG00000124731/ENSG00000240382/ENSG00000211942/ENSG00000211956/ENSG00000211934/ENSG00000211659/ENSG00000211662/ENSG00000211652/ENSG00000211938/ENSG00000211660/ENSG00000211648/ENSG00000224373/ENSG00000211673/ENSG00000211663/ENSG00000211955/ENSG00000211941/ENSG00000211666/ENSG00000242371…
C2	REACTOME_ROLE_OF_PHOSPHOLIPIDS_IN_PHAGOCYTOSIS	81	0.749138	2.41267	1e-10	2.89292e-09	3437	tags=72%, list=10%, signal=64%	ENSG00000270550/ENSG00000274576/ENSG00000211962/ENSG00000211949/ENSG00000240382/ENSG00000211942/ENSG00000211956/ENSG00000211934/ENSG00000211659/ENSG00000211662/ENSG00000211652/ENSG00000211938/ENSG00000211660/ENSG00000211648/ENSG00000224373/ENSG00000211673/ENSG00000211663/ENSG00000211955/ENSG00000211941/ENSG00000211666/ENSG00000242371/ENSG00000242534/ENSG00000211959/ENSG00000211973/ENSG00000211651…
C2	REACTOME_FCERI_MEDIATED_MAPK_ACTIVATION	86	0.741664	2.41169	1e-10	2.89292e-09	3103	tags=59%, list=9%, signal=54%	ENSG00000270550/ENSG00000274576/ENSG00000211962/ENSG00000211949/ENSG00000240382/ENSG00000211942/ENSG00000211956/ENSG00000211934/ENSG00000211659/ENSG00000211662/ENSG00000211652/ENSG00000211938/ENSG00000211660/ENSG00000211648/ENSG00000224373/ENSG00000211673/ENSG00000211663/ENSG00000211955/ENSG00000211941/ENSG00000211666/ENSG00000242371/ENSG00000242534/ENSG00000211959/ENSG00000211973/ENSG00000211651…
C2	REACTOME_CELL_CYCLE_CHECKPOINTS	292	0.649197	2.40968	1e-10	2.89292e-09	6795	tags=53%, list=20%, signal=43%	ENSG00000175793/ENSG00000092853/ENSG00000174371/ENSG00000143228/ENSG00000094804/ENSG00000152253/ENSG00000134690/ENSG00000158402/ENSG00000085840/ENSG00000163535/ENSG00000178999/ENSG00000142945/ENSG00000117399/ENSG00000012048/ENSG00000136492/ENSG00000102384/ENSG00000117724/ENSG00000089685/ENSG00000065328/ENSG00000093009/ENSG00000166851/ENSG00000169679/ENSG00000115163/ENSG00000138778/ENSG00000123219…
C2	WP_RETINOBLASTOMA_GENE_IN_CANCER	87	0.739897	2.40133	1e-10	2.89292e-09	6059	tags=69%, list=18%, signal=57%	ENSG00000011426/ENSG00000171848/ENSG00000131747/ENSG00000090889/ENSG00000085840/ENSG00000093009/ENSG00000112742/ENSG00000176890/ENSG00000007968/ENSG00000175305/ENSG00000157456/ENSG00000145386/ENSG00000138376/ENSG00000142731/ENSG00000134057/ENSG00000101224/ENSG00000117632/ENSG00000170312/ENSG00000164105/ENSG00000149554/ENSG00000076003/ENSG00000145604/ENSG00000097046/ENSG00000163918/ENSG00000112118…
C2	REACTOME_BINDING_AND_UPTAKE_OF_LIGANDS_BY_SCAVENGER_RECEPTORS	98	0.727846	2.39431	1e-10	2.89292e-09	3103	tags=65%, list=9%, signal=59%	ENSG00000173432/ENSG00000164692/ENSG00000108821/ENSG00000168542/ENSG00000270550/ENSG00000019169/ENSG00000274576/ENSG00000211962/ENSG00000211949/ENSG00000240382/ENSG00000211942/ENSG00000211956/ENSG00000211934/ENSG00000211659/ENSG00000211662/ENSG00000211652/ENSG00000211938/ENSG00000113140/ENSG00000211660/ENSG00000211648/ENSG00000224373/ENSG00000211673/ENSG00000211663/ENSG00000211955/ENSG00000211941…
C2	REACTOME_ASSEMBLY_OF_COLLAGEN_FIBRILS_AND_OTHER_MULTIMERIC_STRUCTURES	61	0.781044	2.38913	1e-10	2.89292e-09	2129	tags=59%, list=6%, signal=55%	ENSG00000060718/ENSG00000137745/ENSG00000164692/ENSG00000058085/ENSG00000108821/ENSG00000168542/ENSG00000114270/ENSG00000137673/ENSG00000130635/ENSG00000163359/ENSG00000111799/ENSG00000204262/ENSG00000142173/ENSG00000196878/ENSG00000171812/ENSG00000134013/ENSG00000113083/ENSG00000106333/ENSG00000197565/ENSG00000168487/ENSG00000130508/ENSG00000188153/ENSG00000129038/ENSG00000204248/ENSG00000144810…
C2	REACTOME_PARASITE_INFECTION	116	0.709447	2.38881	1e-10	2.89292e-09	4131	tags=58%, list=12%, signal=51%	ENSG00000270550/ENSG00000274576/ENSG00000211962/ENSG00000211949/ENSG00000240382/ENSG00000211942/ENSG00000211956/ENSG00000211934/ENSG00000211659/ENSG00000211662/ENSG00000211652/ENSG00000211938/ENSG00000211660/ENSG00000211648/ENSG00000224373/ENSG00000211673/ENSG00000211663/ENSG00000211955/ENSG00000211941/ENSG00000211666/ENSG00000242371/ENSG00000242534/ENSG00000211959/ENSG00000211973/ENSG00000211651…
C2	REACTOME_ANTIGEN_ACTIVATES_B_CELL_RECEPTOR_BCR_LEADING_TO_GENERATION_OF_SECOND_MESSENGERS	86	0.728168	2.3678	1e-10	2.89292e-09	3321	tags=67%, list=10%, signal=61%	ENSG00000270550/ENSG00000274576/ENSG00000211962/ENSG00000211949/ENSG00000240382/ENSG00000211942/ENSG00000211956/ENSG00000211934/ENSG00000211659/ENSG00000211662/ENSG00000211652/ENSG00000211938/ENSG00000211660/ENSG00000211648/ENSG00000224373/ENSG00000211673/ENSG00000211663/ENSG00000211955/ENSG00000211941/ENSG00000211666/ENSG00000070190/ENSG00000242371/ENSG00000242534/ENSG00000211959/ENSG00000211973…
C2	REACTOME_EXTRACELLULAR_MATRIX_ORGANIZATION	300	0.63505	2.3573	1e-10	2.89292e-09	3922	tags=49%, list=12%, signal=44%	ENSG00000086548/ENSG00000060718/ENSG00000169035/ENSG00000137745/ENSG00000117122/ENSG00000164692/ENSG00000058085/ENSG00000108821/ENSG00000038427/ENSG00000168542/ENSG00000138829/ENSG00000120332/ENSG00000114270/ENSG00000148848/ENSG00000139329/ENSG00000137673/ENSG00000130635/ENSG00000115414/ENSG00000163359/ENSG00000111799/ENSG00000087245/ENSG00000204262/ENSG00000011465/ENSG00000142173/ENSG00000196878…
C2	REACTOME_FCERI_MEDIATED_NF_KB_ACTIVATION	136	0.685612	2.34966	1e-10	2.89292e-09	5227	tags=46%, list=16%, signal=39%	ENSG00000270550/ENSG00000274576/ENSG00000211962/ENSG00000211949/ENSG00000240382/ENSG00000211942/ENSG00000211956/ENSG00000211934/ENSG00000211659/ENSG00000211662/ENSG00000211652/ENSG00000211938/ENSG00000198286/ENSG00000211660/ENSG00000211648/ENSG00000224373/ENSG00000211673/ENSG00000211663/ENSG00000211955/ENSG00000211941/ENSG00000211666/ENSG00000242371/ENSG00000242534/ENSG00000211959/ENSG00000211973…
C2	REACTOME_FCGR3A_MEDIATED_IL10_SYNTHESIS	95	0.710223	2.33465	1e-10	2.89292e-09	3437	tags=63%, list=10%, signal=57%	ENSG00000270550/ENSG00000274576/ENSG00000211962/ENSG00000211949/ENSG00000240382/ENSG00000211942/ENSG00000211956/ENSG00000211934/ENSG00000211659/ENSG00000211662/ENSG00000211652/ENSG00000211938/ENSG00000211660/ENSG00000211648/ENSG00000224373/ENSG00000211673/ENSG00000211663/ENSG00000211955/ENSG00000211941/ENSG00000211666/ENSG00000242371/ENSG00000242534/ENSG00000211959/ENSG00000211973/ENSG00000211651…
C2	REACTOME_FCERI_MEDIATED_CA_2_MOBILIZATION	85	0.718098	2.32873	1e-10	2.89292e-09	3103	tags=60%, list=9%, signal=55%	ENSG00000270550/ENSG00000274576/ENSG00000211962/ENSG00000211949/ENSG00000240382/ENSG00000211942/ENSG00000211956/ENSG00000211934/ENSG00000211659/ENSG00000211662/ENSG00000211652/ENSG00000211938/ENSG00000211660/ENSG00000211648/ENSG00000224373/ENSG00000211673/ENSG00000211663/ENSG00000211955/ENSG00000211941/ENSG00000211666/ENSG00000242371/ENSG00000242534/ENSG00000211959/ENSG00000211973/ENSG00000211651…
C2	REACTOME_COMPLEMENT_CASCADE	114	0.684965	2.30653	1e-10	2.89292e-09	3103	tags=58%, list=9%, signal=53%	ENSG00000270550/ENSG00000274576/ENSG00000211962/ENSG00000211949/ENSG00000240382/ENSG00000243649/ENSG00000211942/ENSG00000159403/ENSG00000211956/ENSG00000211934/ENSG00000211659/ENSG00000211662/ENSG00000211652/ENSG00000116785/ENSG00000211938/ENSG00000182326/ENSG00000000971/ENSG00000211660/ENSG00000211648/ENSG00000224373/ENSG00000211673/ENSG00000211663/ENSG00000211955/ENSG00000211941/ENSG00000211666…
C2	REACTOME_G2_M_CHECKPOINTS	168	0.651942	2.30231	1e-10	2.89292e-09	6795	tags=54%, list=20%, signal=43%	ENSG00000175793/ENSG00000092853/ENSG00000174371/ENSG00000094804/ENSG00000158402/ENSG00000085840/ENSG00000012048/ENSG00000136492/ENSG00000065328/ENSG00000093009/ENSG00000075218/ENSG00000185130/ENSG00000274641/ENSG00000157456/ENSG00000273703/ENSG00000197299/ENSG00000138376/ENSG00000134057/ENSG00000127564/ENSG00000275126/ENSG00000124635/ENSG00000276410/ENSG00000275713/ENSG00000183765/ENSG00000170312…
C2	WP_BURN_WOUND_HEALING	105	0.685056	2.28464	1e-10	2.89292e-09	2957	tags=48%, list=9%, signal=44%	ENSG00000136155/ENSG00000137745/ENSG00000164692/ENSG00000108821/ENSG00000148848/ENSG00000115414/ENSG00000087245/ENSG00000019549/ENSG00000011465/ENSG00000122641/ENSG00000163739/ENSG00000160867/ENSG00000169429/ENSG00000232810/ENSG00000113140/ENSG00000026025/ENSG00000068078/ENSG00000167207/ENSG00000163220/ENSG00000041982/ENSG00000092969/ENSG00000101916/ENSG00000144802/ENSG00000134363/ENSG00000100985…
C2	KEGG_HUNTINGTONS_DISEASE	179	-0.585613	-2.27051	1e-10	2.89292e-09	5924	tags=54%, list=18%, signal=44%	ENSG00000116459/ENSG00000156467/ENSG00000159199/ENSG00000102978/ENSG00000158864/ENSG00000185633/ENSG00000142168/ENSG00000023228/ENSG00000105258/ENSG00000100246/ENSG00000168653/ENSG00000173660/ENSG00000167863/ENSG00000099817/ENSG00000145494/ENSG00000151366/ENSG00000117118/ENSG00000108064/ENSG00000115944/ENSG00000179091/ENSG00000177700/ENSG00000130414/ENSG00000124172/ENSG00000154518/ENSG00000267855…
C2	REACTOME_DNA_DOUBLE_STRAND_BREAK_REPAIR	166	0.64091	2.2645	1e-10	2.89292e-09	6795	tags=54%, list=20%, signal=43%	ENSG00000092853/ENSG00000174371/ENSG00000104313/ENSG00000051341/ENSG00000154920/ENSG00000012048/ENSG00000112319/ENSG00000136492/ENSG00000139618/ENSG00000185130/ENSG00000274641/ENSG00000051180/ENSG00000111247/ENSG00000196584/ENSG00000182481/ENSG00000145386/ENSG00000273703/ENSG00000197299/ENSG00000138376/ENSG00000275126/ENSG00000124635/ENSG00000276410/ENSG00000275713/ENSG00000183765/ENSG00000149554…
C2	REACTOME_DNA_REPLICATION_PRE_INITIATION	143	0.651392	2.25014	1e-10	2.89292e-09	6792	tags=55%, list=20%, signal=44%	ENSG00000094804/ENSG00000085840/ENSG00000197153/ENSG00000065328/ENSG00000093009/ENSG00000007968/ENSG00000276368/ENSG00000273983/ENSG00000185130/ENSG00000278463/ENSG00000274641/ENSG00000277775/ENSG00000273703/ENSG00000275379/ENSG00000275126/ENSG00000124635/ENSG00000276410/ENSG00000275713/ENSG00000203852/ENSG00000091651/ENSG00000076003/ENSG00000097046/ENSG00000278828/ENSG00000112118/ENSG00000198056…
C2	REACTOME_HOMOLOGY_DIRECTED_REPAIR	137	0.656045	2.24937	1e-10	2.89292e-09	6795	tags=57%, list=20%, signal=46%	ENSG00000092853/ENSG00000174371/ENSG00000051341/ENSG00000154920/ENSG00000012048/ENSG00000136492/ENSG00000139618/ENSG00000185130/ENSG00000274641/ENSG00000051180/ENSG00000111247/ENSG00000196584/ENSG00000145386/ENSG00000273703/ENSG00000197299/ENSG00000138376/ENSG00000275126/ENSG00000124635/ENSG00000276410/ENSG00000275713/ENSG00000149554/ENSG00000163918/ENSG00000133101/ENSG00000137337/ENSG00000278637…
C2	REACTOME_PROTEIN_LOCALIZATION	164	-0.589472	-2.24542	1e-10	2.89292e-09	5875	tags=48%, list=18%, signal=40%	ENSG00000127980/ENSG00000126953/ENSG00000125611/ENSG00000109519/ENSG00000150991/ENSG00000215193/ENSG00000060971/ENSG00000159199/ENSG00000108733/ENSG00000100216/ENSG00000107897/ENSG00000198721/ENSG00000132286/ENSG00000106153/ENSG00000170315/ENSG00000104969/ENSG00000104823/ENSG00000221983/ENSG00000163528/ENSG00000127554/ENSG00000116171/ENSG00000109332/ENSG00000179091/ENSG00000198356/ENSG00000075336…
C2	REACTOME_DNA_REPLICATION	186	0.631404	2.24413	1e-10	2.89292e-09	6792	tags=53%, list=20%, signal=43%	ENSG00000094804/ENSG00000085840/ENSG00000197153/ENSG00000065328/ENSG00000093009/ENSG00000007968/ENSG00000276368/ENSG00000101003/ENSG00000273983/ENSG00000185130/ENSG00000278463/ENSG00000274641/ENSG00000175305/ENSG00000277775/ENSG00000175063/ENSG00000145386/ENSG00000273703/ENSG00000275379/ENSG00000275126/ENSG00000124635/ENSG00000276410/ENSG00000275713/ENSG00000203852/ENSG00000091651/ENSG00000076003…
C2	REACTOME_MITOTIC_PROMETAPHASE	202	0.625317	2.23962	1e-10	2.89292e-09	5234	tags=43%, list=16%, signal=37%	ENSG00000143228/ENSG00000152253/ENSG00000134690/ENSG00000163535/ENSG00000178999/ENSG00000142945/ENSG00000117399/ENSG00000121152/ENSG00000117650/ENSG00000102384/ENSG00000117724/ENSG00000089685/ENSG00000109805/ENSG00000166851/ENSG00000169679/ENSG00000115163/ENSG00000138778/ENSG00000123219/ENSG00000080986/ENSG00000121621/ENSG00000161888/ENSG00000154839/ENSG00000119408/ENSG00000156970/ENSG00000129810…
C2	REACTOME_RESOLUTION_OF_SISTER_CHROMATID_COHESION	125	0.654794	2.23399	1e-10	2.89292e-09	5234	tags=46%, list=16%, signal=39%	ENSG00000143228/ENSG00000152253/ENSG00000134690/ENSG00000163535/ENSG00000178999/ENSG00000142945/ENSG00000117399/ENSG00000102384/ENSG00000117724/ENSG00000089685/ENSG00000166851/ENSG00000169679/ENSG00000115163/ENSG00000138778/ENSG00000123219/ENSG00000080986/ENSG00000121621/ENSG00000161888/ENSG00000154839/ENSG00000156970/ENSG00000129810/ENSG00000040275/ENSG00000146670/ENSG00000157456/ENSG00000153044…
C2	KEGG_CELL_CYCLE	125	0.651263	2.22194	1e-10	2.89292e-09	4768	tags=49%, list=14%, signal=42%	ENSG00000175793/ENSG00000094804/ENSG00000158402/ENSG00000085840/ENSG00000117399/ENSG00000077935/ENSG00000093009/ENSG00000166851/ENSG00000169679/ENSG00000112742/ENSG00000007968/ENSG00000135476/ENSG00000156970/ENSG00000175305/ENSG00000092969/ENSG00000157456/ENSG00000145386/ENSG00000134057/ENSG00000127564/ENSG00000164611/ENSG00000123080/ENSG00000101224/ENSG00000183765/ENSG00000170312/ENSG00000091651…
C2	REACTOME_CHROMOSOME_MAINTENANCE	137	0.64689	2.21798	1e-10	2.89292e-09	6804	tags=58%, list=20%, signal=47%	ENSG00000123485/ENSG00000102384/ENSG00000115163/ENSG00000136982/ENSG00000140451/ENSG00000123219/ENSG00000276368/ENSG00000185130/ENSG00000278463/ENSG00000203760/ENSG00000274641/ENSG00000145386/ENSG00000273703/ENSG00000153044/ENSG00000197299/ENSG00000275126/ENSG00000138092/ENSG00000124635/ENSG00000276410/ENSG00000275713/ENSG00000163918/ENSG00000133101/ENSG00000198056/ENSG00000278637/ENSG00000138346…
C2	WP_CELL_CYCLE	120	0.652394	2.21496	1e-10	2.89292e-09	4768	tags=49%, list=14%, signal=42%	ENSG00000175793/ENSG00000094804/ENSG00000158402/ENSG00000085840/ENSG00000117399/ENSG00000077935/ENSG00000093009/ENSG00000166851/ENSG00000169679/ENSG00000112742/ENSG00000007968/ENSG00000135476/ENSG00000175305/ENSG00000092969/ENSG00000157456/ENSG00000145386/ENSG00000134057/ENSG00000127564/ENSG00000164611/ENSG00000123080/ENSG00000101224/ENSG00000183765/ENSG00000170312/ENSG00000091651/ENSG00000149554…
C2	REACTOME_MITOTIC_G1_PHASE_AND_G1_S_TRANSITION	149	0.638414	2.20987	1e-10	2.89292e-09	6792	tags=50%, list=20%, signal=40%	ENSG00000101057/ENSG00000171848/ENSG00000131747/ENSG00000094804/ENSG00000101213/ENSG00000167900/ENSG00000085840/ENSG00000065328/ENSG00000093009/ENSG00000176890/ENSG00000007968/ENSG00000175305/ENSG00000112029/ENSG00000145386/ENSG00000134057/ENSG00000123080/ENSG00000170312/ENSG00000091651/ENSG00000076003/ENSG00000145604/ENSG00000097046/ENSG00000133101/ENSG00000112118/ENSG00000173207/ENSG00000198056…
C2	REACTOME_M_PHASE	411	0.578077	2.20958	1e-10	2.89292e-09	6792	tags=44%, list=20%, signal=36%	ENSG00000143228/ENSG00000152253/ENSG00000134690/ENSG00000112984/ENSG00000163535/ENSG00000178999/ENSG00000142945/ENSG00000117399/ENSG00000121152/ENSG00000117650/ENSG00000102384/ENSG00000117724/ENSG00000089685/ENSG00000197153/ENSG00000113368/ENSG00000109805/ENSG00000166851/ENSG00000169679/ENSG00000115163/ENSG00000138778/ENSG00000123219/ENSG00000080986/ENSG00000276368/ENSG00000121621/ENSG00000161888…
C2	REACTOME_SIGNALING_BY_THE_B_CELL_RECEPTOR_BCR	166	0.616625	2.1787	1e-10	2.89292e-09	5278	tags=45%, list=16%, signal=38%	ENSG00000270550/ENSG00000274576/ENSG00000211962/ENSG00000211949/ENSG00000240382/ENSG00000211942/ENSG00000211956/ENSG00000211934/ENSG00000211659/ENSG00000211662/ENSG00000211652/ENSG00000211938/ENSG00000198286/ENSG00000211660/ENSG00000211648/ENSG00000224373/ENSG00000211673/ENSG00000211663/ENSG00000211955/ENSG00000211941/ENSG00000211666/ENSG00000070190/ENSG00000242371/ENSG00000242534/ENSG00000211959…
C2	REACTOME_FCGAMMA_RECEPTOR_FCGR_DEPENDENT_PHAGOCYTOSIS	142	0.630717	2.1785	1e-10	2.89292e-09	4408	tags=51%, list=13%, signal=45%	ENSG00000270550/ENSG00000274576/ENSG00000211962/ENSG00000211949/ENSG00000240382/ENSG00000211942/ENSG00000211956/ENSG00000211934/ENSG00000211659/ENSG00000211662/ENSG00000211652/ENSG00000211938/ENSG00000211660/ENSG00000211648/ENSG00000224373/ENSG00000211673/ENSG00000211663/ENSG00000211955/ENSG00000211941/ENSG00000211666/ENSG00000242371/ENSG00000242534/ENSG00000211959/ENSG00000211973/ENSG00000211651…
C2	REACTOME_RHO_GTPASES_ACTIVATE_FORMINS	139	0.631584	2.17732	1e-10	2.89292e-09	5525	tags=45%, list=16%, signal=38%	ENSG00000143228/ENSG00000152253/ENSG00000134690/ENSG00000163535/ENSG00000178999/ENSG00000142945/ENSG00000117399/ENSG00000102384/ENSG00000117724/ENSG00000089685/ENSG00000166851/ENSG00000169679/ENSG00000115163/ENSG00000138778/ENSG00000123219/ENSG00000080986/ENSG00000121621/ENSG00000161888/ENSG00000154839/ENSG00000156970/ENSG00000129810/ENSG00000040275/ENSG00000153044/ENSG00000198033/ENSG00000176014…
C2	WP_NONALCOHOLIC_FATTY_LIVER_DISEASE	151	-0.572813	-2.16494	1e-10	2.89292e-09	5915	tags=56%, list=18%, signal=46%	ENSG00000156467/ENSG00000101665/ENSG00000117461/ENSG00000107643/ENSG00000158864/ENSG00000185633/ENSG00000125538/ENSG00000023228/ENSG00000168653/ENSG00000173660/ENSG00000145494/ENSG00000131791/ENSG00000151366/ENSG00000117118/ENSG00000115008/ENSG00000115944/ENSG00000179091/ENSG00000147123/ENSG00000130414/ENSG00000267855/ENSG00000006831/ENSG00000072310/ENSG00000186951/ENSG00000131495/ENSG00000105221…
C2	KEGG_ALZHEIMERS_DISEASE	163	-0.56708	-2.15877	1e-10	2.89292e-09	5924	tags=58%, list=18%, signal=48%	ENSG00000116459/ENSG00000156467/ENSG00000159199/ENSG00000158864/ENSG00000185633/ENSG00000125538/ENSG00000023228/ENSG00000168653/ENSG00000162909/ENSG00000173660/ENSG00000167863/ENSG00000145494/ENSG00000151366/ENSG00000186868/ENSG00000117118/ENSG00000080815/ENSG00000143801/ENSG00000115944/ENSG00000179091/ENSG00000196296/ENSG00000130414/ENSG00000142192/ENSG00000124172/ENSG00000154518/ENSG00000267855…
C2	NABA_CORE_MATRISOME	270	0.580037	2.14072	1e-10	2.89292e-09	3922	tags=43%, list=12%, signal=39%	ENSG00000060718/ENSG00000133110/ENSG00000117122/ENSG00000164692/ENSG00000058085/ENSG00000101825/ENSG00000108821/ENSG00000164932/ENSG00000038427/ENSG00000168542/ENSG00000138829/ENSG00000120332/ENSG00000114270/ENSG00000139329/ENSG00000132000/ENSG00000130635/ENSG00000115414/ENSG00000186340/ENSG00000164694/ENSG00000163359/ENSG00000104415/ENSG00000111799/ENSG00000102359/ENSG00000083782/ENSG00000204262…
C2	REACTOME_CELL_SURFACE_INTERACTIONS_AT_THE_VASCULAR_WALL	193	0.594251	2.12322	1e-10	2.89292e-09	3823	tags=48%, list=11%, signal=42%	ENSG00000086548/ENSG00000164692/ENSG00000108821/ENSG00000115414/ENSG00000270550/ENSG00000274576/ENSG00000105388/ENSG00000211962/ENSG00000211949/ENSG00000124731/ENSG00000240382/ENSG00000211942/ENSG00000211956/ENSG00000211934/ENSG00000211659/ENSG00000211662/ENSG00000211652/ENSG00000211938/ENSG00000211660/ENSG00000211648/ENSG00000224373/ENSG00000211673/ENSG00000211663/ENSG00000211955/ENSG00000211941…
C2	REACTOME_FC_EPSILON_RECEPTOR_FCERI_SIGNALING	184	0.597577	2.1201	1e-10	2.89292e-09	5227	tags=40%, list=16%, signal=34%	ENSG00000270550/ENSG00000274576/ENSG00000211962/ENSG00000211949/ENSG00000240382/ENSG00000211942/ENSG00000211956/ENSG00000211934/ENSG00000211659/ENSG00000211662/ENSG00000211652/ENSG00000211938/ENSG00000198286/ENSG00000211660/ENSG00000211648/ENSG00000224373/ENSG00000211673/ENSG00000211663/ENSG00000211955/ENSG00000211941/ENSG00000211666/ENSG00000242371/ENSG00000242534/ENSG00000211959/ENSG00000211973…
C2	REACTOME_MITOTIC_METAPHASE_AND_ANAPHASE	235	0.575956	2.09504	1e-10	2.89292e-09	6941	tags=43%, list=21%, signal=34%	ENSG00000143228/ENSG00000152253/ENSG00000134690/ENSG00000163535/ENSG00000178999/ENSG00000142945/ENSG00000117399/ENSG00000102384/ENSG00000117724/ENSG00000089685/ENSG00000113368/ENSG00000166851/ENSG00000169679/ENSG00000115163/ENSG00000138778/ENSG00000123219/ENSG00000080986/ENSG00000121621/ENSG00000161888/ENSG00000154839/ENSG00000135476/ENSG00000156970/ENSG00000129810/ENSG00000112029/ENSG00000040275…
C2	REACTOME_RHO_GTPASE_EFFECTORS	317	0.557369	2.08522	1e-10	2.89292e-09	6752	tags=48%, list=20%, signal=39%	ENSG00000175793/ENSG00000183856/ENSG00000118193/ENSG00000143228/ENSG00000152253/ENSG00000134690/ENSG00000158402/ENSG00000163535/ENSG00000178999/ENSG00000142945/ENSG00000117399/ENSG00000102384/ENSG00000117724/ENSG00000089685/ENSG00000197153/ENSG00000166851/ENSG00000196924/ENSG00000169679/ENSG00000115163/ENSG00000138778/ENSG00000123219/ENSG00000080986/ENSG00000276368/ENSG00000121621/ENSG00000161888…
C2	REACTOME_SEPARATION_OF_SISTER_CHROMATIDS	190	0.582584	2.07753	1e-10	2.89292e-09	6792	tags=42%, list=20%, signal=33%	ENSG00000143228/ENSG00000152253/ENSG00000134690/ENSG00000163535/ENSG00000178999/ENSG00000142945/ENSG00000117399/ENSG00000102384/ENSG00000117724/ENSG00000089685/ENSG00000166851/ENSG00000169679/ENSG00000115163/ENSG00000138778/ENSG00000123219/ENSG00000080986/ENSG00000121621/ENSG00000161888/ENSG00000154839/ENSG00000135476/ENSG00000156970/ENSG00000129810/ENSG00000040275/ENSG00000146670/ENSG00000175063…
C2	REACTOME_DNA_REPAIR	329	0.542054	2.03241	1e-10	2.89292e-09	7272	tags=42%, list=22%, signal=33%	ENSG00000092853/ENSG00000174371/ENSG00000104313/ENSG00000051341/ENSG00000154920/ENSG00000012048/ENSG00000112319/ENSG00000136492/ENSG00000181544/ENSG00000276368/ENSG00000143476/ENSG00000077152/ENSG00000139618/ENSG00000185130/ENSG00000278463/ENSG00000274641/ENSG00000051180/ENSG00000111247/ENSG00000196584/ENSG00000182481/ENSG00000145386/ENSG00000273703/ENSG00000197299/ENSG00000166803/ENSG00000138376…
C2	NABA_ECM_REGULATORS	233	0.549928	2.00102	1e-10	2.89292e-09	4022	tags=43%, list=12%, signal=38%	ENSG00000137745/ENSG00000124107/ENSG00000196188/ENSG00000149451/ENSG00000148848/ENSG00000156535/ENSG00000137673/ENSG00000087245/ENSG00000197632/ENSG00000170801/ENSG00000206075/ENSG00000166535/ENSG00000132386/ENSG00000057149/ENSG00000049192/ENSG00000157227/ENSG00000122861/ENSG00000110811/ENSG00000151388/ENSG00000262406/ENSG00000134013/ENSG00000113083/ENSG00000099953/ENSG00000104368/ENSG00000137573…
C2	WP_NETWORK_MAP_OF_SARSCOV2_SIGNALING_PATHWAY	214	0.565277	2.03616	1.23842e-10	3.52192e-09	4336	tags=39%, list=13%, signal=34%	ENSG00000173432/ENSG00000115009/ENSG00000114270/ENSG00000115414/ENSG00000163735/ENSG00000129988/ENSG00000171848/ENSG00000124875/ENSG00000156234/ENSG00000163739/ENSG00000243649/ENSG00000159403/ENSG00000198400/ENSG00000089685/ENSG00000187840/ENSG00000169429/ENSG00000171564/ENSG00000232810/ENSG00000198286/ENSG00000182326/ENSG00000106366/ENSG00000147689/ENSG00000115415/ENSG00000000971/ENSG00000137959…
C2	REACTOME_COLLAGEN_BIOSYNTHESIS_AND_MODIFYING_ENZYMES	67	0.728393	2.28552	1.50981e-10	4.22218e-09	3243	tags=57%, list=10%, signal=51%	ENSG00000060718/ENSG00000164692/ENSG00000108821/ENSG00000168542/ENSG00000114270/ENSG00000130635/ENSG00000163359/ENSG00000111799/ENSG00000204262/ENSG00000142173/ENSG00000171812/ENSG00000110811/ENSG00000084636/ENSG00000138316/ENSG00000106333/ENSG00000197565/ENSG00000168487/ENSG00000117385/ENSG00000188153/ENSG00000197467/ENSG00000169436/ENSG00000204248/ENSG00000144810/ENSG00000149380/ENSG00000196739…
C2	WP_MITOCHONDRIAL_COMPLEX_I_ASSEMBLY_MODEL_OXPHOS_SYSTEM	56	-0.745401	-2.41164	2.0185e-10	5.55217e-09	5625	tags=79%, list=17%, signal=66%	ENSG00000158864/ENSG00000023228/ENSG00000168653/ENSG00000110074/ENSG00000145494/ENSG00000137806/ENSG00000151413/ENSG00000151366/ENSG00000184857/ENSG00000147123/ENSG00000105341/ENSG00000130414/ENSG00000267855/ENSG00000178057/ENSG00000131495/ENSG00000128609/ENSG00000123545/ENSG00000004779/ENSG00000140990/ENSG00000065518/ENSG00000136521/ENSG00000137038/ENSG00000164258/ENSG00000125356/ENSG00000167792…
C2	REACTOME_HCMV_EARLY_EVENTS	130	0.616387	2.10279	2.62728e-10	7.03807e-09	7272	tags=52%, list=22%, signal=41%	ENSG00000197153/ENSG00000276368/ENSG00000273983/ENSG00000196747/ENSG00000185130/ENSG00000278463/ENSG00000274641/ENSG00000277775/ENSG00000273703/ENSG00000274997/ENSG00000198033/ENSG00000275379/ENSG00000176014/ENSG00000275126/ENSG00000106462/ENSG00000124635/ENSG00000276410/ENSG00000276903/ENSG00000275713/ENSG00000196787/ENSG00000203852/ENSG00000278828/ENSG00000278677/ENSG00000278637/ENSG00000183598…
C2	REACTOME_SIGNALING_BY_INTERLEUKINS	450	0.474541	1.83048	2.64259e-10	7.03807e-09	6064	tags=36%, list=18%, signal=30%	ENSG00000173432/ENSG00000122691/ENSG00000164692/ENSG00000095752/ENSG00000164509/ENSG00000115009/ENSG00000115414/ENSG00000087245/ENSG00000197632/ENSG00000129988/ENSG00000163739/ENSG00000134460/ENSG00000089685/ENSG00000197153/ENSG00000113368/ENSG00000169429/ENSG00000232810/ENSG00000115415/ENSG00000026025/ENSG00000136689/ENSG00000167207/ENSG00000273983/ENSG00000012779/ENSG00000145623/ENSG00000075618…
C2	REACTOME_CELLULAR_SENESCENCE	192	0.573356	2.04697	2.83543e-10	7.43366e-09	6795	tags=46%, list=20%, signal=37%	ENSG00000149948/ENSG00000197153/ENSG00000113368/ENSG00000169429/ENSG00000184357/ENSG00000007968/ENSG00000276368/ENSG00000273983/ENSG00000185130/ENSG00000278463/ENSG00000274641/ENSG00000175305/ENSG00000277775/ENSG00000175063/ENSG00000145386/ENSG00000273703/ENSG00000275379/ENSG00000123080/ENSG00000275126/ENSG00000106462/ENSG00000124635/ENSG00000276410/ENSG00000071054/ENSG00000275713/ENSG00000173894…
C2	REACTOME_MITOTIC_SPINDLE_CHECKPOINT	111	0.654368	2.20149	2.9211e-10	7.54046e-09	5234	tags=47%, list=16%, signal=40%	ENSG00000143228/ENSG00000152253/ENSG00000134690/ENSG00000163535/ENSG00000178999/ENSG00000142945/ENSG00000117399/ENSG00000102384/ENSG00000117724/ENSG00000089685/ENSG00000166851/ENSG00000169679/ENSG00000115163/ENSG00000138778/ENSG00000123219/ENSG00000080986/ENSG00000121621/ENSG00000161888/ENSG00000154839/ENSG00000156970/ENSG00000129810/ENSG00000040275/ENSG00000175063/ENSG00000153044/ENSG00000138092…
C2	REACTOME_DEGRADATION_OF_THE_EXTRACELLULAR_MATRIX	140	0.611741	2.11301	3.41193e-10	8.67403e-09	3826	tags=44%, list=11%, signal=39%	ENSG00000060718/ENSG00000169035/ENSG00000137745/ENSG00000164692/ENSG00000058085/ENSG00000108821/ENSG00000168542/ENSG00000138829/ENSG00000114270/ENSG00000137673/ENSG00000130635/ENSG00000115414/ENSG00000163359/ENSG00000111799/ENSG00000087245/ENSG00000204262/ENSG00000011465/ENSG00000142173/ENSG00000196878/ENSG00000171812/ENSG00000157227/ENSG00000262406/ENSG00000099953/ENSG00000084636/ENSG00000197565…
C2	PID_INTEGRIN1_PATHWAY	66	0.726649	2.26964	5.17034e-10	1.29482e-08	2313	tags=53%, list=7%, signal=49%	ENSG00000060718/ENSG00000164692/ENSG00000058085/ENSG00000108821/ENSG00000168542/ENSG00000114270/ENSG00000130635/ENSG00000115414/ENSG00000186340/ENSG00000163359/ENSG00000204262/ENSG00000142173/ENSG00000196878/ENSG00000122861/ENSG00000120708/ENSG00000137809/ENSG00000197565/ENSG00000171564/ENSG00000143127/ENSG00000011422/ENSG00000188153/ENSG00000110492/ENSG00000204248/ENSG00000041982/ENSG00000198959…
C2	REACTOME_EPIGENETIC_REGULATION_OF_GENE_EXPRESSION	143	0.607128	2.09723	7.68396e-10	1.89601e-08	8296	tags=56%, list=25%, signal=42%	ENSG00000197153/ENSG00000276043/ENSG00000276368/ENSG00000273983/ENSG00000185130/ENSG00000278463/ENSG00000274641/ENSG00000277775/ENSG00000088305/ENSG00000273703/ENSG00000275379/ENSG00000143498/ENSG00000275126/ENSG00000106462/ENSG00000124635/ENSG00000276410/ENSG00000275713/ENSG00000203852/ENSG00000138336/ENSG00000164105/ENSG00000119403/ENSG00000278828/ENSG00000124795/ENSG00000278637/ENSG00000183598…
C2	REACTOME_CELLULAR_RESPONSE_TO_STARVATION	157	-0.552295	-2.10641	9.53512e-10	2.31868e-08	6608	tags=46%, list=20%, signal=38%	ENSG00000063177/ENSG00000136942/ENSG00000110700/ENSG00000103091/ENSG00000144713/ENSG00000114391/ENSG00000137154/ENSG00000166441/ENSG00000134419/ENSG00000188846/ENSG00000114388/ENSG00000138326/ENSG00000130255/ENSG00000174206/ENSG00000162772/ENSG00000170889/ENSG00000182899/ENSG00000149357/ENSG00000164654/ENSG00000198918/ENSG00000105193/ENSG00000145425/ENSG00000089157/ENSG00000083845/ENSG00000185088…
C2	REACTOME_G2_M_DNA_DAMAGE_CHECKPOINT	95	0.666319	2.19033	1.15904e-09	2.77821e-08	6795	tags=61%, list=20%, signal=49%	ENSG00000175793/ENSG00000174371/ENSG00000158402/ENSG00000012048/ENSG00000136492/ENSG00000185130/ENSG00000274641/ENSG00000273703/ENSG00000197299/ENSG00000138376/ENSG00000134057/ENSG00000275126/ENSG00000124635/ENSG00000276410/ENSG00000275713/ENSG00000183765/ENSG00000170312/ENSG00000149554/ENSG00000163918/ENSG00000137337/ENSG00000278637/ENSG00000138346/ENSG00000278588/ENSG00000133119/ENSG00000141510…
C2	REACTOME_MEIOSIS	114	0.62786	2.11424	1.99919e-09	4.72456e-08	6795	tags=56%, list=20%, signal=45%	ENSG00000077935/ENSG00000012048/ENSG00000197153/ENSG00000113368/ENSG00000276368/ENSG00000273983/ENSG00000139618/ENSG00000185130/ENSG00000278463/ENSG00000274641/ENSG00000277775/ENSG00000051180/ENSG00000273703/ENSG00000100206/ENSG00000275379/ENSG00000197299/ENSG00000275126/ENSG00000124635/ENSG00000276410/ENSG00000275713/ENSG00000131470/ENSG00000203852/ENSG00000100918/ENSG00000278828/ENSG00000278637…
C2	REACTOME_S_PHASE	162	0.576388	2.02409	2.90757e-09	6.77584e-08	6792	tags=44%, list=20%, signal=35%	ENSG00000094804/ENSG00000101213/ENSG00000085840/ENSG00000093009/ENSG00000101003/ENSG00000171320/ENSG00000175305/ENSG00000146670/ENSG00000175063/ENSG00000145386/ENSG00000101224/ENSG00000091651/ENSG00000076003/ENSG00000145604/ENSG00000163918/ENSG00000133101/ENSG00000112118/ENSG00000173207/ENSG00000198056/ENSG00000138346/ENSG00000240065/ENSG00000104738/ENSG00000166508/ENSG00000073111/ENSG00000105486…
C2	REACTOME_LEISHMANIA_INFECTION	298	0.50572	1.87778	3.55386e-09	8.16849e-08	5290	tags=41%, list=16%, signal=35%	ENSG00000270550/ENSG00000274576/ENSG00000211962/ENSG00000135318/ENSG00000211949/ENSG00000240382/ENSG00000211942/ENSG00000211956/ENSG00000211934/ENSG00000211659/ENSG00000211662/ENSG00000211652/ENSG00000211938/ENSG00000106018/ENSG00000211660/ENSG00000132329/ENSG00000211648/ENSG00000224373/ENSG00000211673/ENSG00000211663/ENSG00000211955/ENSG00000211941/ENSG00000211666/ENSG00000125384/ENSG00000242371…
C2	REACTOME_DEPOSITION_OF_NEW_CENPA_CONTAINING_NUCLEOSOMES_AT_THE_CENTROMERE	71	0.703283	2.21197	4.68888e-09	1.06317e-07	7272	tags=72%, list=22%, signal=56%	ENSG00000123485/ENSG00000102384/ENSG00000115163/ENSG00000123219/ENSG00000276368/ENSG00000185130/ENSG00000278463/ENSG00000203760/ENSG00000274641/ENSG00000273703/ENSG00000153044/ENSG00000275126/ENSG00000138092/ENSG00000124635/ENSG00000276410/ENSG00000275713/ENSG00000278637/ENSG00000120334/ENSG00000184260/ENSG00000137812/ENSG00000278588/ENSG00000188312/ENSG00000273802/ENSG00000277224/ENSG00000158373…
C2	REACTOME_COLLAGEN_DEGRADATION	64	0.716224	2.2222	5.14059e-09	1.15005e-07	3532	tags=53%, list=11%, signal=48%	ENSG00000060718/ENSG00000137745/ENSG00000164692/ENSG00000108821/ENSG00000168542/ENSG00000114270/ENSG00000137673/ENSG00000130635/ENSG00000163359/ENSG00000111799/ENSG00000087245/ENSG00000204262/ENSG00000142173/ENSG00000171812/ENSG00000157227/ENSG00000262406/ENSG00000099953/ENSG00000084636/ENSG00000197565/ENSG00000143387/ENSG00000188153/ENSG00000197467/ENSG00000204248/ENSG00000144810/ENSG00000049089…
C2	REACTOME_ANTI_INFLAMMATORY_RESPONSE_FAVOURING_LEISHMANIA_PARASITE_INFECTION	214	0.54092	1.94843	5.57627e-09	1.2311e-07	3969	tags=40%, list=12%, signal=36%	ENSG00000270550/ENSG00000274576/ENSG00000211962/ENSG00000211949/ENSG00000240382/ENSG00000211942/ENSG00000211956/ENSG00000211934/ENSG00000211659/ENSG00000211662/ENSG00000211652/ENSG00000211938/ENSG00000106018/ENSG00000211660/ENSG00000132329/ENSG00000211648/ENSG00000224373/ENSG00000211673/ENSG00000211663/ENSG00000211955/ENSG00000211941/ENSG00000211666/ENSG00000125384/ENSG00000242371/ENSG00000242534…
C2	PID_FOXM1_PATHWAY	40	0.797397	2.27655	6.09051e-09	1.31016e-07	3880	tags=62%, list=12%, signal=55%	ENSG00000087245/ENSG00000180447/ENSG00000178999/ENSG00000117650/ENSG00000117724/ENSG00000089685/ENSG00000166851/ENSG00000115163/ENSG00000169856/ENSG00000111206/ENSG00000139618/ENSG00000157456/ENSG00000145386/ENSG00000134057/ENSG00000101224/ENSG00000163235/ENSG00000183765/ENSG00000170312/ENSG00000145604/ENSG00000173207/ENSG00000147889/ENSG00000244405/ENSG00000112769/ENSG00000105173/ENSG00000136997
C2	REACTOME_HDACS_DEACETYLATE_HISTONES	87	0.667067	2.16496	6.04832e-09	1.31016e-07	7272	tags=61%, list=22%, signal=48%	ENSG00000197153/ENSG00000276368/ENSG00000273983/ENSG00000196747/ENSG00000185130/ENSG00000278463/ENSG00000274641/ENSG00000277775/ENSG00000273703/ENSG00000274997/ENSG00000275379/ENSG00000275126/ENSG00000124635/ENSG00000276410/ENSG00000276903/ENSG00000275713/ENSG00000196787/ENSG00000203852/ENSG00000164105/ENSG00000278828/ENSG00000278677/ENSG00000278637/ENSG00000183598/ENSG00000203814/ENSG00000184260…
C2	REACTOME_MEIOTIC_RECOMBINATION	82	0.672637	2.16529	6.99622e-09	1.48594e-07	6795	tags=67%, list=20%, signal=54%	ENSG00000012048/ENSG00000197153/ENSG00000276368/ENSG00000273983/ENSG00000139618/ENSG00000185130/ENSG00000278463/ENSG00000274641/ENSG00000277775/ENSG00000051180/ENSG00000273703/ENSG00000100206/ENSG00000275379/ENSG00000197299/ENSG00000275126/ENSG00000124635/ENSG00000276410/ENSG00000275713/ENSG00000131470/ENSG00000203852/ENSG00000278828/ENSG00000278637/ENSG00000183598/ENSG00000133863/ENSG00000184260…
C2	WP_DNA_IRDAMAGE_AND_CELLULAR_RESPONSE_VIA_ATR	80	0.676309	2.17192	7.54865e-09	1.58238e-07	6795	tags=60%, list=20%, signal=48%	ENSG00000092853/ENSG00000174371/ENSG00000158402/ENSG00000012048/ENSG00000136492/ENSG00000093009/ENSG00000166851/ENSG00000111206/ENSG00000139618/ENSG00000051180/ENSG00000138376/ENSG00000187741/ENSG00000140525/ENSG00000183765/ENSG00000170312/ENSG00000144554/ENSG00000149554/ENSG00000137337/ENSG00000253729/ENSG00000095002/ENSG00000073111/ENSG00000110274/ENSG00000141510/ENSG00000162607/ENSG00000072501…
C2	REACTOME_INTERFERON_SIGNALING	195	0.544195	1.9455	7.6389e-09	1.58238e-07	7906	tags=55%, list=24%, signal=42%	ENSG00000137699/ENSG00000070808/ENSG00000183347/ENSG00000117228/ENSG00000196924/ENSG00000154451/ENSG00000117226/ENSG00000135114/ENSG00000115415/ENSG00000204616/ENSG00000132530/ENSG00000182481/ENSG00000134321/ENSG00000137265/ENSG00000187608/ENSG00000183486/ENSG00000162692/ENSG00000159110/ENSG00000185885/ENSG00000107201/ENSG00000111537/ENSG00000026508/ENSG00000162645/ENSG00000089127/ENSG00000101871…
C2	REACTOME_ELASTIC_FIBRE_FORMATION	45	0.767895	2.22948	7.74497e-09	1.58303e-07	2902	tags=58%, list=9%, signal=53%	ENSG00000117122/ENSG00000138829/ENSG00000115414/ENSG00000077942/ENSG00000125378/ENSG00000134013/ENSG00000113083/ENSG00000115221/ENSG00000049323/ENSG00000197614/ENSG00000138080/ENSG00000129038/ENSG00000105855/ENSG00000092969/ENSG00000166482/ENSG00000138131/ENSG00000125965/ENSG00000132205/ENSG00000161638/ENSG00000105329/ENSG00000115318/ENSG00000119699/ENSG00000150093/ENSG00000166147/ENSG00000082781…
C2	REACTOME_DISEASES_OF_PROGRAMMED_CELL_DEATH	98	0.646437	2.12651	7.88745e-09	1.58303e-07	6517	tags=59%, list=19%, signal=48%	ENSG00000158402/ENSG00000197153/ENSG00000113368/ENSG00000276368/ENSG00000273983/ENSG00000185130/ENSG00000278463/ENSG00000105928/ENSG00000274641/ENSG00000277775/ENSG00000088305/ENSG00000273703/ENSG00000275379/ENSG00000275126/ENSG00000106462/ENSG00000101224/ENSG00000124635/ENSG00000276410/ENSG00000275713/ENSG00000203852/ENSG00000278828/ENSG00000198056/ENSG00000278637/ENSG00000183598/ENSG00000130816…
C2	KEGG_SYSTEMIC_LUPUS_ERYTHEMATOSUS	122	0.61771	2.10252	7.92508e-09	1.58303e-07	4161	tags=49%, list=12%, signal=43%	ENSG00000159403/ENSG00000197153/ENSG00000183454/ENSG00000232810/ENSG00000182326/ENSG00000072110/ENSG00000276368/ENSG00000273983/ENSG00000196747/ENSG00000224389/ENSG00000166278/ENSG00000185130/ENSG00000278463/ENSG00000274641/ENSG00000277775/ENSG00000273703/ENSG00000274997/ENSG00000275379/ENSG00000275126/ENSG00000244731/ENSG00000124635/ENSG00000276410/ENSG00000276903/ENSG00000275713/ENSG00000196787…
C2	REACTOME_MITOTIC_G2_G2_M_PHASES	199	0.542961	1.94359	8.13078e-09	1.60501e-07	7426	tags=40%, list=22%, signal=31%	ENSG00000101057/ENSG00000158402/ENSG00000117650/ENSG00000088325/ENSG00000117724/ENSG00000072571/ENSG00000166851/ENSG00000075218/ENSG00000111206/ENSG00000157456/ENSG00000145386/ENSG00000198033/ENSG00000142731/ENSG00000176014/ENSG00000134057/ENSG00000127564/ENSG00000101224/ENSG00000005249/ENSG00000151849/ENSG00000136122/ENSG00000170312/ENSG00000196230/ENSG00000133101/ENSG00000129474/ENSG00000240065…
C2	REACTOME_ECM_PROTEOGLYCANS	76	0.683851	2.17546	8.29881e-09	1.61913e-07	3874	tags=55%, list=12%, signal=49%	ENSG00000164692/ENSG00000108821/ENSG00000038427/ENSG00000168542/ENSG00000120332/ENSG00000139329/ENSG00000130635/ENSG00000115414/ENSG00000163359/ENSG00000204262/ENSG00000011465/ENSG00000142173/ENSG00000115221/ENSG00000105664/ENSG00000122176/ENSG00000182492/ENSG00000197565/ENSG00000106366/ENSG00000113140/ENSG00000188153/ENSG00000157766/ENSG00000105426/ENSG00000041982/ENSG00000092969/ENSG00000049089…
C2	KEGG_CYTOKINE_CYTOKINE_RECEPTOR_INTERACTION	253	0.512609	1.87008	1.01117e-08	1.95015e-07	5932	tags=42%, list=18%, signal=35%	ENSG00000134853/ENSG00000095752/ENSG00000115009/ENSG00000163735/ENSG00000125726/ENSG00000124875/ENSG00000122641/ENSG00000127863/ENSG00000156234/ENSG00000163739/ENSG00000181374/ENSG00000134460/ENSG00000117586/ENSG00000049249/ENSG00000169429/ENSG00000232810/ENSG00000135960/ENSG00000145623/ENSG00000125657/ENSG00000115594/ENSG00000138755/ENSG00000142677/ENSG00000196083/ENSG00000092969/ENSG00000108688…
C2	REACTOME_MITOTIC_PROPHASE	138	0.589661	2.02805	1.33781e-08	2.55081e-07	7906	tags=56%, list=24%, signal=43%	ENSG00000197153/ENSG00000113368/ENSG00000166851/ENSG00000276368/ENSG00000273983/ENSG00000119408/ENSG00000185130/ENSG00000278463/ENSG00000274641/ENSG00000277775/ENSG00000157456/ENSG00000273703/ENSG00000275379/ENSG00000134057/ENSG00000275126/ENSG00000124635/ENSG00000276410/ENSG00000275713/ENSG00000146918/ENSG00000203852/ENSG00000170312/ENSG00000278828/ENSG00000278637/ENSG00000183598/ENSG00000160789…
C2	PID_PLK1_PATHWAY	46	0.760359	2.23635	1.42258e-08	2.68196e-07	4395	tags=63%, list=13%, signal=55%	ENSG00000092853/ENSG00000158402/ENSG00000112984/ENSG00000117399/ENSG00000088325/ENSG00000166851/ENSG00000169679/ENSG00000138778/ENSG00000080986/ENSG00000161888/ENSG00000156970/ENSG00000129810/ENSG00000112029/ENSG00000134057/ENSG00000101224/ENSG00000198901/ENSG00000136122/ENSG00000170312/ENSG00000068796/ENSG00000149503/ENSG00000134318/ENSG00000186871/ENSG00000088970/ENSG00000087586/ENSG00000131462…
C2	REACTOME_FORMATION_OF_THE_CORNIFIED_ENVELOPE	106	0.616704	2.05665	1.89638e-08	3.53547e-07	1670	tags=24%, list=5%, signal=22%	ENSG00000105141/ENSG00000186081/ENSG00000167754/ENSG00000129455/ENSG00000171345/ENSG00000128422/ENSG00000108244/ENSG00000163209/ENSG00000134762/ENSG00000171346/ENSG00000215853/ENSG00000205426/ENSG00000186832/ENSG00000185640/ENSG00000169474/ENSG00000163207/ENSG00000184363/ENSG00000124102/ENSG00000205420/ENSG00000131737/ENSG00000104055/ENSG00000121552/ENSG00000186847/ENSG00000170477/ENSG00000167767
C2	WP_MALIGNANT_PLEURAL_MESOTHELIOMA	433	0.450725	1.72961	1.93755e-08	3.57253e-07	4160	tags=29%, list=12%, signal=26%	ENSG00000105048/ENSG00000138675/ENSG00000058085/ENSG00000134853/ENSG00000164932/ENSG00000115414/ENSG00000087245/ENSG00000163735/ENSG00000140937/ENSG00000111186/ENSG00000132386/ENSG00000134762/ENSG00000175592/ENSG00000196878/ENSG00000169071/ENSG00000157227/ENSG00000122861/ENSG00000163739/ENSG00000106483/ENSG00000107984/ENSG00000135925/ENSG00000188064/ENSG00000115596/ENSG00000012048/ENSG00000160867…
C2	REACTOME_TELOMERE_MAINTENANCE	110	0.620455	2.08501	1.96864e-08	3.5904e-07	7272	tags=57%, list=22%, signal=45%	ENSG00000136982/ENSG00000140451/ENSG00000276368/ENSG00000185130/ENSG00000278463/ENSG00000274641/ENSG00000145386/ENSG00000273703/ENSG00000197299/ENSG00000275126/ENSG00000124635/ENSG00000276410/ENSG00000275713/ENSG00000163918/ENSG00000133101/ENSG00000198056/ENSG00000278637/ENSG00000138346/ENSG00000184260/ENSG00000278588/ENSG00000105486/ENSG00000133119/ENSG00000141499/ENSG00000273802/ENSG00000127586…
C2	REACTOME_PROCESSING_OF_DNA_DOUBLE_STRAND_BREAK_ENDS	98	0.638113	2.09913	2.1178e-08	3.82091e-07	6795	tags=57%, list=20%, signal=46%	ENSG00000092853/ENSG00000174371/ENSG00000012048/ENSG00000136492/ENSG00000185130/ENSG00000274641/ENSG00000145386/ENSG00000273703/ENSG00000197299/ENSG00000138376/ENSG00000275126/ENSG00000124635/ENSG00000276410/ENSG00000275713/ENSG00000149554/ENSG00000163918/ENSG00000133101/ENSG00000137337/ENSG00000278637/ENSG00000138346/ENSG00000111602/ENSG00000278588/ENSG00000133119/ENSG00000273802/ENSG00000188612…
C2	REACTOME_CONDENSATION_OF_PROPHASE_CHROMOSOMES	69	0.686421	2.1568	3.20087e-08	5.71354e-07	7272	tags=68%, list=22%, signal=53%	ENSG00000197153/ENSG00000166851/ENSG00000276368/ENSG00000273983/ENSG00000185130/ENSG00000278463/ENSG00000274641/ENSG00000277775/ENSG00000273703/ENSG00000275379/ENSG00000134057/ENSG00000275126/ENSG00000124635/ENSG00000276410/ENSG00000275713/ENSG00000146918/ENSG00000203852/ENSG00000170312/ENSG00000278828/ENSG00000278637/ENSG00000183598/ENSG00000184260/ENSG00000278588/ENSG00000273802/ENSG00000277224…
C2	WP_TYPE_I_COLLAGEN_SYNTHESIS_IN_THE_CONTEXT_OF_OSTEOGENESIS_IMPERFECTA	33	0.801633	2.18441	3.4746e-08	6.13685e-07	2965	tags=61%, list=9%, signal=55%	ENSG00000164692/ENSG00000108821/ENSG00000132386/ENSG00000141756/ENSG00000113083/ENSG00000168487/ENSG00000117385/ENSG00000083444/ENSG00000149257/ENSG00000087116/ENSG00000157240/ENSG00000170374/ENSG00000141655/ENSG00000120659/ENSG00000130309/ENSG00000122884/ENSG00000072682/ENSG00000152952/ENSG00000154305/ENSG00000185624
C2	REACTOME_MITOCHONDRIAL_PROTEIN_IMPORT	65	-0.675729	-2.23601	3.65031e-08	6.38004e-07	5855	tags=57%, list=17%, signal=47%	ENSG00000126953/ENSG00000125611/ENSG00000109519/ENSG00000159199/ENSG00000100216/ENSG00000132286/ENSG00000106153/ENSG00000163528/ENSG00000127554/ENSG00000179091/ENSG00000075336/ENSG00000113013/ENSG00000173085/ENSG00000164284/ENSG00000165688/ENSG00000100347/ENSG00000196683/ENSG00000115840/ENSG00000170791/ENSG00000138495/ENSG00000099800/ENSG00000103121/ENSG00000165060/ENSG00000134809/ENSG00000213585…
C2	REACTOME_INSULIN_RECEPTOR_RECYCLING	25	-0.840346	-2.30692	3.84347e-08	6.6484e-07	2437	tags=68%, list=7%, signal=63%	ENSG00000159720/ENSG00000113732/ENSG00000171105/ENSG00000131100/ENSG00000171130/ENSG00000047249/ENSG00000071553/ENSG00000117410/ENSG00000100554/ENSG00000185883/ENSG00000128524/ENSG00000114573/ENSG00000147614/ENSG00000116039/ENSG00000105929/ENSG00000143882/ENSG00000151418
C2	WP_G1_TO_S_CELL_CYCLE_CONTROL	64	0.69856	2.16739	4.93949e-08	8.45709e-07	6059	tags=66%, list=18%, signal=54%	ENSG00000085840/ENSG00000093009/ENSG00000007968/ENSG00000175305/ENSG00000196132/ENSG00000134057/ENSG00000123080/ENSG00000170312/ENSG00000091651/ENSG00000076003/ENSG00000133101/ENSG00000112118/ENSG00000198056/ENSG00000147889/ENSG00000104738/ENSG00000166508/ENSG00000112576/ENSG00000073111/ENSG00000141510/ENSG00000100479/ENSG00000146143/ENSG00000100297/ENSG00000143578/ENSG00000105173/ENSG00000101412…
C2	REACTOME_POSITIVE_EPIGENETIC_REGULATION_OF_RRNA_EXPRESSION	101	0.627622	2.07533	5.73979e-08	9.72804e-07	7272	tags=56%, list=22%, signal=44%	ENSG00000197153/ENSG00000276368/ENSG00000273983/ENSG00000185130/ENSG00000278463/ENSG00000274641/ENSG00000277775/ENSG00000273703/ENSG00000275379/ENSG00000143498/ENSG00000275126/ENSG00000124635/ENSG00000276410/ENSG00000275713/ENSG00000203852/ENSG00000278828/ENSG00000124795/ENSG00000278637/ENSG00000183598/ENSG00000184260/ENSG00000278588/ENSG00000132382/ENSG00000273802/ENSG00000277224/ENSG00000196591…
C2	WP_PROXIMAL_TUBULE_TRANSPORT	57	-0.694156	-2.24865	6.18147e-08	1.03068e-06	1896	tags=61%, list=6%, signal=58%	ENSG00000125257/ENSG00000163581/ENSG00000137204/ENSG00000136888/ENSG00000168065/ENSG00000163817/ENSG00000080493/ENSG00000164363/ENSG00000113732/ENSG00000131100/ENSG00000047249/ENSG00000118777/ENSG00000163399/ENSG00000167434/ENSG00000117410/ENSG00000100554/ENSG00000168003/ENSG00000185883/ENSG00000128524/ENSG00000147003/ENSG00000114573/ENSG00000143153/ENSG00000180638/ENSG00000137731/ENSG00000256870…
C2	REACTOME_ACTIVATION_OF_ATR_IN_RESPONSE_TO_REPLICATION_STRESS	37	0.779294	2.19209	6.20413e-08	1.03068e-06	4481	tags=65%, list=13%, signal=56%	ENSG00000092853/ENSG00000094804/ENSG00000158402/ENSG00000085840/ENSG00000065328/ENSG00000093009/ENSG00000091651/ENSG00000149554/ENSG00000076003/ENSG00000097046/ENSG00000163918/ENSG00000112118/ENSG00000104738/ENSG00000166508/ENSG00000073111/ENSG00000133119/ENSG00000151164/ENSG00000100297/ENSG00000113456/ENSG00000125885/ENSG00000164045/ENSG00000049541/ENSG00000135336/ENSG00000132383
C2	REACTOME_INTEGRIN_CELL_SURFACE_INTERACTIONS	84	0.649651	2.09507	6.30868e-08	1.03777e-06	3878	tags=52%, list=12%, signal=46%	ENSG00000164692/ENSG00000108821/ENSG00000168542/ENSG00000114270/ENSG00000139329/ENSG00000130635/ENSG00000115414/ENSG00000163359/ENSG00000204262/ENSG00000142173/ENSG00000171812/ENSG00000084636/ENSG00000115221/ENSG00000105664/ENSG00000137809/ENSG00000197565/ENSG00000171564/ENSG00000143127/ENSG00000188153/ENSG00000197467/ENSG00000144810/ENSG00000105855/ENSG00000041982/ENSG00000049089/ENSG00000005884…
C2	NABA_SECRETED_FACTORS	323	0.479661	1.79547	6.55425e-08	1.0677e-06	5743	tags=40%, list=17%, signal=33%	ENSG00000138675/ENSG00000095752/ENSG00000115009/ENSG00000163735/ENSG00000145794/ENSG00000111186/ENSG00000124875/ENSG00000122641/ENSG00000125378/ENSG00000101230/ENSG00000156234/ENSG00000215853/ENSG00000163739/ENSG00000106483/ENSG00000181374/ENSG00000135925/ENSG00000188643/ENSG00000188064/ENSG00000115596/ENSG00000182585/ENSG00000189334/ENSG00000196154/ENSG00000154764/ENSG00000117586/ENSG00000169429…
C2	REACTOME_TRANSCRIPTIONAL_REGULATION_OF_GRANULOPOIESIS	85	0.6447	2.09071	6.7183e-08	1.0839e-06	6739	tags=62%, list=20%, signal=50%	ENSG00000197153/ENSG00000118513/ENSG00000276368/ENSG00000273983/ENSG00000185130/ENSG00000278463/ENSG00000274641/ENSG00000102554/ENSG00000277775/ENSG00000273703/ENSG00000275379/ENSG00000275126/ENSG00000124635/ENSG00000276410/ENSG00000275713/ENSG00000203852/ENSG00000278828/ENSG00000124795/ENSG00000278637/ENSG00000183598/ENSG00000159216/ENSG00000184260/ENSG00000172216/ENSG00000278588/ENSG00000273802…
C2	REACTOME_DNA_DAMAGE_TELOMERE_STRESS_INDUCED_SENESCENCE	78	0.668897	2.13468	6.78736e-08	1.08462e-06	6795	tags=59%, list=20%, signal=47%	ENSG00000149948/ENSG00000113368/ENSG00000184357/ENSG00000276368/ENSG00000185130/ENSG00000278463/ENSG00000274641/ENSG00000175305/ENSG00000145386/ENSG00000273703/ENSG00000275126/ENSG00000124635/ENSG00000276410/ENSG00000275713/ENSG00000133101/ENSG00000278637/ENSG00000168298/ENSG00000137309/ENSG00000124575/ENSG00000184260/ENSG00000278588/ENSG00000141510/ENSG00000273802/ENSG00000277224/ENSG00000158373…
C2	REACTOME_BASE_EXCISION_REPAIR	89	0.637372	2.0701	7.26024e-08	1.14924e-06	7272	tags=60%, list=22%, signal=47%	ENSG00000276368/ENSG00000185130/ENSG00000278463/ENSG00000274641/ENSG00000273703/ENSG00000109674/ENSG00000275126/ENSG00000124635/ENSG00000276410/ENSG00000275713/ENSG00000163918/ENSG00000278637/ENSG00000184260/ENSG00000278588/ENSG00000105486/ENSG00000133119/ENSG00000273802/ENSG00000100479/ENSG00000277224/ENSG00000158373/ENSG00000233822/ENSG00000065057/ENSG00000062822/ENSG00000270882/ENSG00000077514…
C2	REACTOME_PRC2_METHYLATES_HISTONES_AND_DNA	68	0.675787	2.11852	8.46803e-08	1.32789e-06	7869	tags=72%, list=23%, signal=55%	ENSG00000197153/ENSG00000276368/ENSG00000273983/ENSG00000185130/ENSG00000278463/ENSG00000274641/ENSG00000277775/ENSG00000088305/ENSG00000273703/ENSG00000275379/ENSG00000275126/ENSG00000106462/ENSG00000124635/ENSG00000276410/ENSG00000275713/ENSG00000203852/ENSG00000119403/ENSG00000278828/ENSG00000278637/ENSG00000183598/ENSG00000130816/ENSG00000184260/ENSG00000278588/ENSG00000273802/ENSG00000277224…
C2	REACTOME_NEGATIVE_EPIGENETIC_REGULATION_OF_RRNA_EXPRESSION	104	0.614398	2.04451	1.02394e-07	1.5908e-06	8296	tags=59%, list=25%, signal=44%	ENSG00000197153/ENSG00000276368/ENSG00000273983/ENSG00000185130/ENSG00000278463/ENSG00000274641/ENSG00000277775/ENSG00000088305/ENSG00000273703/ENSG00000275379/ENSG00000143498/ENSG00000275126/ENSG00000124635/ENSG00000276410/ENSG00000275713/ENSG00000203852/ENSG00000164105/ENSG00000278828/ENSG00000278637/ENSG00000183598/ENSG00000130816/ENSG00000184260/ENSG00000278588/ENSG00000273802/ENSG00000277224…
C2	REACTOME_AMINO_ACIDS_REGULATE_MTORC1	55	-0.693092	-2.22565	1.10573e-07	1.70212e-06	4818	tags=51%, list=14%, signal=44%	ENSG00000149357/ENSG00000164654/ENSG00000127580/ENSG00000188186/ENSG00000130147/ENSG00000083750/ENSG00000167965/ENSG00000136888/ENSG00000103148/ENSG00000100150/ENSG00000111203/ENSG00000159720/ENSG00000109270/ENSG00000025039/ENSG00000113732/ENSG00000131100/ENSG00000171130/ENSG00000047249/ENSG00000117410/ENSG00000100554/ENSG00000185883/ENSG00000128524/ENSG00000052795/ENSG00000114573/ENSG00000147614…
C2	REACTOME_RNA_POLYMERASE_I_TRANSCRIPTION	106	0.602206	2.0083	1.17563e-07	1.79326e-06	8296	tags=58%, list=25%, signal=44%	ENSG00000197153/ENSG00000276368/ENSG00000273983/ENSG00000185130/ENSG00000278463/ENSG00000274641/ENSG00000277775/ENSG00000273703/ENSG00000275379/ENSG00000143498/ENSG00000275126/ENSG00000124635/ENSG00000276410/ENSG00000275713/ENSG00000203852/ENSG00000278828/ENSG00000278637/ENSG00000183598/ENSG00000184260/ENSG00000278588/ENSG00000273802/ENSG00000277224/ENSG00000196591/ENSG00000158373/ENSG00000177469…
C2	PID_E2F_PATHWAY	73	0.666587	2.10673	1.50733e-07	2.27851e-06	6477	tags=58%, list=19%, signal=47%	ENSG00000101057/ENSG00000171848/ENSG00000165891/ENSG00000122861/ENSG00000094804/ENSG00000167900/ENSG00000085840/ENSG00000012048/ENSG00000106366/ENSG00000176890/ENSG00000007968/ENSG00000175305/ENSG00000078900/ENSG00000145386/ENSG00000123080/ENSG00000170312/ENSG00000112118/ENSG00000080839/ENSG00000147889/ENSG00000112290/ENSG00000198848/ENSG00000112576/ENSG00000108773/ENSG00000143384/ENSG00000105173…
C2	REACTOME_ACTIVATION_OF_THE_PRE_REPLICATIVE_COMPLEX	33	0.784274	2.1371	1.57373e-07	2.35764e-06	6563	tags=82%, list=20%, signal=66%	ENSG00000094804/ENSG00000085840/ENSG00000065328/ENSG00000093009/ENSG00000091651/ENSG00000076003/ENSG00000097046/ENSG00000112118/ENSG00000198056/ENSG00000104738/ENSG00000166508/ENSG00000073111/ENSG00000100479/ENSG00000112312/ENSG00000146143/ENSG00000100297/ENSG00000125885/ENSG00000135336/ENSG00000167513/ENSG00000014138/ENSG00000132383/ENSG00000177084/ENSG00000123374/ENSG00000115942/ENSG00000117748…
C2	REACTOME_OXIDATIVE_STRESS_INDUCED_SENESCENCE	120	0.58926	2.00061	1.59836e-07	2.37334e-06	6746	tags=51%, list=20%, signal=41%	ENSG00000197153/ENSG00000007968/ENSG00000276368/ENSG00000273983/ENSG00000185130/ENSG00000278463/ENSG00000274641/ENSG00000277775/ENSG00000273703/ENSG00000275379/ENSG00000123080/ENSG00000275126/ENSG00000106462/ENSG00000124635/ENSG00000276410/ENSG00000071054/ENSG00000275713/ENSG00000173894/ENSG00000203852/ENSG00000278828/ENSG00000278637/ENSG00000183598/ENSG00000147889/ENSG00000184260/ENSG00000278588…
C2	REACTOME_ERCC6_CSB_AND_EHMT2_G9A_POSITIVELY_REGULATE_RRNA_EXPRESSION	71	0.668073	2.10123	1.73769e-07	2.55759e-06	7272	tags=65%, list=22%, signal=51%	ENSG00000197153/ENSG00000276368/ENSG00000273983/ENSG00000185130/ENSG00000278463/ENSG00000274641/ENSG00000277775/ENSG00000273703/ENSG00000275379/ENSG00000275126/ENSG00000124635/ENSG00000276410/ENSG00000275713/ENSG00000203852/ENSG00000278828/ENSG00000278637/ENSG00000183598/ENSG00000184260/ENSG00000278588/ENSG00000273802/ENSG00000277224/ENSG00000196591/ENSG00000158373/ENSG00000233822/ENSG00000204371…
C2	WP_MIRNA_TARGETS_IN_ECM_AND_MEMBRANE_RECEPTORS	24	0.839462	2.15415	2.01824e-07	2.94469e-06	4115	tags=75%, list=12%, signal=66%	ENSG00000164692/ENSG00000168542/ENSG00000130635/ENSG00000115414/ENSG00000186340/ENSG00000163359/ENSG00000204262/ENSG00000142173/ENSG00000115221/ENSG00000137809/ENSG00000080573/ENSG00000142156/ENSG00000082781/ENSG00000112769/ENSG00000134871/ENSG00000135862/ENSG00000137801/ENSG00000187498
C2	REACTOME_TRANSCRIPTIONAL_REGULATION_BY_SMALL_RNAS	102	0.59948	1.98773	2.24416e-07	3.24609e-06	7906	tags=56%, list=24%, signal=43%	ENSG00000197153/ENSG00000276368/ENSG00000273983/ENSG00000185130/ENSG00000278463/ENSG00000274641/ENSG00000277775/ENSG00000273703/ENSG00000275379/ENSG00000275126/ENSG00000124635/ENSG00000276410/ENSG00000275713/ENSG00000203852/ENSG00000278828/ENSG00000278637/ENSG00000183598/ENSG00000184260/ENSG00000278588/ENSG00000273802/ENSG00000277224/ENSG00000125450/ENSG00000158373/ENSG00000233822/ENSG00000058804…
C2	PID_ATR_PATHWAY	39	0.754552	2.13691	2.58311e-07	3.70443e-06	5325	tags=69%, list=16%, signal=58%	ENSG00000092853/ENSG00000094804/ENSG00000158402/ENSG00000166851/ENSG00000139618/ENSG00000051180/ENSG00000145386/ENSG00000144554/ENSG00000149554/ENSG00000163918/ENSG00000111602/ENSG00000166508/ENSG00000156475/ENSG00000073111/ENSG00000110274/ENSG00000133119/ENSG00000075131/ENSG00000113456/ENSG00000135679/ENSG00000164045/ENSG00000049541/ENSG00000138375/ENSG00000164924/ENSG00000132383/ENSG00000163781…
C2	REACTOME_SYNTHESIS_OF_DNA	120	0.584273	1.98368	2.63346e-07	3.74463e-06	6792	tags=46%, list=20%, signal=37%	ENSG00000094804/ENSG00000085840/ENSG00000093009/ENSG00000101003/ENSG00000175305/ENSG00000175063/ENSG00000145386/ENSG00000091651/ENSG00000076003/ENSG00000145604/ENSG00000163918/ENSG00000133101/ENSG00000112118/ENSG00000198056/ENSG00000138346/ENSG00000240065/ENSG00000104738/ENSG00000166508/ENSG00000073111/ENSG00000105486/ENSG00000133119/ENSG00000100479/ENSG00000146143/ENSG00000100297/ENSG00000062822…
C2	REACTOME_ASSEMBLY_OF_THE_ORC_COMPLEX_AT_THE_ORIGIN_OF_REPLICATION	64	0.683746	2.12143	2.70687e-07	3.81667e-06	6739	tags=66%, list=20%, signal=53%	ENSG00000085840/ENSG00000197153/ENSG00000276368/ENSG00000273983/ENSG00000185130/ENSG00000278463/ENSG00000274641/ENSG00000277775/ENSG00000273703/ENSG00000275379/ENSG00000275126/ENSG00000124635/ENSG00000276410/ENSG00000275713/ENSG00000203852/ENSG00000091651/ENSG00000278828/ENSG00000278637/ENSG00000183598/ENSG00000184260/ENSG00000278588/ENSG00000273802/ENSG00000108424/ENSG00000277224/ENSG00000158373…
C2	REACTOME_B_WICH_COMPLEX_POSITIVELY_REGULATES_RRNA_EXPRESSION	86	0.6337	2.06062	2.85481e-07	3.99172e-06	7272	tags=58%, list=22%, signal=46%	ENSG00000197153/ENSG00000276368/ENSG00000273983/ENSG00000185130/ENSG00000278463/ENSG00000274641/ENSG00000277775/ENSG00000273703/ENSG00000275379/ENSG00000143498/ENSG00000275126/ENSG00000124635/ENSG00000276410/ENSG00000275713/ENSG00000203852/ENSG00000278828/ENSG00000124795/ENSG00000278637/ENSG00000183598/ENSG00000184260/ENSG00000278588/ENSG00000132382/ENSG00000273802/ENSG00000277224/ENSG00000158373…
C2	WP_HAIR_FOLLICLE_DEVELOPMENT_CYTODIFFERENTIATION_PART_3_OF_3	84	0.633872	2.04418	2.88825e-07	4.0051e-06	4168	tags=43%, list=12%, signal=38%	ENSG00000169035/ENSG00000105141/ENSG00000167755/ENSG00000167754/ENSG00000171345/ENSG00000125378/ENSG00000171346/ENSG00000107984/ENSG00000180447/ENSG00000064195/ENSG00000121742/ENSG00000196154/ENSG00000139292/ENSG00000134250/ENSG00000007062/ENSG00000118523/ENSG00000134363/ENSG00000171243/ENSG00000114251/ENSG00000106689/ENSG00000157240/ENSG00000111537/ENSG00000050165/ENSG00000164379/ENSG00000127152…
C2	REACTOME_SIGNALING_BY_WNT	323	0.468775	1.75473	2.98116e-07	4.10007e-06	6792	tags=35%, list=20%, signal=28%	ENSG00000138669/ENSG00000002746/ENSG00000070808/ENSG00000111186/ENSG00000171016/ENSG00000169071/ENSG00000107984/ENSG00000135925/ENSG00000188064/ENSG00000115596/ENSG00000154764/ENSG00000139292/ENSG00000197153/ENSG00000276368/ENSG00000273983/ENSG00000185130/ENSG00000278463/ENSG00000274641/ENSG00000111664/ENSG00000277775/ENSG00000108379/ENSG00000168243/ENSG00000273703/ENSG00000275379/ENSG00000275126…
C2	REACTOME_DNA_METHYLATION	60	0.690752	2.10075	3.20098e-07	4.36659e-06	6739	tags=68%, list=20%, signal=55%	ENSG00000197153/ENSG00000276043/ENSG00000276368/ENSG00000273983/ENSG00000185130/ENSG00000278463/ENSG00000274641/ENSG00000277775/ENSG00000088305/ENSG00000273703/ENSG00000275379/ENSG00000275126/ENSG00000124635/ENSG00000276410/ENSG00000275713/ENSG00000203852/ENSG00000278828/ENSG00000278637/ENSG00000183598/ENSG00000130816/ENSG00000184260/ENSG00000278588/ENSG00000273802/ENSG00000277224/ENSG00000158373…
C2	REACTOME_HCMV_INFECTION	154	0.541166	1.88466	3.54891e-07	4.80217e-06	7272	tags=44%, list=22%, signal=35%	ENSG00000197153/ENSG00000276368/ENSG00000273983/ENSG00000196747/ENSG00000185130/ENSG00000278463/ENSG00000274641/ENSG00000277775/ENSG00000273703/ENSG00000274997/ENSG00000198033/ENSG00000275379/ENSG00000176014/ENSG00000275126/ENSG00000106462/ENSG00000124635/ENSG00000276410/ENSG00000276903/ENSG00000275713/ENSG00000196787/ENSG00000203852/ENSG00000278828/ENSG00000278677/ENSG00000278637/ENSG00000183598…
C2	WP_WNT_SIGNALING	114	0.581172	1.95702	4.2774e-07	5.74162e-06	3880	tags=32%, list=12%, signal=28%	ENSG00000070808/ENSG00000111186/ENSG00000132386/ENSG00000175592/ENSG00000169071/ENSG00000122861/ENSG00000106483/ENSG00000107984/ENSG00000135925/ENSG00000188064/ENSG00000115596/ENSG00000154764/ENSG00000108379/ENSG00000163637/ENSG00000140807/ENSG00000162738/ENSG00000139174/ENSG00000145506/ENSG00000114251/ENSG00000155011/ENSG00000169884/ENSG00000157240/ENSG00000126583/ENSG00000145423/ENSG00000185483…
C2	PID_SYNDECAN_1_PATHWAY	46	0.725824	2.13478	4.53883e-07	6.04418e-06	2497	tags=54%, list=7%, signal=50%	ENSG00000060718/ENSG00000164692/ENSG00000108821/ENSG00000168542/ENSG00000114270/ENSG00000137673/ENSG00000130635/ENSG00000163359/ENSG00000111799/ENSG00000204262/ENSG00000142173/ENSG00000171812/ENSG00000084636/ENSG00000197565/ENSG00000188153/ENSG00000197467/ENSG00000204248/ENSG00000144810/ENSG00000049089/ENSG00000100985/ENSG00000147044/ENSG00000142156/ENSG00000105329/ENSG00000271503/ENSG00000196611
C2	REACTOME_METABOLISM_OF_AMINO_ACIDS_AND_DERIVATIVES	373	-0.393528	-1.64422	4.7354e-07	6.25631e-06	6608	tags=40%, list=20%, signal=32%	ENSG00000063177/ENSG00000100116/ENSG00000159423/ENSG00000136942/ENSG00000135094/ENSG00000110700/ENSG00000144713/ENSG00000114391/ENSG00000137154/ENSG00000100764/ENSG00000116761/ENSG00000137992/ENSG00000166441/ENSG00000107165/ENSG00000134419/ENSG00000198130/ENSG00000188846/ENSG00000138326/ENSG00000130255/ENSG00000149089/ENSG00000130066/ENSG00000183032/ENSG00000145293/ENSG00000185973/ENSG00000170889…
C2	WP_NCRNAS_INVOLVED_IN_WNT_SIGNALING_IN_HEPATOCELLULAR_CARCINOMA	86	0.628265	2.04295	4.81731e-07	6.27117e-06	3880	tags=33%, list=12%, signal=29%	ENSG00000111186/ENSG00000132386/ENSG00000175592/ENSG00000169071/ENSG00000122861/ENSG00000106483/ENSG00000107984/ENSG00000135925/ENSG00000188064/ENSG00000115596/ENSG00000154764/ENSG00000108379/ENSG00000140807/ENSG00000106462/ENSG00000145506/ENSG00000114251/ENSG00000155011/ENSG00000169884/ENSG00000157240/ENSG00000145423/ENSG00000185483/ENSG00000178585/ENSG00000185269/ENSG00000112576/ENSG00000134245…
C2	REACTOME_FATTY_ACID_METABOLISM	177	-0.480619	-1.86053	4.82141e-07	6.27117e-06	4480	tags=38%, list=13%, signal=33%	ENSG00000157184/ENSG00000145439/ENSG00000116171/ENSG00000106853/ENSG00000138796/ENSG00000113790/ENSG00000206527/ENSG00000178537/ENSG00000118402/ENSG00000133835/ENSG00000213316/ENSG00000255154/ENSG00000127884/ENSG00000111271/ENSG00000131373/ENSG00000159228/ENSG00000164398/ENSG00000130377/ENSG00000099797/ENSG00000004779/ENSG00000163106/ENSG00000117480/ENSG00000168306/ENSG00000116711/ENSG00000104325…
C2	WP_SARSCOV2_INNATE_IMMUNITY_EVASION_AND_CELLSPECIFIC_IMMUNE_RESPONSE	66	0.666736	2.0825	5.00866e-07	6.46462e-06	5720	tags=59%, list=17%, signal=49%	ENSG00000163735/ENSG00000189377/ENSG00000124875/ENSG00000156234/ENSG00000163739/ENSG00000169429/ENSG00000232810/ENSG00000115415/ENSG00000089692/ENSG00000138755/ENSG00000169248/ENSG00000159110/ENSG00000185885/ENSG00000107201/ENSG00000082512/ENSG00000105329/ENSG00000136634/ENSG00000107562/ENSG00000164400/ENSG00000169245/ENSG00000157601/ENSG00000271503/ENSG00000163734/ENSG00000170581/ENSG00000135077…
C2	NABA_COLLAGENS	44	0.725884	2.09129	6.65233e-07	8.32979e-06	2029	tags=50%, list=6%, signal=47%	ENSG00000060718/ENSG00000164692/ENSG00000108821/ENSG00000168542/ENSG00000114270/ENSG00000130635/ENSG00000163359/ENSG00000111799/ENSG00000204262/ENSG00000142173/ENSG00000171812/ENSG00000084636/ENSG00000197565/ENSG00000188153/ENSG00000197467/ENSG00000169436/ENSG00000204248/ENSG00000144810/ENSG00000196739/ENSG00000049089/ENSG00000080573/ENSG00000142156
C2	REACTOME_COLLAGEN_CHAIN_TRIMERIZATION	44	0.725884	2.09129	6.65233e-07	8.32979e-06	2029	tags=50%, list=6%, signal=47%	ENSG00000060718/ENSG00000164692/ENSG00000108821/ENSG00000168542/ENSG00000114270/ENSG00000130635/ENSG00000163359/ENSG00000111799/ENSG00000204262/ENSG00000142173/ENSG00000171812/ENSG00000084636/ENSG00000197565/ENSG00000188153/ENSG00000197467/ENSG00000169436/ENSG00000204248/ENSG00000144810/ENSG00000196739/ENSG00000049089/ENSG00000080573/ENSG00000142156
C2	REACTOME_SIRT1_NEGATIVELY_REGULATES_RRNA_EXPRESSION	63	0.669067	2.06549	6.59957e-07	8.32979e-06	7272	tags=67%, list=22%, signal=52%	ENSG00000197153/ENSG00000276368/ENSG00000273983/ENSG00000185130/ENSG00000278463/ENSG00000274641/ENSG00000277775/ENSG00000273703/ENSG00000275379/ENSG00000143498/ENSG00000275126/ENSG00000124635/ENSG00000276410/ENSG00000275713/ENSG00000203852/ENSG00000278828/ENSG00000278637/ENSG00000183598/ENSG00000184260/ENSG00000278588/ENSG00000273802/ENSG00000277224/ENSG00000158373/ENSG00000233822/ENSG00000270882…
C2	PID_AVB3_INTEGRIN_PATHWAY	74	0.650664	2.06183	6.5705e-07	8.32979e-06	2444	tags=34%, list=7%, signal=31%	ENSG00000060718/ENSG00000164692/ENSG00000108821/ENSG00000168542/ENSG00000114270/ENSG00000130635/ENSG00000115414/ENSG00000163359/ENSG00000111799/ENSG00000204262/ENSG00000142173/ENSG00000171812/ENSG00000164176/ENSG00000084636/ENSG00000197565/ENSG00000188153/ENSG00000197467/ENSG00000204248/ENSG00000144810/ENSG00000049089/ENSG00000138685/ENSG00000140545/ENSG00000142156/ENSG00000184371/ENSG00000020181
C2	WP_DNA_REPLICATION	42	0.744457	2.13531	6.72509e-07	8.35852e-06	6272	tags=76%, list=19%, signal=62%	ENSG00000094804/ENSG00000085840/ENSG00000065328/ENSG00000093009/ENSG00000091651/ENSG00000076003/ENSG00000097046/ENSG00000163918/ENSG00000112118/ENSG00000198056/ENSG00000104738/ENSG00000166508/ENSG00000073111/ENSG00000133119/ENSG00000100479/ENSG00000112312/ENSG00000146143/ENSG00000100297/ENSG00000062822/ENSG00000077514/ENSG00000049541/ENSG00000135336/ENSG00000167513/ENSG00000014138/ENSG00000132646…
C2	WP_LNCRNA_IN_CANONICAL_WNT_SIGNALING_AND_COLORECTAL_CANCER	95	0.609234	2.00268	8.00179e-07	9.87218e-06	3973	tags=32%, list=12%, signal=28%	ENSG00000111186/ENSG00000132386/ENSG00000175592/ENSG00000169071/ENSG00000122861/ENSG00000106483/ENSG00000107984/ENSG00000135925/ENSG00000188064/ENSG00000115596/ENSG00000154764/ENSG00000108379/ENSG00000140807/ENSG00000106462/ENSG00000145506/ENSG00000114251/ENSG00000155011/ENSG00000169884/ENSG00000157240/ENSG00000168646/ENSG00000145423/ENSG00000185483/ENSG00000178585/ENSG00000185269/ENSG00000228526…
C2	REACTOME_CRISTAE_FORMATION	31	-0.760224	-2.18885	9.47934e-07	1.16097e-05	6244	tags=77%, list=19%, signal=63%	ENSG00000241468/ENSG00000116459/ENSG00000159199/ENSG00000167863/ENSG00000132305/ENSG00000113013/ENSG00000124172/ENSG00000154518/ENSG00000100347/ENSG00000155008/ENSG00000174917/ENSG00000135390/ENSG00000241837/ENSG00000125375/ENSG00000165629/ENSG00000154723/ENSG00000184831/ENSG00000167283/ENSG00000169020/ENSG00000110955/ENSG00000228253/ENSG00000198899/ENSG00000099624/ENSG00000152234
C2	REACTOME_GENE_SILENCING_BY_RNA	134	0.558462	1.91066	9.80554e-07	1.19222e-05	7906	tags=51%, list=24%, signal=40%	ENSG00000197153/ENSG00000276368/ENSG00000273983/ENSG00000185130/ENSG00000278463/ENSG00000274641/ENSG00000277775/ENSG00000273703/ENSG00000275379/ENSG00000275126/ENSG00000134627/ENSG00000124635/ENSG00000276410/ENSG00000275713/ENSG00000203852/ENSG00000185697/ENSG00000278828/ENSG00000278637/ENSG00000183598/ENSG00000124571/ENSG00000143194/ENSG00000162639/ENSG00000184260/ENSG00000278588/ENSG00000273802…
C2	REACTOME_PYRUVATE_METABOLISM_AND_CITRIC_ACID_TCA_CYCLE	55	-0.668018	-2.14513	1.0251e-06	1.23741e-05	5537	tags=73%, list=16%, signal=61%	ENSG00000101365/ENSG00000067992/ENSG00000164951/ENSG00000087299/ENSG00000090857/ENSG00000136143/ENSG00000117118/ENSG00000110435/ENSG00000100156/ENSG00000166800/ENSG00000131828/ENSG00000091140/ENSG00000163114/ENSG00000172340/ENSG00000091483/ENSG00000119689/ENSG00000168291/ENSG00000213585/ENSG00000146701/ENSG00000166796/ENSG00000063854/ENSG00000150768/ENSG00000111716/ENSG00000105953/ENSG00000100577…
C2	KEGG_ECM_RECEPTOR_INTERACTION	84	0.620272	2.00032	1.10434e-06	1.32066e-05	3878	tags=52%, list=12%, signal=46%	ENSG00000060718/ENSG00000164692/ENSG00000058085/ENSG00000108821/ENSG00000168542/ENSG00000120332/ENSG00000130635/ENSG00000115414/ENSG00000186340/ENSG00000163359/ENSG00000204262/ENSG00000142173/ENSG00000196878/ENSG00000115221/ENSG00000105664/ENSG00000137809/ENSG00000197565/ENSG00000143127/ENSG00000072571/ENSG00000159164/ENSG00000204248/ENSG00000105855/ENSG00000041982/ENSG00000132470/ENSG00000005884…
C2	REACTOME_HCMV_LATE_EVENTS	109	0.577957	1.94122	1.1098e-06	1.32066e-05	7906	tags=54%, list=24%, signal=42%	ENSG00000197153/ENSG00000276368/ENSG00000273983/ENSG00000196747/ENSG00000185130/ENSG00000278463/ENSG00000274641/ENSG00000277775/ENSG00000273703/ENSG00000274997/ENSG00000275379/ENSG00000275126/ENSG00000124635/ENSG00000276410/ENSG00000276903/ENSG00000275713/ENSG00000196787/ENSG00000203852/ENSG00000278828/ENSG00000278677/ENSG00000278637/ENSG00000183598/ENSG00000203814/ENSG00000184260/ENSG00000278588…
C2	REACTOME_RNA_POLYMERASE_I_PROMOTER_ESCAPE	86	0.616887	2.00595	1.22723e-06	1.45012e-05	8296	tags=62%, list=25%, signal=47%	ENSG00000197153/ENSG00000276368/ENSG00000273983/ENSG00000185130/ENSG00000278463/ENSG00000274641/ENSG00000277775/ENSG00000273703/ENSG00000275379/ENSG00000143498/ENSG00000275126/ENSG00000124635/ENSG00000276410/ENSG00000275713/ENSG00000203852/ENSG00000278828/ENSG00000278637/ENSG00000183598/ENSG00000184260/ENSG00000278588/ENSG00000273802/ENSG00000277224/ENSG00000158373/ENSG00000233822/ENSG00000270882…
C2	REACTOME_INTERFERON_ALPHA_BETA_SIGNALING	69	0.646169	2.03033	1.26102e-06	1.47963e-05	5544	tags=49%, list=17%, signal=41%	ENSG00000135114/ENSG00000115415/ENSG00000132530/ENSG00000134321/ENSG00000137265/ENSG00000187608/ENSG00000183486/ENSG00000159110/ENSG00000185885/ENSG00000162645/ENSG00000089127/ENSG00000068079/ENSG00000111335/ENSG00000125347/ENSG00000111331/ENSG00000185745/ENSG00000184979/ENSG00000101347/ENSG00000157601/ENSG00000204632/ENSG00000160710/ENSG00000170581/ENSG00000142089/ENSG00000119917/ENSG00000206503…
C2	REACTOME_SENESCENCE_ASSOCIATED_SECRETORY_PHENOTYPE_SASP	107	0.585234	1.95306	1.42337e-06	1.64707e-05	7272	tags=51%, list=22%, signal=40%	ENSG00000197153/ENSG00000169429/ENSG00000276368/ENSG00000273983/ENSG00000185130/ENSG00000278463/ENSG00000274641/ENSG00000277775/ENSG00000175063/ENSG00000145386/ENSG00000273703/ENSG00000275379/ENSG00000123080/ENSG00000275126/ENSG00000124635/ENSG00000276410/ENSG00000275713/ENSG00000203852/ENSG00000278828/ENSG00000133101/ENSG00000278637/ENSG00000183598/ENSG00000147889/ENSG00000184260/ENSG00000172216…
C2	KEGG_FOCAL_ADHESION	198	0.501599	1.79647	1.41756e-06	1.64707e-05	4506	tags=34%, list=13%, signal=29%	ENSG00000060718/ENSG00000164692/ENSG00000058085/ENSG00000108821/ENSG00000134853/ENSG00000168542/ENSG00000120332/ENSG00000130635/ENSG00000115414/ENSG00000186340/ENSG00000163359/ENSG00000204262/ENSG00000142173/ENSG00000128591/ENSG00000196878/ENSG00000115221/ENSG00000105664/ENSG00000137809/ENSG00000197565/ENSG00000143127/ENSG00000196924/ENSG00000148082/ENSG00000072110/ENSG00000023445/ENSG00000204248…
C2	REACTOME_MOLECULES_ASSOCIATED_WITH_ELASTIC_FIBRES	38	0.743235	2.09852	1.53183e-06	1.76045e-05	2902	tags=53%, list=9%, signal=48%	ENSG00000117122/ENSG00000138829/ENSG00000115414/ENSG00000077942/ENSG00000125378/ENSG00000115221/ENSG00000049323/ENSG00000197614/ENSG00000138080/ENSG00000105855/ENSG00000092969/ENSG00000166482/ENSG00000125965/ENSG00000132205/ENSG00000105329/ENSG00000119699/ENSG00000150093/ENSG00000166147/ENSG00000082781/ENSG00000163520
C2	PID_FRA_PATHWAY	36	0.749352	2.08436	1.54869e-06	1.76409e-05	3715	tags=47%, list=11%, signal=42%	ENSG00000164692/ENSG00000087245/ENSG00000011465/ENSG00000175592/ENSG00000122861/ENSG00000169429/ENSG00000011422/ENSG00000152661/ENSG00000163207/ENSG00000145386/ENSG00000132470/ENSG00000100985/ENSG00000053747/ENSG00000147889/ENSG00000196611/ENSG00000128342/ENSG00000136244
C2	PID_AURORA_B_PATHWAY	39	0.7345	2.08013	1.55603e-06	1.76409e-05	4430	tags=56%, list=13%, signal=49%	ENSG00000134690/ENSG00000112984/ENSG00000178999/ENSG00000142945/ENSG00000121152/ENSG00000089685/ENSG00000109805/ENSG00000169679/ENSG00000115163/ENSG00000026025/ENSG00000080986/ENSG00000137807/ENSG00000129810/ENSG00000117632/ENSG00000175084/ENSG00000065534/ENSG00000149503/ENSG00000087586/ENSG00000112640/ENSG00000010292/ENSG00000115053/ENSG00000161800
C2	REACTOME_MITOCHONDRIAL_TRANSLATION	95	-0.560142	-1.97363	1.60987e-06	1.81288e-05	7615	tags=52%, list=23%, signal=40%	ENSG00000182180/ENSG00000082515/ENSG00000122033/ENSG00000198015/ENSG00000185608/ENSG00000111639/ENSG00000154719/ENSG00000125901/ENSG00000173141/ENSG00000172586/ENSG00000114686/ENSG00000179271/ENSG00000262814/ENSG00000168827/ENSG00000169288/ENSG00000055950/ENSG00000175581/ENSG00000175756/ENSG00000086504/ENSG00000105364/ENSG00000108826/ENSG00000155463/ENSG00000136897/ENSG00000149792/ENSG00000122140…
C2	REACTOME_PEROXISOMAL_PROTEIN_IMPORT	63	-0.630794	-2.07781	1.72298e-06	1.92732e-05	5875	tags=51%, list=18%, signal=42%	ENSG00000127980/ENSG00000150991/ENSG00000215193/ENSG00000060971/ENSG00000108733/ENSG00000198721/ENSG00000170315/ENSG00000104823/ENSG00000221983/ENSG00000116171/ENSG00000109332/ENSG00000113790/ENSG00000086666/ENSG00000133835/ENSG00000102910/ENSG00000157326/ENSG00000110887/ENSG00000131373/ENSG00000168306/ENSG00000103150/ENSG00000116882/ENSG00000197448/ENSG00000112357/ENSG00000140284/ENSG00000095321…
C2	REACTOME_MET_ACTIVATES_PTK2_SIGNALING	30	0.76764	2.05801	1.85299e-06	2.05902e-05	3826	tags=60%, list=11%, signal=53%	ENSG00000060718/ENSG00000164692/ENSG00000058085/ENSG00000108821/ENSG00000168542/ENSG00000130635/ENSG00000115414/ENSG00000204262/ENSG00000196878/ENSG00000204248/ENSG00000196739/ENSG00000005884/ENSG00000080573/ENSG00000053747/ENSG00000150093/ENSG00000171502/ENSG00000112769/ENSG00000135862
C2	KEGG_CITRATE_CYCLE_TCA_CYCLE	31	-0.75116	-2.16276	1.90523e-06	2.10314e-05	4862	tags=77%, list=14%, signal=66%	ENSG00000014641/ENSG00000136143/ENSG00000117118/ENSG00000122729/ENSG00000131828/ENSG00000091140/ENSG00000163114/ENSG00000172340/ENSG00000091483/ENSG00000119689/ENSG00000168291/ENSG00000146701/ENSG00000150768/ENSG00000105953/ENSG00000062485/ENSG00000236349/ENSG00000163541/ENSG00000166411/ENSG00000073578/ENSG00000100412/ENSG00000204370/ENSG00000182054/ENSG00000124253/ENSG00000197444
C2	WP_ALLOGRAFT_REJECTION	89	0.603914	1.96143	2.05707e-06	2.25591e-05	3875	tags=42%, list=12%, signal=37%	ENSG00000134853/ENSG00000130635/ENSG00000156234/ENSG00000134460/ENSG00000169429/ENSG00000232810/ENSG00000115415/ENSG00000026025/ENSG00000168621/ENSG00000224389/ENSG00000166278/ENSG00000138755/ENSG00000244731/ENSG00000169248/ENSG00000026103/ENSG00000125730/ENSG00000111537/ENSG00000105329/ENSG00000136634/ENSG00000163599/ENSG00000106804/ENSG00000107562/ENSG00000114013/ENSG00000049768/ENSG00000117560…
C2	WP_INFLAMMATORY_RESPONSE_PATHWAY	30	0.765439	2.05211	2.2373e-06	2.43764e-05	4254	tags=60%, list=13%, signal=52%	ENSG00000164692/ENSG00000058085/ENSG00000108821/ENSG00000168542/ENSG00000115414/ENSG00000134460/ENSG00000077238/ENSG00000111537/ENSG00000169231/ENSG00000114013/ENSG00000147168/ENSG00000182866/ENSG00000101017/ENSG00000067182/ENSG00000135862/ENSG00000121594/ENSG00000137801/ENSG00000115085
C2	NABA_ECM_GLYCOPROTEINS	192	0.509682	1.81964	2.30869e-06	2.49918e-05	3878	tags=39%, list=12%, signal=34%	ENSG00000133110/ENSG00000117122/ENSG00000058085/ENSG00000101825/ENSG00000164932/ENSG00000138829/ENSG00000120332/ENSG00000115414/ENSG00000186340/ENSG00000164694/ENSG00000104415/ENSG00000102359/ENSG00000143341/ENSG00000196878/ENSG00000077942/ENSG00000164176/ENSG00000120708/ENSG00000173376/ENSG00000143196/ENSG00000143369/ENSG00000152580/ENSG00000049323/ENSG00000105664/ENSG00000106333/ENSG00000144152…
C2	REACTOME_SLC_MEDIATED_TRANSMEMBRANE_TRANSPORT	246	-0.42818	-1.72017	2.73341e-06	2.93998e-05	2448	tags=24%, list=7%, signal=23%	ENSG00000103546/ENSG00000080493/ENSG00000100678/ENSG00000075142/ENSG00000130304/ENSG00000144741/ENSG00000164363/ENSG00000167114/ENSG00000113396/ENSG00000133460/ENSG00000110436/ENSG00000136856/ENSG00000156222/ENSG00000169100/ENSG00000005022/ENSG00000180251/ENSG00000134538/ENSG00000197891/ENSG00000139209/ENSG00000111371/ENSG00000197375/ENSG00000168003/ENSG00000165794/ENSG00000164638/ENSG00000165646…
C2	REACTOME_INTERLEUKIN_4_AND_INTERLEUKIN_13_SIGNALING	110	0.570203	1.91614	2.80698e-06	2.99988e-05	5464	tags=45%, list=16%, signal=37%	ENSG00000173432/ENSG00000122691/ENSG00000164692/ENSG00000115414/ENSG00000087245/ENSG00000129988/ENSG00000089685/ENSG00000169429/ENSG00000232810/ENSG00000115415/ENSG00000026025/ENSG00000012779/ENSG00000075618/ENSG00000148346/ENSG00000211892/ENSG00000138685/ENSG00000137265/ENSG00000100985/ENSG00000102265/ENSG00000077238/ENSG00000211896/ENSG00000162692/ENSG00000156127/ENSG00000169896/ENSG00000105329…
C2	WP_DNA_REPAIR_PATHWAYS_FULL_NETWORK	120	0.559172	1.89846	3.2541e-06	3.45572e-05	9020	tags=54%, list=27%, signal=40%	ENSG00000174371/ENSG00000012048/ENSG00000136492/ENSG00000181544/ENSG00000139618/ENSG00000051180/ENSG00000197275/ENSG00000187741/ENSG00000109674/ENSG00000140525/ENSG00000144554/ENSG00000149554/ENSG00000163918/ENSG00000253729/ENSG00000116062/ENSG00000095002/ENSG00000170734/ENSG00000105486/ENSG00000133119/ENSG00000162607/ENSG00000108384/ENSG00000100479/ENSG00000065057/ENSG00000062822/ENSG00000152457…
C2	REACTOME_FORMATION_OF_THE_BETA_CATENIN_TCF_TRANSACTIVATING_COMPLEX	87	0.604153	1.96077	3.58843e-06	3.78679e-05	7851	tags=61%, list=23%, signal=47%	ENSG00000171016/ENSG00000197153/ENSG00000276368/ENSG00000273983/ENSG00000185130/ENSG00000278463/ENSG00000274641/ENSG00000277775/ENSG00000273703/ENSG00000275379/ENSG00000275126/ENSG00000124635/ENSG00000276410/ENSG00000275713/ENSG00000168646/ENSG00000203852/ENSG00000278828/ENSG00000278637/ENSG00000183598/ENSG00000186174/ENSG00000184260/ENSG00000278588/ENSG00000273802/ENSG00000277224/ENSG00000158373…
C2	REACTOME_HATS_ACETYLATE_HISTONES	134	0.544654	1.86342	3.66211e-06	3.84039e-05	6739	tags=45%, list=20%, signal=36%	ENSG00000197153/ENSG00000276368/ENSG00000273983/ENSG00000196747/ENSG00000185130/ENSG00000278463/ENSG00000274641/ENSG00000277775/ENSG00000273703/ENSG00000274997/ENSG00000275379/ENSG00000275126/ENSG00000135903/ENSG00000124635/ENSG00000276410/ENSG00000276903/ENSG00000275713/ENSG00000196787/ENSG00000203852/ENSG00000278828/ENSG00000278677/ENSG00000278637/ENSG00000183598/ENSG00000203814/ENSG00000184260…
C2	REACTOME_REPRODUCTION	140	0.530717	1.83314	4.45751e-06	4.64548e-05	6795	tags=49%, list=20%, signal=39%	ENSG00000077935/ENSG00000012048/ENSG00000197153/ENSG00000113368/ENSG00000276368/ENSG00000273983/ENSG00000139618/ENSG00000175294/ENSG00000185130/ENSG00000278463/ENSG00000274641/ENSG00000277775/ENSG00000051180/ENSG00000273703/ENSG00000100206/ENSG00000275379/ENSG00000197299/ENSG00000275126/ENSG00000124635/ENSG00000276410/ENSG00000275713/ENSG00000131470/ENSG00000203852/ENSG00000100918/ENSG00000278828…
C2	REACTOME_TRANSCRIPTIONAL_REGULATION_BY_RUNX1	233	0.467062	1.69949	5.20597e-06	5.39202e-05	6792	tags=36%, list=20%, signal=29%	ENSG00000124813/ENSG00000134460/ENSG00000197153/ENSG00000143387/ENSG00000118513/ENSG00000276368/ENSG00000273983/ENSG00000185130/ENSG00000278463/ENSG00000274641/ENSG00000136943/ENSG00000277775/ENSG00000078900/ENSG00000273703/ENSG00000275379/ENSG00000275126/ENSG00000124635/ENSG00000276410/ENSG00000275713/ENSG00000173894/ENSG00000203852/ENSG00000111537/ENSG00000278828/ENSG00000101335/ENSG00000278637…
C2	NABA_PROTEOGLYCANS	34	0.751242	2.06593	5.2523e-06	5.40663e-05	4715	tags=59%, list=14%, signal=51%	ENSG00000038427/ENSG00000139329/ENSG00000132000/ENSG00000083782/ENSG00000011465/ENSG00000122176/ENSG00000182492/ENSG00000157766/ENSG00000174348/ENSG00000140511/ENSG00000145681/ENSG00000152377/ENSG00000106809/ENSG00000132692/ENSG00000188783/ENSG00000116690/ENSG00000106819/ENSG00000122862/ENSG00000127083/ENSG00000196104
C2	KEGG_DNA_REPLICATION	36	0.732529	2.03757	5.33211e-06	5.45532e-05	6563	tags=78%, list=20%, signal=63%	ENSG00000076003/ENSG00000163918/ENSG00000112118/ENSG00000198056/ENSG00000138346/ENSG00000104738/ENSG00000166508/ENSG00000073111/ENSG00000105486/ENSG00000133119/ENSG00000104889/ENSG00000100479/ENSG00000146143/ENSG00000100297/ENSG00000062822/ENSG00000077514/ENSG00000168496/ENSG00000049541/ENSG00000014138/ENSG00000132646/ENSG00000171865/ENSG00000132383/ENSG00000177084/ENSG00000106628/ENSG00000136104…
C2	REACTOME_RUNX1_REGULATES_GENES_INVOLVED_IN_MEGAKARYOCYTE_DIFFERENTIATION_AND_PLATELET_FUNCTION	92	0.588548	1.92489	6.8896e-06	7.00607e-05	7851	tags=58%, list=23%, signal=44%	ENSG00000197153/ENSG00000276368/ENSG00000273983/ENSG00000185130/ENSG00000278463/ENSG00000274641/ENSG00000277775/ENSG00000273703/ENSG00000275379/ENSG00000275126/ENSG00000124635/ENSG00000276410/ENSG00000275713/ENSG00000203852/ENSG00000278828/ENSG00000101335/ENSG00000278637/ENSG00000183598/ENSG00000159216/ENSG00000184260/ENSG00000278588/ENSG00000155363/ENSG00000273802/ENSG00000277224/ENSG00000158373…
C2	REACTOME_G1_S_SPECIFIC_TRANSCRIPTION	29	0.759236	2.02077	7.37444e-06	7.45393e-05	6477	tags=79%, list=19%, signal=64%	ENSG00000171848/ENSG00000094804/ENSG00000167900/ENSG00000085840/ENSG00000093009/ENSG00000176890/ENSG00000112029/ENSG00000170312/ENSG00000133101/ENSG00000080839/ENSG00000183814/ENSG00000105173/ENSG00000101412/ENSG00000164045/ENSG00000228716/ENSG00000167513/ENSG00000132646/ENSG00000198176/ENSG00000162521/ENSG00000116478/ENSG00000169016/ENSG00000101868/ENSG00000133740
C2	REACTOME_NONHOMOLOGOUS_END_JOINING_NHEJ	69	0.623903	1.96036	7.5149e-06	7.55043e-05	8389	tags=64%, list=25%, signal=48%	ENSG00000012048/ENSG00000185130/ENSG00000274641/ENSG00000273703/ENSG00000138376/ENSG00000275126/ENSG00000124635/ENSG00000276410/ENSG00000275713/ENSG00000137337/ENSG00000278637/ENSG00000253729/ENSG00000278588/ENSG00000273802/ENSG00000080345/ENSG00000277224/ENSG00000158373/ENSG00000233822/ENSG00000270882/ENSG00000152457/ENSG00000197903/ENSG00000273542/ENSG00000180596/ENSG00000168148/ENSG00000276180…
C2	KEGG_NATURAL_KILLER_CELL_MEDIATED_CYTOTOXICITY	128	0.534644	1.82649	7.83647e-06	7.82665e-05	4825	tags=38%, list=14%, signal=33%	ENSG00000131015/ENSG00000232810/ENSG00000148082/ENSG00000185634/ENSG00000121858/ENSG00000126583/ENSG00000015475/ENSG00000111981/ENSG00000026103/ENSG00000159110/ENSG00000111537/ENSG00000205809/ENSG00000128340/ENSG00000204516/ENSG00000164400/ENSG00000117560/ENSG00000100453/ENSG00000131019/ENSG00000043462/ENSG00000182866/ENSG00000183918/ENSG00000204632/ENSG00000213281/ENSG00000129946/ENSG00000010810…
C2	WP_GASTRIC_CANCER_NETWORK_2	31	0.752204	2.03886	8.03979e-06	7.9822e-05	4401	tags=65%, list=13%, signal=56%	ENSG00000131747/ENSG00000136982/ENSG00000077152/ENSG00000145287/ENSG00000156802/ENSG00000175063/ENSG00000140525/ENSG00000143815/ENSG00000163918/ENSG00000197956/ENSG00000176619/ENSG00000133119/ENSG00000141510/ENSG00000127586/ENSG00000147649/ENSG00000136997/ENSG00000153207/ENSG00000113460/ENSG00000116161/ENSG00000117091
C2	REACTOME_HDR_THROUGH_HOMOLOGOUS_RECOMBINATION_HRR	66	0.633687	1.97928	8.3739e-06	8.26501e-05	6795	tags=58%, list=20%, signal=46%	ENSG00000174371/ENSG00000154920/ENSG00000012048/ENSG00000136492/ENSG00000139618/ENSG00000051180/ENSG00000111247/ENSG00000196584/ENSG00000197299/ENSG00000138376/ENSG00000149554/ENSG00000163918/ENSG00000138346/ENSG00000170734/ENSG00000133119/ENSG00000108384/ENSG00000100479/ENSG00000151164/ENSG00000062822/ENSG00000077514/ENSG00000113456/ENSG00000049541/ENSG00000178295/ENSG00000177302/ENSG00000132646…
C2	BIOCARTA_G2_PATHWAY	24	0.78808	2.0223	8.84438e-06	8.67833e-05	4113	tags=62%, list=12%, signal=55%	ENSG00000158402/ENSG00000012048/ENSG00000166851/ENSG00000196132/ENSG00000134057/ENSG00000101224/ENSG00000183765/ENSG00000170312/ENSG00000149554/ENSG00000253729/ENSG00000141510/ENSG00000134308/ENSG00000135679/ENSG00000164045/ENSG00000166483
C2	WP_CCL18_SIGNALING_PATHWAY	50	0.673241	2.00295	9.55337e-06	9.31951e-05	4949	tags=48%, list=15%, signal=41%	ENSG00000122691/ENSG00000164692/ENSG00000115414/ENSG00000087245/ENSG00000277586/ENSG00000170558/ENSG00000115415/ENSG00000026025/ENSG00000162433/ENSG00000214049/ENSG00000100985/ENSG00000117394/ENSG00000162692/ENSG00000225783/ENSG00000169554/ENSG00000026508/ENSG00000197905/ENSG00000164400/ENSG00000062716/ENSG00000147649/ENSG00000136997/ENSG00000150630/ENSG00000134333/ENSG00000179934
C2	REACTOME_TP53_REGULATES_METABOLIC_GENES	87	-0.554206	-1.94149	1.19345e-05	0.00011575	4818	tags=44%, list=14%, signal=38%	ENSG00000149357/ENSG00000090905/ENSG00000131791/ENSG00000115944/ENSG00000188186/ENSG00000083750/ENSG00000133983/ENSG00000167965/ENSG00000105221/ENSG00000181929/ENSG00000163626/ENSG00000104687/ENSG00000165699/ENSG00000167815/ENSG00000149212/ENSG00000105220/ENSG00000135940/ENSG00000109270/ENSG00000178449/ENSG00000148290/ENSG00000025039/ENSG00000172115/ENSG00000176340/ENSG00000126267/ENSG00000164919…
C2	REACTOME_TRANSFERRIN_ENDOCYTOSIS_AND_RECYCLING	31	-0.722261	-2.07955	1.25398e-05	0.000120922	2437	tags=55%, list=7%, signal=51%	ENSG00000159720/ENSG00000113732/ENSG00000131100/ENSG00000171130/ENSG00000047249/ENSG00000071553/ENSG00000091513/ENSG00000117410/ENSG00000100554/ENSG00000185883/ENSG00000128524/ENSG00000114573/ENSG00000147614/ENSG00000116039/ENSG00000105929/ENSG00000143882/ENSG00000151418
C2	WP_DNA_DAMAGE_RESPONSE	68	0.621426	1.9481	1.34429e-05	0.000128891	6421	tags=51%, list=19%, signal=42%	ENSG00000175793/ENSG00000158402/ENSG00000012048/ENSG00000175305/ENSG00000051180/ENSG00000157456/ENSG00000134057/ENSG00000015475/ENSG00000026103/ENSG00000183765/ENSG00000170312/ENSG00000144554/ENSG00000149554/ENSG00000253729/ENSG00000112576/ENSG00000141510/ENSG00000064012/ENSG00000072501/ENSG00000105173/ENSG00000101412/ENSG00000140464/ENSG00000113456/ENSG00000135679/ENSG00000136997/ENSG00000164045…
C2	KEGG_PATHWAYS_IN_CANCER	321	0.433119	1.62005	1.3981e-05	0.000133287	4160	tags=29%, list=12%, signal=26%	ENSG00000138675/ENSG00000058085/ENSG00000134853/ENSG00000115414/ENSG00000087245/ENSG00000106571/ENSG00000111186/ENSG00000196878/ENSG00000125378/ENSG00000135925/ENSG00000188064/ENSG00000115596/ENSG00000198400/ENSG00000154764/ENSG00000089685/ENSG00000197565/ENSG00000169429/ENSG00000115415/ENSG00000068078/ENSG00000007968/ENSG00000023445/ENSG00000139618/ENSG00000175305/ENSG00000051180/ENSG00000108379…
C2	REACTOME_RECOGNITION_AND_ASSOCIATION_OF_DNA_GLYCOSYLASE_WITH_SITE_CONTAINING_AN_AFFECTED_PURINE	54	0.663076	1.98911	1.40747e-05	0.000133423	7272	tags=63%, list=22%, signal=49%	ENSG00000276368/ENSG00000185130/ENSG00000278463/ENSG00000274641/ENSG00000273703/ENSG00000109674/ENSG00000275126/ENSG00000124635/ENSG00000276410/ENSG00000275713/ENSG00000278637/ENSG00000184260/ENSG00000278588/ENSG00000273802/ENSG00000277224/ENSG00000158373/ENSG00000233822/ENSG00000270882/ENSG00000128513/ENSG00000197903/ENSG00000273542/ENSG00000180596/ENSG00000168148/ENSG00000276180/ENSG00000184678…
C2	REACTOME_CITRIC_ACID_CYCLE_TCA_CYCLE	22	-0.796401	-2.12927	1.44468e-05	0.000136181	2892	tags=86%, list=9%, signal=79%	ENSG00000101365/ENSG00000136143/ENSG00000117118/ENSG00000091140/ENSG00000172340/ENSG00000091483/ENSG00000119689/ENSG00000146701/ENSG00000105953/ENSG00000062485/ENSG00000163541/ENSG00000151376/ENSG00000166411/ENSG00000180185/ENSG00000112992/ENSG00000073578/ENSG00000100412/ENSG00000204370/ENSG00000182054
C2	REACTOME_MEIOTIC_SYNAPSIS	77	0.613768	1.95476	1.55776e-05	0.00014602	6739	tags=51%, list=20%, signal=41%	ENSG00000077935/ENSG00000012048/ENSG00000113368/ENSG00000276368/ENSG00000185130/ENSG00000278463/ENSG00000274641/ENSG00000273703/ENSG00000275126/ENSG00000124635/ENSG00000276410/ENSG00000275713/ENSG00000100918/ENSG00000278637/ENSG00000160789/ENSG00000184260/ENSG00000278588/ENSG00000273802/ENSG00000277224/ENSG00000158373/ENSG00000233822/ENSG00000072501/ENSG00000270882/ENSG00000128513/ENSG00000197903…
C2	KEGG_HEDGEHOG_SIGNALING_PATHWAY	56	0.650766	1.95476	1.57664e-05	0.000146969	3867	tags=38%, list=12%, signal=33%	ENSG00000043355/ENSG00000106571/ENSG00000111186/ENSG00000125378/ENSG00000180447/ENSG00000135925/ENSG00000188064/ENSG00000115596/ENSG00000154764/ENSG00000112210/ENSG00000108379/ENSG00000116985/ENSG00000114251/ENSG00000169884/ENSG00000074047/ENSG00000111087/ENSG00000112175/ENSG00000164161/ENSG00000134245/ENSG00000164690/ENSG00000162552
C2	PID_P73PATHWAY	79	0.599985	1.91986	1.75645e-05	0.000162826	4541	tags=43%, list=14%, signal=37%	ENSG00000175793/ENSG00000198400/ENSG00000184937/ENSG00000166851/ENSG00000106366/ENSG00000169679/ENSG00000139618/ENSG00000175305/ENSG00000051180/ENSG00000078900/ENSG00000196083/ENSG00000145386/ENSG00000196754/ENSG00000134057/ENSG00000196839/ENSG00000077238/ENSG00000026103/ENSG00000170312/ENSG00000149554/ENSG00000137975/ENSG00000173846/ENSG00000136717/ENSG00000167552/ENSG00000135547/ENSG00000174013…
C2	REACTOME_DNA_STRAND_ELONGATION	32	0.741182	2.02439	1.8078e-05	0.000166665	6272	tags=81%, list=19%, signal=66%	ENSG00000093009/ENSG00000101003/ENSG00000076003/ENSG00000163918/ENSG00000112118/ENSG00000198056/ENSG00000138346/ENSG00000104738/ENSG00000166508/ENSG00000073111/ENSG00000105486/ENSG00000133119/ENSG00000146143/ENSG00000100297/ENSG00000062822/ENSG00000077514/ENSG00000125885/ENSG00000168496/ENSG00000049541/ENSG00000014138/ENSG00000132646/ENSG00000132383/ENSG00000106628/ENSG00000181938/ENSG00000117748…
C2	KEGG_VALINE_LEUCINE_AND_ISOLEUCINE_DEGRADATION	44	-0.665309	-2.0587	1.84202e-05	0.000168891	4152	tags=68%, list=12%, signal=60%	ENSG00000146085/ENSG00000137992/ENSG00000198130/ENSG00000060971/ENSG00000084754/ENSG00000138356/ENSG00000138796/ENSG00000113790/ENSG00000112972/ENSG00000183044/ENSG00000127884/ENSG00000091140/ENSG00000105552/ENSG00000151498/ENSG00000106049/ENSG00000131844/ENSG00000138029/ENSG00000248098/ENSG00000175198/ENSG00000083123/ENSG00000196177/ENSG00000128928/ENSG00000114054/ENSG00000083720/ENSG00000167315…
C2	REACTOME_RUNX1_REGULATES_TRANSCRIPTION_OF_GENES_INVOLVED_IN_DIFFERENTIATION_OF_HSCS	125	0.535798	1.82801	1.90911e-05	0.000174092	7996	tags=47%, list=24%, signal=36%	ENSG00000197153/ENSG00000118513/ENSG00000276368/ENSG00000273983/ENSG00000185130/ENSG00000278463/ENSG00000274641/ENSG00000277775/ENSG00000078900/ENSG00000273703/ENSG00000275379/ENSG00000275126/ENSG00000124635/ENSG00000276410/ENSG00000275713/ENSG00000203852/ENSG00000278828/ENSG00000278637/ENSG00000183598/ENSG00000240065/ENSG00000159216/ENSG00000184260/ENSG00000278588/ENSG00000273802/ENSG00000277224…
C2	WP_FOCAL_ADHESION	198	0.477701	1.71088	1.944e-05	0.000176315	4506	tags=32%, list=13%, signal=28%	ENSG00000164692/ENSG00000058085/ENSG00000108821/ENSG00000134853/ENSG00000120332/ENSG00000115414/ENSG00000186340/ENSG00000204262/ENSG00000142173/ENSG00000128591/ENSG00000196878/ENSG00000101213/ENSG00000115221/ENSG00000105664/ENSG00000137809/ENSG00000197565/ENSG00000143127/ENSG00000196924/ENSG00000148082/ENSG00000072110/ENSG00000023445/ENSG00000185634/ENSG00000105855/ENSG00000041982/ENSG00000060140…
C2	WP_MIR5093P_ALTERATION_OF_YAP1ECM_AXIS	17	0.840078	2.00682	2.03782e-05	0.00018383	3031	tags=65%, list=9%, signal=59%	ENSG00000122691/ENSG00000108821/ENSG00000168542/ENSG00000130635/ENSG00000115414/ENSG00000186340/ENSG00000019549/ENSG00000113140/ENSG00000197905/ENSG00000151617/ENSG00000007866
C2	REACTOME_DNA_DOUBLE_STRAND_BREAK_RESPONSE	78	0.603057	1.92457	2.23708e-05	0.000200727	6795	tags=51%, list=20%, signal=41%	ENSG00000104313/ENSG00000012048/ENSG00000112319/ENSG00000185130/ENSG00000274641/ENSG00000182481/ENSG00000273703/ENSG00000138376/ENSG00000275126/ENSG00000124635/ENSG00000276410/ENSG00000275713/ENSG00000183765/ENSG00000137337/ENSG00000278637/ENSG00000064655/ENSG00000278588/ENSG00000141510/ENSG00000273802/ENSG00000277224/ENSG00000158373/ENSG00000233822/ENSG00000270882/ENSG00000197903/ENSG00000273542…
C2	WP_PI3KAKT_SIGNALING_PATHWAY	330	0.428433	1.6064	2.25311e-05	0.000201089	4160	tags=28%, list=12%, signal=25%	ENSG00000138675/ENSG00000164692/ENSG00000058085/ENSG00000108821/ENSG00000134853/ENSG00000120332/ENSG00000115414/ENSG00000186340/ENSG00000163359/ENSG00000142173/ENSG00000196878/ENSG00000147145/ENSG00000115221/ENSG00000105664/ENSG00000012048/ENSG00000134460/ENSG00000160867/ENSG00000137809/ENSG00000198400/ENSG00000197565/ENSG00000187840/ENSG00000099617/ENSG00000143127/ENSG00000118513/ENSG00000188153…
C2	REACTOME_METABOLISM_OF_STEROIDS	152	-0.463449	-1.7577	2.28037e-05	0.000202445	5117	tags=37%, list=15%, signal=31%	ENSG00000170099/ENSG00000130703/ENSG00000267673/ENSG00000173409/ENSG00000132196/ENSG00000066136/ENSG00000137714/ENSG00000081479/ENSG00000116171/ENSG00000113161/ENSG00000111012/ENSG00000147465/ENSG00000067064/ENSG00000114650/ENSG00000072310/ENSG00000186951/ENSG00000138802/ENSG00000110048/ENSG00000133835/ENSG00000147155/ENSG00000112972/ENSG00000135346/ENSG00000110921/ENSG00000203859/ENSG00000141447…
C2	WP_MIRNA_REGULATION_OF_DNA_DAMAGE_RESPONSE	72	0.602371	1.89779	2.5207e-05	0.000222604	6421	tags=50%, list=19%, signal=41%	ENSG00000175793/ENSG00000158402/ENSG00000012048/ENSG00000175305/ENSG00000051180/ENSG00000157456/ENSG00000134057/ENSG00000015475/ENSG00000026103/ENSG00000183765/ENSG00000170312/ENSG00000144554/ENSG00000149554/ENSG00000253729/ENSG00000166508/ENSG00000112576/ENSG00000141510/ENSG00000064012/ENSG00000072501/ENSG00000105173/ENSG00000101412/ENSG00000140464/ENSG00000113456/ENSG00000135679/ENSG00000136997…
C2	REACTOME_MITOCHONDRIAL_BIOGENESIS	94	-0.526995	-1.85223	2.63542e-05	0.000231516	6407	tags=51%, list=19%, signal=41%	ENSG00000101849/ENSG00000241468/ENSG00000140396/ENSG00000116459/ENSG00000082014/ENSG00000159199/ENSG00000140577/ENSG00000099821/ENSG00000167863/ENSG00000131791/ENSG00000132305/ENSG00000108064/ENSG00000113013/ENSG00000131069/ENSG00000124172/ENSG00000154518/ENSG00000148672/ENSG00000186951/ENSG00000100347/ENSG00000142082/ENSG00000181929/ENSG00000182890/ENSG00000155008/ENSG00000174917/ENSG00000135390…
C2	WP_PPAR_SIGNALING_PATHWAY	66	-0.597065	-1.97966	2.83061e-05	0.000247368	4480	tags=48%, list=13%, signal=42%	ENSG00000157184/ENSG00000116171/ENSG00000140992/ENSG00000113790/ENSG00000110245/ENSG00000186951/ENSG00000175445/ENSG00000164398/ENSG00000130377/ENSG00000095637/ENSG00000143171/ENSG00000168306/ENSG00000130304/ENSG00000135218/ENSG00000167114/ENSG00000113396/ENSG00000140284/ENSG00000163586/ENSG00000110090/ENSG00000205560/ENSG00000132170/ENSG00000151726/ENSG00000099194/ENSG00000103740/ENSG00000121769…
C2	WP_DNA_IRDOUBLE_STRAND_BREAKS_AND_CELLULAR_RESPONSE_VIA_ATM	55	0.650237	1.95194	2.86217e-05	0.00024883	6229	tags=53%, list=19%, signal=43%	ENSG00000174371/ENSG00000158402/ENSG00000012048/ENSG00000139618/ENSG00000051180/ENSG00000078900/ENSG00000197299/ENSG00000015475/ENSG00000183765/ENSG00000144554/ENSG00000149554/ENSG00000137337/ENSG00000253729/ENSG00000147889/ENSG00000141510/ENSG00000080345/ENSG00000072501/ENSG00000101412/ENSG00000152457/ENSG00000136518/ENSG00000135679/ENSG00000143799/ENSG00000132646/ENSG00000139579/ENSG00000104320…
C2	REACTOME_FORMATION_OF_ATP_BY_CHEMIOSMOTIC_COUPLING	18	-0.814473	-2.05888	2.91217e-05	0.000251872	6244	tags=100%, list=19%, signal=81%	ENSG00000116459/ENSG00000159199/ENSG00000167863/ENSG00000124172/ENSG00000154518/ENSG00000135390/ENSG00000241837/ENSG00000125375/ENSG00000165629/ENSG00000154723/ENSG00000167283/ENSG00000169020/ENSG00000110955/ENSG00000228253/ENSG00000198899/ENSG00000099624/ENSG00000152234
C2	REACTOME_GLYCOSAMINOGLYCAN_METABOLISM	122	0.526689	1.79271	3.36323e-05	0.00028829	4228	tags=41%, list=13%, signal=36%	ENSG00000038427/ENSG00000139329/ENSG00000179913/ENSG00000170961/ENSG00000011465/ENSG00000171004/ENSG00000109956/ENSG00000183196/ENSG00000103044/ENSG00000153976/ENSG00000122176/ENSG00000105509/ENSG00000182492/ENSG00000072571/ENSG00000157766/ENSG00000198682/ENSG00000125430/ENSG00000156966/ENSG00000171310/ENSG00000213420/ENSG00000182022/ENSG00000026508/ENSG00000106809/ENSG00000198108/ENSG00000111817…
C2	REACTOME_KERATINIZATION	165	0.493886	1.74194	3.3676e-05	0.00028829	1670	tags=15%, list=5%, signal=14%	ENSG00000105141/ENSG00000186081/ENSG00000167754/ENSG00000129455/ENSG00000171345/ENSG00000128422/ENSG00000108244/ENSG00000163209/ENSG00000134762/ENSG00000171346/ENSG00000215853/ENSG00000205426/ENSG00000186832/ENSG00000185640/ENSG00000169474/ENSG00000163207/ENSG00000184363/ENSG00000124102/ENSG00000205420/ENSG00000131737/ENSG00000104055/ENSG00000121552/ENSG00000186847/ENSG00000170477/ENSG00000167767
C2	REACTOME_BASE_EXCISION_REPAIR_AP_SITE_FORMATION	61	0.629846	1.92663	3.81746e-05	0.000325142	7272	tags=57%, list=22%, signal=45%	ENSG00000276368/ENSG00000185130/ENSG00000278463/ENSG00000274641/ENSG00000273703/ENSG00000109674/ENSG00000275126/ENSG00000124635/ENSG00000276410/ENSG00000275713/ENSG00000278637/ENSG00000184260/ENSG00000278588/ENSG00000273802/ENSG00000277224/ENSG00000158373/ENSG00000233822/ENSG00000065057/ENSG00000270882/ENSG00000128513/ENSG00000197903/ENSG00000273542/ENSG00000180596/ENSG00000168148/ENSG00000276180…
C2	KEGG_BUTANOATE_METABOLISM	34	-0.69023	-2.0331	4.05174e-05	0.000343353	5205	tags=62%, list=16%, signal=52%	ENSG00000183549/ENSG00000087299/ENSG00000183747/ENSG00000138796/ENSG00000113790/ENSG00000112972/ENSG00000183044/ENSG00000127884/ENSG00000131828/ENSG00000163114/ENSG00000081760/ENSG00000168291/ENSG00000112294/ENSG00000128683/ENSG00000161267/ENSG00000083720/ENSG00000005187/ENSG00000164039/ENSG00000075239/ENSG00000122971/ENSG00000134240
C2	WP_FATTY_ACID_BETAOXIDATION	34	-0.688866	-2.02908	4.20042e-05	0.000354164	4480	tags=68%, list=13%, signal=59%	ENSG00000111669/ENSG00000084754/ENSG00000079435/ENSG00000157184/ENSG00000138796/ENSG00000131069/ENSG00000105607/ENSG00000178537/ENSG00000177666/ENSG00000127884/ENSG00000091140/ENSG00000175445/ENSG00000164398/ENSG00000104325/ENSG00000138029/ENSG00000095321/ENSG00000110090/ENSG00000205560/ENSG00000151726/ENSG00000167969/ENSG00000075239/ENSG00000122971/ENSG00000115361
C2	PID_FANCONI_PATHWAY	47	0.665555	1.96269	4.72368e-05	0.000396292	6795	tags=60%, list=20%, signal=48%	ENSG00000012048/ENSG00000136492/ENSG00000181544/ENSG00000077152/ENSG00000139618/ENSG00000197299/ENSG00000187741/ENSG00000140525/ENSG00000144554/ENSG00000149554/ENSG00000163918/ENSG00000133119/ENSG00000162607/ENSG00000113456/ENSG00000221829/ENSG00000049541/ENSG00000177302/ENSG00000112039/ENSG00000132383/ENSG00000185504/ENSG00000115392/ENSG00000163781/ENSG00000104320/ENSG00000131944/ENSG00000117748…
C2	WP_MEASLES_VIRUS_INFECTION	133	0.518949	1.77452	4.82375e-05	0.000402674	6460	tags=41%, list=19%, signal=33%	ENSG00000143217/ENSG00000134460/ENSG00000173110/ENSG00000115415/ENSG00000175305/ENSG00000078900/ENSG00000123570/ENSG00000263528/ENSG00000167286/ENSG00000015475/ENSG00000172936/ENSG00000026103/ENSG00000159110/ENSG00000160654/ENSG00000107201/ENSG00000072694/ENSG00000089127/ENSG00000147065/ENSG00000111335/ENSG00000105639/ENSG00000111331/ENSG00000117560/ENSG00000147168/ENSG00000157601/ENSG00000055332…
C2	WP_7OXOC_AND_7BETAHC_PATHWAYS	27	-0.734705	-2.04264	4.92186e-05	0.00040883	3392	tags=56%, list=10%, signal=50%	ENSG00000147155/ENSG00000105516/ENSG00000168306/ENSG00000162390/ENSG00000140284/ENSG00000117594/ENSG00000205669/ENSG00000119655/ENSG00000172893/ENSG00000119673/ENSG00000177465/ENSG00000242110/ENSG00000120915/ENSG00000184227/ENSG00000176387
C2	WP_PROSTAGLANDIN_SIGNALING	32	0.725773	1.9823	4.9731e-05	0.000411051	5480	tags=62%, list=16%, signal=52%	ENSG00000163739/ENSG00000169429/ENSG00000232810/ENSG00000125384/ENSG00000138755/ENSG00000100985/ENSG00000111537/ENSG00000105329/ENSG00000106546/ENSG00000169245/ENSG00000184371/ENSG00000121807/ENSG00000137752/ENSG00000103490/ENSG00000136244/ENSG00000105851/ENSG00000185507/ENSG00000171522/ENSG00000178562/ENSG00000277632
C2	REACTOME_ERYTHROCYTES_TAKE_UP_CARBON_DIOXIDE_AND_RELEASE_OXYGEN	13	-0.856255	-2.00406	5.38516e-05	0.000438688	1347	tags=54%, list=4%, signal=52%	ENSG00000167434/ENSG00000112077/ENSG00000244734/ENSG00000206172/ENSG00000188536/ENSG00000104267/ENSG00000004939
C2	REACTOME_PRE_NOTCH_EXPRESSION_AND_PROCESSING	104	0.54569	1.81587	5.39903e-05	0.000438688	6517	tags=52%, list=19%, signal=42%	ENSG00000197153/ENSG00000074370/ENSG00000276368/ENSG00000134250/ENSG00000273983/ENSG00000185130/ENSG00000278463/ENSG00000274641/ENSG00000277775/ENSG00000273703/ENSG00000275379/ENSG00000275126/ENSG00000124635/ENSG00000276410/ENSG00000106003/ENSG00000275713/ENSG00000203852/ENSG00000278828/ENSG00000184384/ENSG00000278637/ENSG00000183598/ENSG00000159216/ENSG00000184260/ENSG00000278588/ENSG00000141510…
C2	WP_EPITHELIAL_TO_MESENCHYMAL_TRANSITION_IN_COLORECTAL_CANCER	156	0.494114	1.72298	5.37572e-05	0.000438688	4605	tags=34%, list=14%, signal=29%	ENSG00000122691/ENSG00000115414/ENSG00000087245/ENSG00000019549/ENSG00000111186/ENSG00000137648/ENSG00000113946/ENSG00000135925/ENSG00000188064/ENSG00000115596/ENSG00000154764/ENSG00000197565/ENSG00000233608/ENSG00000113140/ENSG00000170558/ENSG00000188153/ENSG00000134250/ENSG00000163347/ENSG00000111206/ENSG00000104723/ENSG00000108379/ENSG00000092969/ENSG00000188130/ENSG00000100985/ENSG00000106462…
C2	WP_FOCAL_ADHESION_PI3KAKTMTORSIGNALING_PATHWAY	296	0.424922	1.57719	5.41205e-05	0.000438688	3878	tags=28%, list=12%, signal=25%	ENSG00000060718/ENSG00000164692/ENSG00000058085/ENSG00000108821/ENSG00000134853/ENSG00000168542/ENSG00000120332/ENSG00000130635/ENSG00000115414/ENSG00000186340/ENSG00000204262/ENSG00000142173/ENSG00000129514/ENSG00000196878/ENSG00000147145/ENSG00000115221/ENSG00000105664/ENSG00000134460/ENSG00000160867/ENSG00000137809/ENSG00000197565/ENSG00000187840/ENSG00000099617/ENSG00000143127/ENSG00000068078…
C2	PID_TOLL_ENDOGENOUS_PATHWAY	24	0.75806	1.94526	5.55502e-05	0.000448112	2875	tags=46%, list=9%, signal=42%	ENSG00000038427/ENSG00000182492/ENSG00000163220/ENSG00000172936/ENSG00000134070/ENSG00000154589/ENSG00000143546/ENSG00000184216/ENSG00000174130/ENSG00000170458/ENSG00000174125
C2	REACTOME_SYNDECAN_INTERACTIONS	27	0.755246	1.99011	5.66283e-05	0.000450775	3878	tags=67%, list=12%, signal=59%	ENSG00000164692/ENSG00000108821/ENSG00000168542/ENSG00000130635/ENSG00000115414/ENSG00000204262/ENSG00000072110/ENSG00000041982/ENSG00000138685/ENSG00000132470/ENSG00000147044/ENSG00000080573/ENSG00000105329/ENSG00000150093/ENSG00000082781/ENSG00000115884/ENSG00000162512/ENSG00000137801
C2	KEGG_BASAL_CELL_CARCINOMA	55	0.639731	1.9204	5.66862e-05	0.000450775	4702	tags=38%, list=14%, signal=33%	ENSG00000106571/ENSG00000111186/ENSG00000125378/ENSG00000135925/ENSG00000188064/ENSG00000115596/ENSG00000154764/ENSG00000108379/ENSG00000114251/ENSG00000169884/ENSG00000157240/ENSG00000168646/ENSG00000074047/ENSG00000111087/ENSG00000164161/ENSG00000141510/ENSG00000134245/ENSG00000164690/ENSG00000162552/ENSG00000180340/ENSG00000163482
C2	KEGG_CARDIAC_MUSCLE_CONTRACTION	76	-0.555005	-1.9102	5.61717e-05	0.000450775	2792	tags=43%, list=8%, signal=40%	ENSG00000018625/ENSG00000129244/ENSG00000135940/ENSG00000169021/ENSG00000112695/ENSG00000176340/ENSG00000126267/ENSG00000184076/ENSG00000164919/ENSG00000131055/ENSG00000163399/ENSG00000132681/ENSG00000010256/ENSG00000198804/ENSG00000131174/ENSG00000178741/ENSG00000164405/ENSG00000140740/ENSG00000198712/ENSG00000182389/ENSG00000198938/ENSG00000198727/ENSG00000127540/ENSG00000131143/ENSG00000127184…
C2	WP_CYTOPLASMIC_RIBOSOMAL_PROTEINS	88	-0.524568	-1.83222	6.22673e-05	0.000492821	7551	tags=50%, list=22%, signal=39%	ENSG00000198034/ENSG00000198755/ENSG00000109475/ENSG00000182774/ENSG00000142534/ENSG00000063177/ENSG00000136942/ENSG00000110700/ENSG00000144713/ENSG00000114391/ENSG00000137154/ENSG00000166441/ENSG00000134419/ENSG00000188846/ENSG00000138326/ENSG00000130255/ENSG00000170889/ENSG00000182899/ENSG00000198918/ENSG00000105193/ENSG00000145425/ENSG00000089157/ENSG00000083845/ENSG00000221983/ENSG00000233927…
C2	WP_TCA_CYCLE_AKA_KREBS_OR_CITRIC_ACID_CYCLE	18	-0.800173	-2.02273	6.49163e-05	0.000508984	5537	tags=89%, list=16%, signal=74%	ENSG00000101365/ENSG00000136143/ENSG00000117118/ENSG00000091140/ENSG00000172340/ENSG00000091483/ENSG00000119689/ENSG00000146701/ENSG00000105953/ENSG00000062485/ENSG00000163541/ENSG00000166411/ENSG00000073578/ENSG00000100412/ENSG00000204370/ENSG00000182054
C2	KEGG_TOLL_LIKE_RECEPTOR_SIGNALING_PATHWAY	98	0.55125	1.81338	6.47621e-05	0.000508984	6081	tags=42%, list=18%, signal=34%	ENSG00000129988/ENSG00000143387/ENSG00000169429/ENSG00000232810/ENSG00000115415/ENSG00000138755/ENSG00000188130/ENSG00000101916/ENSG00000263528/ENSG00000169248/ENSG00000172936/ENSG00000159110/ENSG00000154589/ENSG00000114013/ENSG00000169245/ENSG00000271503/ENSG00000184216/ENSG00000174130/ENSG00000170458/ENSG00000174125/ENSG00000145675/ENSG00000064012/ENSG00000171608/ENSG00000101017/ENSG00000136244…
C2	REACTOME_TCF_DEPENDENT_SIGNALING_IN_RESPONSE_TO_WNT	228	0.451413	1.63801	6.795e-05	0.000530293	7890	tags=39%, list=24%, signal=30%	ENSG00000002746/ENSG00000171016/ENSG00000107984/ENSG00000139292/ENSG00000197153/ENSG00000276368/ENSG00000273983/ENSG00000185130/ENSG00000278463/ENSG00000274641/ENSG00000277775/ENSG00000108379/ENSG00000273703/ENSG00000275379/ENSG00000275126/ENSG00000124635/ENSG00000114251/ENSG00000276410/ENSG00000155011/ENSG00000157240/ENSG00000275713/ENSG00000131650/ENSG00000168646/ENSG00000203852/ENSG00000278828…
C2	PID_INTEGRIN3_PATHWAY	43	0.66905	1.92782	7.50558e-05	0.000583036	4115	tags=56%, list=12%, signal=49%	ENSG00000164692/ENSG00000108821/ENSG00000115414/ENSG00000122861/ENSG00000164176/ENSG00000120708/ENSG00000197565/ENSG00000171564/ENSG00000011422/ENSG00000188153/ENSG00000176170/ENSG00000198910/ENSG00000041982/ENSG00000171560/ENSG00000113721/ENSG00000142871/ENSG00000166147/ENSG00000029559/ENSG00000196776/ENSG00000112769/ENSG00000115884/ENSG00000135862/ENSG00000137801/ENSG00000187498
C2	REACTOME_ACTIVATION_OF_ANTERIOR_HOX_GENES_IN_HINDBRAIN_DEVELOPMENT_DURING_EARLY_EMBRYOGENESIS	116	0.526396	1.77246	7.71687e-05	0.000596686	7484	tags=46%, list=22%, signal=36%	ENSG00000007372/ENSG00000197153/ENSG00000276368/ENSG00000273983/ENSG00000185130/ENSG00000278463/ENSG00000274641/ENSG00000277775/ENSG00000273703/ENSG00000275379/ENSG00000172819/ENSG00000275126/ENSG00000106462/ENSG00000105996/ENSG00000124635/ENSG00000276410/ENSG00000275713/ENSG00000203852/ENSG00000278828/ENSG00000105991/ENSG00000105997/ENSG00000278637/ENSG00000183598/ENSG00000129474/ENSG00000184260…
C2	WP_MESODERMAL_COMMITMENT_PATHWAY	144	0.50336	1.74011	8.18146e-05	0.000629708	2478	tags=23%, list=7%, signal=21%	ENSG00000149948/ENSG00000007372/ENSG00000043355/ENSG00000164093/ENSG00000129514/ENSG00000122641/ENSG00000125378/ENSG00000107984/ENSG00000143515/ENSG00000115355/ENSG00000135074/ENSG00000102554/ENSG00000108379/ENSG00000088305/ENSG00000091656/ENSG00000198554/ENSG00000172819/ENSG00000198846/ENSG00000148143/ENSG00000124496/ENSG00000146918/ENSG00000168646/ENSG00000138336/ENSG00000176692/ENSG00000139800…
C2	REACTOME_CELL_CELL_COMMUNICATION	126	0.509776	1.73659	8.77909e-05	0.000672621	3235	tags=33%, list=10%, signal=30%	ENSG00000186081/ENSG00000058085/ENSG00000143217/ENSG00000140937/ENSG00000128591/ENSG00000196878/ENSG00000113946/ENSG00000196924/ENSG00000183853/ENSG00000170558/ENSG00000072110/ENSG00000129910/ENSG00000163347/ENSG00000139880/ENSG00000113361/ENSG00000140945/ENSG00000089012/ENSG00000132470/ENSG00000147044/ENSG00000066405/ENSG00000149571/ENSG00000062038/ENSG00000186847/ENSG00000165376/ENSG00000179242…
C2	WP_GASTRIC_CANCER_NETWORK_1	29	0.72471	1.92888	8.95852e-05	0.000683248	5718	tags=62%, list=17%, signal=52%	ENSG00000101057/ENSG00000165891/ENSG00000131747/ENSG00000088325/ENSG00000117724/ENSG00000163993/ENSG00000163808/ENSG00000175063/ENSG00000138182/ENSG00000133101/ENSG00000104738/ENSG00000087586/ENSG00000183814/ENSG00000136518/ENSG00000114346/ENSG00000239521/ENSG00000111581/ENSG00000175792
C2	KEGG_FATTY_ACID_METABOLISM	42	-0.659801	-2.02319	9.07922e-05	0.00068932	5791	tags=57%, list=17%, signal=47%	ENSG00000060971/ENSG00000084754/ENSG00000187048/ENSG00000197894/ENSG00000198721/ENSG00000157184/ENSG00000138796/ENSG00000113790/ENSG00000105607/ENSG00000127884/ENSG00000164398/ENSG00000138029/ENSG00000196177/ENSG00000110090/ENSG00000167315/ENSG00000205560/ENSG00000151726/ENSG00000196616/ENSG00000167969/ENSG00000075239/ENSG00000122971/ENSG00000198099/ENSG00000115361/ENSG00000248144
C2	KEGG_VIBRIO_CHOLERAE_INFECTION	54	-0.611744	-1.96163	9.64327e-05	0.000721093	2637	tags=39%, list=8%, signal=36%	ENSG00000119139/ENSG00000159720/ENSG00000142875/ENSG00000001626/ENSG00000113732/ENSG00000131100/ENSG00000171130/ENSG00000047249/ENSG00000071553/ENSG00000117410/ENSG00000100554/ENSG00000185883/ENSG00000128524/ENSG00000114573/ENSG00000053918/ENSG00000147614/ENSG00000197943/ENSG00000116039/ENSG00000105929/ENSG00000143882/ENSG00000151418
C2	PID_AURORA_A_PATHWAY	31	0.714601	1.93694	9.68145e-05	0.000721093	3809	tags=45%, list=11%, signal=40%	ENSG00000126787/ENSG00000178999/ENSG00000012048/ENSG00000088325/ENSG00000089685/ENSG00000115163/ENSG00000101224/ENSG00000129474/ENSG00000013810/ENSG00000141510/ENSG00000087586/ENSG00000166579/ENSG00000112640/ENSG00000135679
C2	KEGG_HOMOLOGOUS_RECOMBINATION	28	0.71817	1.89944	9.71258e-05	0.000721093	5236	tags=54%, list=16%, signal=45%	ENSG00000154920/ENSG00000085999/ENSG00000139618/ENSG00000051180/ENSG00000196584/ENSG00000197275/ENSG00000197299/ENSG00000108384/ENSG00000062822/ENSG00000077514/ENSG00000177302/ENSG00000132383/ENSG00000185379/ENSG00000104320/ENSG00000106628
C2	REACTOME_NON_INTEGRIN_MEMBRANE_ECM_INTERACTIONS	59	0.612362	1.85815	9.67645e-05	0.000721093	4115	tags=54%, list=12%, signal=48%	ENSG00000060718/ENSG00000164692/ENSG00000058085/ENSG00000108821/ENSG00000168542/ENSG00000130635/ENSG00000115414/ENSG00000204262/ENSG00000196878/ENSG00000197565/ENSG00000188153/ENSG00000072110/ENSG00000204248/ENSG00000041982/ENSG00000162733/ENSG00000138685/ENSG00000132470/ENSG00000147044/ENSG00000080573/ENSG00000105329/ENSG00000053747/ENSG00000150093/ENSG00000082781/ENSG00000197461/ENSG00000112769…
C2	WP_OVERVIEW_OF_PROINFLAMMATORY_AND_PROFIBROTIC_MEDIATORS	117	0.533305	1.7973	9.64352e-05	0.000721093	5805	tags=38%, list=17%, signal=31%	ENSG00000095752/ENSG00000115009/ENSG00000163735/ENSG00000189377/ENSG00000124875/ENSG00000156234/ENSG00000163739/ENSG00000181374/ENSG00000169429/ENSG00000232810/ENSG00000136689/ENSG00000138755/ENSG00000108688/ENSG00000100985/ENSG00000169248/ENSG00000162892/ENSG00000111537/ENSG00000102524/ENSG00000105329/ENSG00000136634/ENSG00000107562/ENSG00000164400/ENSG00000169245/ENSG00000184371/ENSG00000271503…
C2	REACTOME_KETONE_BODY_METABOLISM	10	-0.890786	-1.94615	0.000100824	0.000743961	2667	tags=70%, list=8%, signal=64%	ENSG00000081760/ENSG00000161267/ENSG00000083720/ENSG00000164039/ENSG00000075239/ENSG00000111058/ENSG00000134240
C2	KEGG_PPAR_SIGNALING_PATHWAY	68	-0.569895	-1.90731	0.000101093	0.000743961	4480	tags=44%, list=13%, signal=38%	ENSG00000157184/ENSG00000116171/ENSG00000140992/ENSG00000113790/ENSG00000110245/ENSG00000186951/ENSG00000175445/ENSG00000164398/ENSG00000095637/ENSG00000143171/ENSG00000168306/ENSG00000130304/ENSG00000135218/ENSG00000167114/ENSG00000113396/ENSG00000140284/ENSG00000163586/ENSG00000110090/ENSG00000205560/ENSG00000132170/ENSG00000151726/ENSG00000099194/ENSG00000121769/ENSG00000170323/ENSG00000118137…
C2	REACTOME_MET_PROMOTES_CELL_MOTILITY	41	0.663107	1.89762	0.000111688	0.000818347	2180	tags=37%, list=6%, signal=34%	ENSG00000060718/ENSG00000164692/ENSG00000058085/ENSG00000108821/ENSG00000168542/ENSG00000130635/ENSG00000115414/ENSG00000204262/ENSG00000196878/ENSG00000204248/ENSG00000196739/ENSG00000005884/ENSG00000080573/ENSG00000053747/ENSG00000150093
C2	BIOCARTA_FIBRINOLYSIS_PATHWAY	12	0.865781	1.88867	0.00011312	0.000825234	2162	tags=67%, list=6%, signal=62%	ENSG00000197632/ENSG00000122861/ENSG00000104368/ENSG00000171564/ENSG00000106366/ENSG00000171560/ENSG00000181104/ENSG00000124491
C2	REACTOME_INHIBITION_OF_DNA_RECOMBINATION_AT_TELOMERE	66	0.600244	1.87482	0.000113738	0.000826147	7272	tags=53%, list=22%, signal=42%	ENSG00000276368/ENSG00000185130/ENSG00000278463/ENSG00000274641/ENSG00000273703/ENSG00000275126/ENSG00000124635/ENSG00000276410/ENSG00000275713/ENSG00000278637/ENSG00000184260/ENSG00000278588/ENSG00000273802/ENSG00000277224/ENSG00000158373/ENSG00000233822/ENSG00000270882/ENSG00000128513/ENSG00000197903/ENSG00000273542/ENSG00000180596/ENSG00000168148/ENSG00000276180/ENSG00000184678/ENSG00000204209…
C2	KEGG_RIBOSOME	88	-0.51604	-1.80243	0.000116146	0.000840005	7551	tags=51%, list=22%, signal=40%	ENSG00000198034/ENSG00000198755/ENSG00000109475/ENSG00000182774/ENSG00000142534/ENSG00000063177/ENSG00000136942/ENSG00000110700/ENSG00000144713/ENSG00000137876/ENSG00000114391/ENSG00000137154/ENSG00000166441/ENSG00000134419/ENSG00000188846/ENSG00000138326/ENSG00000130255/ENSG00000170889/ENSG00000182899/ENSG00000198918/ENSG00000105193/ENSG00000145425/ENSG00000089157/ENSG00000083845/ENSG00000185088…
C2	KEGG_PROXIMAL_TUBULE_BICARBONATE_RECLAMATION	23	-0.751735	-2.0063	0.000119106	0.000857715	3677	tags=61%, list=11%, signal=54%	ENSG00000148672/ENSG00000105409/ENSG00000182890/ENSG00000018625/ENSG00000129244/ENSG00000080493/ENSG00000163399/ENSG00000167434/ENSG00000132681/ENSG00000188338/ENSG00000143153/ENSG00000137731/ENSG00000104267/ENSG00000124253
C2	REACTOME_EXTENSION_OF_TELOMERES	50	0.636719	1.89429	0.000120504	0.00086407	6272	tags=56%, list=19%, signal=46%	ENSG00000136982/ENSG00000140451/ENSG00000145386/ENSG00000197299/ENSG00000163918/ENSG00000133101/ENSG00000198056/ENSG00000138346/ENSG00000105486/ENSG00000133119/ENSG00000141499/ENSG00000127586/ENSG00000130826/ENSG00000146143/ENSG00000062822/ENSG00000077514/ENSG00000128513/ENSG00000168496/ENSG00000049541/ENSG00000014138/ENSG00000132646/ENSG00000132383/ENSG00000258366/ENSG00000106628/ENSG00000123374…
C2	BIOCARTA_MCM_PATHWAY	18	0.808673	1.94859	0.00012722	0.000908349	5631	tags=78%, list=17%, signal=65%	ENSG00000094804/ENSG00000085840/ENSG00000091651/ENSG00000076003/ENSG00000112118/ENSG00000104738/ENSG00000166508/ENSG00000073111/ENSG00000100297/ENSG00000105173/ENSG00000135336/ENSG00000167513/ENSG00000123374/ENSG00000115942
C2	REACTOME_ASPARTATE_AND_ASPARAGINE_METABOLISM	11	-0.86002	-1.91385	0.000129897	0.000923531	3378	tags=64%, list=10%, signal=57%	ENSG00000115840/ENSG00000077616/ENSG00000125166/ENSG00000108381/ENSG00000166183/ENSG00000120053/ENSG00000185818
C2	REACTOME_CILIUM_ASSEMBLY	201	0.448324	1.60963	0.000136659	0.000967506	10177	tags=55%, list=30%, signal=38%	ENSG00000117650/ENSG00000166851/ENSG00000084731/ENSG00000198033/ENSG00000142731/ENSG00000176014/ENSG00000205795/ENSG00000153317/ENSG00000005249/ENSG00000151849/ENSG00000170312/ENSG00000103494/ENSG00000196230/ENSG00000188878/ENSG00000164953/ENSG00000105948/ENSG00000174799/ENSG00000128285/ENSG00000131697/ENSG00000126001/ENSG00000157796/ENSG00000167552/ENSG00000081870/ENSG00000144061/ENSG00000110274…
C2	REACTOME_MITOCHONDRIAL_FATTY_ACID_BETA_OXIDATION	37	-0.658631	-1.96676	0.000138886	0.000979143	6598	tags=68%, list=20%, signal=54%	ENSG00000240303/ENSG00000100294/ENSG00000146085/ENSG00000141179/ENSG00000116353/ENSG00000159445/ENSG00000173124/ENSG00000084754/ENSG00000151611/ENSG00000138796/ENSG00000127884/ENSG00000111271/ENSG00000004779/ENSG00000104325/ENSG00000138029/ENSG00000162390/ENSG00000175198/ENSG00000114054/ENSG00000167315/ENSG00000005187/ENSG00000119673/ENSG00000167969/ENSG00000122971/ENSG00000184227/ENSG00000115361
C2	REACTOME_ANCHORING_OF_THE_BASAL_BODY_TO_THE_PLASMA_MEMBRANE	97	0.534039	1.75568	0.000141149	0.000990933	7426	tags=46%, list=22%, signal=36%	ENSG00000117650/ENSG00000166851/ENSG00000142731/ENSG00000005249/ENSG00000151849/ENSG00000170312/ENSG00000103494/ENSG00000196230/ENSG00000188878/ENSG00000164953/ENSG00000174799/ENSG00000131697/ENSG00000126001/ENSG00000167552/ENSG00000144061/ENSG00000110274/ENSG00000186638/ENSG00000135315/ENSG00000112877/ENSG00000048342/ENSG00000139350/ENSG00000103540/ENSG00000131462/ENSG00000136811/ENSG00000072864…
C2	REACTOME_RHO_GTPASES_ACTIVATE_PKNS	89	0.546098	1.77366	0.000145463	0.00101697	7272	tags=56%, list=22%, signal=44%	ENSG00000175793/ENSG00000158402/ENSG00000197153/ENSG00000276368/ENSG00000273983/ENSG00000185130/ENSG00000278463/ENSG00000274641/ENSG00000277775/ENSG00000273703/ENSG00000275379/ENSG00000275126/ENSG00000124635/ENSG00000276410/ENSG00000275713/ENSG00000203852/ENSG00000278828/ENSG00000101335/ENSG00000278637/ENSG00000183598/ENSG00000184260/ENSG00000155366/ENSG00000278588/ENSG00000273802/ENSG00000277224…
C2	REACTOME_CYCLIN_A_B1_B2_ASSOCIATED_EVENTS_DURING_G2_M_TRANSITION	25	0.73368	1.90075	0.000150255	0.00104444	5325	tags=56%, list=16%, signal=47%	ENSG00000158402/ENSG00000166851/ENSG00000111206/ENSG00000157456/ENSG00000145386/ENSG00000134057/ENSG00000127564/ENSG00000101224/ENSG00000170312/ENSG00000133101/ENSG00000164045/ENSG00000166483/ENSG00000082898/ENSG00000123374
C2	KEGG_METABOLISM_OF_XENOBIOTICS_BY_CYTOCHROME_P450	67	-0.565339	-1.8737	0.000150978	0.00104444	3624	tags=40%, list=11%, signal=36%	ENSG00000156096/ENSG00000197888/ENSG00000168765/ENSG00000213759/ENSG00000241119/ENSG00000143198/ENSG00000134184/ENSG00000197448/ENSG00000100577/ENSG00000167165/ENSG00000134201/ENSG00000021461/ENSG00000140505/ENSG00000184254/ENSG00000085871/ENSG00000187134/ENSG00000196616/ENSG00000065621/ENSG00000135220/ENSG00000160870/ENSG00000198099/ENSG00000151632/ENSG00000135226/ENSG00000174156/ENSG00000244067…
C2	KEGG_WNT_SIGNALING_PATHWAY	151	0.467823	1.62458	0.00015126	0.00104444	3880	tags=24%, list=12%, signal=21%	ENSG00000137673/ENSG00000070808/ENSG00000111186/ENSG00000175592/ENSG00000106483/ENSG00000107984/ENSG00000135925/ENSG00000188064/ENSG00000115596/ENSG00000154764/ENSG00000108379/ENSG00000163637/ENSG00000140807/ENSG00000162738/ENSG00000139174/ENSG00000145506/ENSG00000114251/ENSG00000155011/ENSG00000169884/ENSG00000157240/ENSG00000126583/ENSG00000168646/ENSG00000145423/ENSG00000128340/ENSG00000178585…
C2	KEGG_PROPANOATE_METABOLISM	33	-0.683404	-2.00798	0.000153982	0.00105888	3979	tags=67%, list=12%, signal=59%	ENSG00000146085/ENSG00000198130/ENSG00000084754/ENSG00000136143/ENSG00000131069/ENSG00000113790/ENSG00000166800/ENSG00000183044/ENSG00000127884/ENSG00000172340/ENSG00000166796/ENSG00000103150/ENSG00000111716/ENSG00000236349/ENSG00000175198/ENSG00000163541/ENSG00000114054/ENSG00000154930/ENSG00000119711/ENSG00000076555/ENSG00000075239/ENSG00000111058
C2	WP_VITAMIN_D_RECEPTOR_PATHWAY	178	0.466048	1.6493	0.00015758	0.00107919	6043	tags=44%, list=18%, signal=37%	ENSG00000105141/ENSG00000167755/ENSG00000157765/ENSG00000107159/ENSG00000124731/ENSG00000196154/ENSG00000165125/ENSG00000186832/ENSG00000117586/ENSG00000175315/ENSG00000197467/ENSG00000012779/ENSG00000163220/ENSG00000092969/ENSG00000140465/ENSG00000196754/ENSG00000137265/ENSG00000123146/ENSG00000171243/ENSG00000131737/ENSG00000123080/ENSG00000196411/ENSG00000225746/ENSG00000035862/ENSG00000187957…
C2	KEGG_DRUG_METABOLISM_CYTOCHROME_P450	69	-0.551456	-1.85446	0.000159123	0.00108533	3624	tags=38%, list=11%, signal=34%	ENSG00000156096/ENSG00000197888/ENSG00000168765/ENSG00000213759/ENSG00000241119/ENSG00000143198/ENSG00000134184/ENSG00000197448/ENSG00000100577/ENSG00000167165/ENSG00000134201/ENSG00000021461/ENSG00000140505/ENSG00000184254/ENSG00000085871/ENSG00000196616/ENSG00000065621/ENSG00000135220/ENSG00000189221/ENSG00000160870/ENSG00000198099/ENSG00000135226/ENSG00000174156/ENSG00000244067/ENSG00000248144…
C2	REACTOME_CHROMATIN_MODIFYING_ENZYMES	266	0.423843	1.55809	0.000160186	0.00108816	8286	tags=39%, list=25%, signal=30%	ENSG00000142623/ENSG00000197153/ENSG00000276368/ENSG00000273983/ENSG00000196747/ENSG00000185130/ENSG00000278463/ENSG00000274641/ENSG00000185420/ENSG00000277775/ENSG00000273703/ENSG00000274997/ENSG00000275379/ENSG00000275126/ENSG00000106462/ENSG00000135903/ENSG00000124635/ENSG00000276410/ENSG00000276903/ENSG00000275713/ENSG00000196787/ENSG00000203852/ENSG00000164105/ENSG00000165097/ENSG00000278828…
C2	REACTOME_ANTIVIRAL_MECHANISM_BY_IFN_STIMULATED_GENES	81	0.562612	1.81195	0.000162373	0.00109856	7906	tags=52%, list=24%, signal=40%	ENSG00000196924/ENSG00000135114/ENSG00000115415/ENSG00000182481/ENSG00000187608/ENSG00000183486/ENSG00000107201/ENSG00000089127/ENSG00000111335/ENSG00000069869/ENSG00000111331/ENSG00000185467/ENSG00000185745/ENSG00000184979/ENSG00000157601/ENSG00000055332/ENSG00000108424/ENSG00000125450/ENSG00000058804/ENSG00000124181/ENSG00000121060/ENSG00000135930/ENSG00000102753/ENSG00000111581/ENSG00000047410…
C2	REACTOME_G0_AND_EARLY_G1	27	0.735069	1.93694	0.000169379	0.00112855	5783	tags=67%, list=17%, signal=55%	ENSG00000101057/ENSG00000131747/ENSG00000094804/ENSG00000175305/ENSG00000145386/ENSG00000170312/ENSG00000133101/ENSG00000080839/ENSG00000183814/ENSG00000105173/ENSG00000101412/ENSG00000136997/ENSG00000164045/ENSG00000132646/ENSG00000198176/ENSG00000123374/ENSG00000162521/ENSG00000116478
C2	REACTOME_POLO_LIKE_KINASE_MEDIATED_EVENTS	16	0.819242	1.93439	0.000168633	0.00112855	4113	tags=69%, list=12%, signal=60%	ENSG00000101057/ENSG00000158402/ENSG00000117724/ENSG00000166851/ENSG00000111206/ENSG00000157456/ENSG00000134057/ENSG00000127564/ENSG00000183814/ENSG00000164045/ENSG00000166483
C2	REACTOME_ION_CHANNEL_TRANSPORT	182	-0.422594	-1.63734	0.000167752	0.00112855	3704	tags=30%, list=11%, signal=27%	ENSG00000166377/ENSG00000160746/ENSG00000136888/ENSG00000123124/ENSG00000105409/ENSG00000138741/ENSG00000196632/ENSG00000018625/ENSG00000129244/ENSG00000109572/ENSG00000067842/ENSG00000159720/ENSG00000075142/ENSG00000111199/ENSG00000130529/ENSG00000113732/ENSG00000118729/ENSG00000131100/ENSG00000171130/ENSG00000047249/ENSG00000137726/ENSG00000124564/ENSG00000071553/ENSG00000163399/ENSG00000145246…
C2	REACTOME_TRANSLATION	292	-0.366759	-1.48388	0.000169495	0.00112855	7693	tags=40%, list=23%, signal=31%	ENSG00000247626/ENSG00000182180/ENSG00000198034/ENSG00000198755/ENSG00000184110/ENSG00000082515/ENSG00000179115/ENSG00000140612/ENSG00000122033/ENSG00000198015/ENSG00000109475/ENSG00000182774/ENSG00000185608/ENSG00000142534/ENSG00000156976/ENSG00000119718/ENSG00000111639/ENSG00000063177/ENSG00000136942/ENSG00000110700/ENSG00000154719/ENSG00000144713/ENSG00000114391/ENSG00000137154/ENSG00000166441…
C2	REACTOME_HOMOLOGOUS_DNA_PAIRING_AND_STRAND_EXCHANGE	42	0.660483	1.89445	0.000172025	0.00114087	6795	tags=62%, list=20%, signal=49%	ENSG00000174371/ENSG00000012048/ENSG00000136492/ENSG00000139618/ENSG00000051180/ENSG00000111247/ENSG00000196584/ENSG00000197299/ENSG00000138376/ENSG00000149554/ENSG00000163918/ENSG00000138346/ENSG00000133119/ENSG00000108384/ENSG00000151164/ENSG00000113456/ENSG00000049541/ENSG00000177302/ENSG00000132383/ENSG00000185379/ENSG00000163781/ENSG00000104320/ENSG00000117748/ENSG00000171792/ENSG00000178966…
C2	REACTOME_TOLL_LIKE_RECEPTOR_CASCADES	154	0.473089	1.64758	0.000189941	0.00125473	6081	tags=36%, list=18%, signal=30%	ENSG00000173432/ENSG00000129988/ENSG00000143387/ENSG00000171564/ENSG00000106976/ENSG00000167207/ENSG00000023445/ENSG00000105928/ENSG00000136943/ENSG00000163220/ENSG00000101916/ENSG00000263528/ENSG00000171560/ENSG00000172936/ENSG00000164086/ENSG00000134061/ENSG00000134070/ENSG00000104312/ENSG00000154589/ENSG00000143546/ENSG00000169896/ENSG00000129465/ENSG00000137161/ENSG00000104518/ENSG00000184216…
C2	KEGG_RETINOL_METABOLISM	62	-0.560607	-1.84493	0.000199169	0.00131052	4523	tags=42%, list=13%, signal=36%	ENSG00000135437/ENSG00000106258/ENSG00000160868/ENSG00000156096/ENSG00000197888/ENSG00000213759/ENSG00000241119/ENSG00000157326/ENSG00000167165/ENSG00000021461/ENSG00000121039/ENSG00000140505/ENSG00000162496/ENSG00000006757/ENSG00000042445/ENSG00000196616/ENSG00000116745/ENSG00000135220/ENSG00000165092/ENSG00000072042/ENSG00000160870/ENSG00000121207/ENSG00000198099/ENSG00000135226/ENSG00000128918…
C2	WP_CELL_MIGRATION_AND_INVASION_THROUGH_P75NTR	30	0.687768	1.84388	0.000216407	0.00141839	4958	tags=43%, list=15%, signal=37%	ENSG00000122691/ENSG00000087245/ENSG00000140937/ENSG00000099617/ENSG00000100985/ENSG00000090776/ENSG00000156299/ENSG00000038382/ENSG00000108947/ENSG00000118113/ENSG00000176697/ENSG00000168610/ENSG00000148498
C2	REACTOME_GLYOXYLATE_METABOLISM_AND_GLYCINE_DEGRADATION	31	-0.668802	-1.92563	0.000222553	0.001453	4321	tags=61%, list=13%, signal=53%	ENSG00000121897/ENSG00000137106/ENSG00000145020/ENSG00000110435/ENSG00000175536/ENSG00000131828/ENSG00000091140/ENSG00000163114/ENSG00000110887/ENSG00000119689/ENSG00000168291/ENSG00000004779/ENSG00000150768/ENSG00000105953/ENSG00000248098/ENSG00000125166/ENSG00000083123/ENSG00000176894/ENSG00000113492
C2	WP_TCELL_ANTIGEN_RECEPTOR_TCR_PATHWAY_DURING_STAPHYLOCOCCUS_AUREUS_INFECTION	61	0.598283	1.83008	0.000235423	0.00153106	5786	tags=44%, list=17%, signal=37%	ENSG00000232810/ENSG00000198286/ENSG00000153563/ENSG00000167286/ENSG00000188389/ENSG00000111537/ENSG00000136634/ENSG00000163599/ENSG00000164400/ENSG00000163600/ENSG00000043462/ENSG00000182866/ENSG00000010810/ENSG00000142867/ENSG00000006062/ENSG00000126458/ENSG00000172175/ENSG00000115085/ENSG00000124181/ENSG00000113263/ENSG00000152256/ENSG00000177885/ENSG00000065675/ENSG00000010610/ENSG00000178562…
C2	REACTOME_DISEASES_OF_DNA_REPAIR	34	0.676983	1.86172	0.000241094	0.00155834	5157	tags=56%, list=15%, signal=47%	ENSG00000174371/ENSG00000012048/ENSG00000136492/ENSG00000139618/ENSG00000051180/ENSG00000111247/ENSG00000196584/ENSG00000197299/ENSG00000138376/ENSG00000109674/ENSG00000138346/ENSG00000116062/ENSG00000095002/ENSG00000108384/ENSG00000065057/ENSG00000177302/ENSG00000132781/ENSG00000185379/ENSG00000104320
C2	WP_CILIOPATHIES	182	0.464945	1.65133	0.000241474	0.00155834	7199	tags=42%, list=21%, signal=33%	ENSG00000043355/ENSG00000106571/ENSG00000117650/ENSG00000117724/ENSG00000146038/ENSG00000112210/ENSG00000170927/ENSG00000129295/ENSG00000157856/ENSG00000142731/ENSG00000174007/ENSG00000166813/ENSG00000143147/ENSG00000158683/ENSG00000172361/ENSG00000160188/ENSG00000103494/ENSG00000187726/ENSG00000164953/ENSG00000146350/ENSG00000074047/ENSG00000131697/ENSG00000143156/ENSG00000157796/ENSG00000155755…
C2	WP_INTEGRATED_CANCER_PATHWAY	44	0.641912	1.84937	0.000247299	0.00157975	3898	tags=41%, list=12%, signal=36%	ENSG00000012048/ENSG00000166851/ENSG00000115415/ENSG00000197299/ENSG00000138376/ENSG00000101224/ENSG00000183765/ENSG00000170312/ENSG00000149554/ENSG00000116062/ENSG00000095002/ENSG00000196611/ENSG00000141510/ENSG00000064012/ENSG00000101412/ENSG00000135679/ENSG00000136997/ENSG00000164045
C2	REACTOME_ANTIGEN_PROCESSING_CROSS_PRESENTATION	106	0.517688	1.72644	0.000247616	0.00157975	6792	tags=40%, list=20%, signal=32%	ENSG00000011028/ENSG00000171564/ENSG00000136943/ENSG00000163220/ENSG00000171560/ENSG00000172936/ENSG00000051523/ENSG00000154589/ENSG00000143546/ENSG00000240065/ENSG00000260314/ENSG00000082781/ENSG00000204267/ENSG00000168394/ENSG00000174130/ENSG00000116701/ENSG00000204632/ENSG00000170458/ENSG00000174125/ENSG00000100365/ENSG00000198019/ENSG00000206503/ENSG00000163131/ENSG00000159352/ENSG00000165168…
C2	REACTOME_RHO_GTPASE_CYCLE	447	0.379079	1.4619	0.000246749	0.00157975	6130	tags=32%, list=18%, signal=27%	ENSG00000124143/ENSG00000169851/ENSG00000183856/ENSG00000011426/ENSG00000118193/ENSG00000165300/ENSG00000196155/ENSG00000167460/ENSG00000113368/ENSG00000133106/ENSG00000128656/ENSG00000152661/ENSG00000026025/ENSG00000173702/ENSG00000136002/ENSG00000072110/ENSG00000153404/ENSG00000115107/ENSG00000115355/ENSG00000142632/ENSG00000071205/ENSG00000198826/ENSG00000137727/ENSG00000186517/ENSG00000136026…
C2	PID_WNT_SIGNALING_PATHWAY	28	0.705231	1.86522	0.000249942	0.00158255	1596	tags=32%, list=5%, signal=31%	ENSG00000164932/ENSG00000169071/ENSG00000107984/ENSG00000188064/ENSG00000154764/ENSG00000108379/ENSG00000114251/ENSG00000157240/ENSG00000131650
C2	WP_TOLLLIKE_RECEPTOR_SIGNALING_PATHWAY	99	0.537948	1.77463	0.000249055	0.00158255	6081	tags=40%, list=18%, signal=33%	ENSG00000129988/ENSG00000169429/ENSG00000232810/ENSG00000115415/ENSG00000138755/ENSG00000188130/ENSG00000101916/ENSG00000263528/ENSG00000169248/ENSG00000172936/ENSG00000159110/ENSG00000154589/ENSG00000114013/ENSG00000169245/ENSG00000271503/ENSG00000184216/ENSG00000174130/ENSG00000170458/ENSG00000174125/ENSG00000145675/ENSG00000064012/ENSG00000171608/ENSG00000101017/ENSG00000136244/ENSG00000121594…
C2	KEGG_CHEMOKINE_SIGNALING_PATHWAY	182	0.46356	1.64641	0.0002541	0.00160283	6890	tags=44%, list=21%, signal=35%	ENSG00000115009/ENSG00000163735/ENSG00000124875/ENSG00000156234/ENSG00000163739/ENSG00000181374/ENSG00000169429/ENSG00000148082/ENSG00000115415/ENSG00000185634/ENSG00000138755/ENSG00000111664/ENSG00000168243/ENSG00000108688/ENSG00000169248/ENSG00000156299/ENSG00000105639/ENSG00000128340/ENSG00000114450/ENSG00000107562/ENSG00000169245/ENSG00000138031/ENSG00000271503/ENSG00000161921/ENSG00000182621…
C2	KEGG_PYRUVATE_METABOLISM	40	-0.643597	-1.95931	0.000256634	0.00161276	4321	tags=50%, list=13%, signal=44%	ENSG00000014641/ENSG00000137106/ENSG00000131069/ENSG00000166800/ENSG00000131828/ENSG00000091140/ENSG00000163114/ENSG00000168291/ENSG00000146701/ENSG00000166796/ENSG00000063854/ENSG00000150768/ENSG00000111716/ENSG00000151376/ENSG00000154930/ENSG00000103253/ENSG00000076555/ENSG00000075239/ENSG00000166816/ENSG00000124253
C2	WP_CARDIAC_PROGENITOR_DIFFERENTIATION	51	0.615488	1.83095	0.000261082	0.00163458	4541	tags=49%, list=14%, signal=42%	ENSG00000134853/ENSG00000007372/ENSG00000169071/ENSG00000122641/ENSG00000125378/ENSG00000107984/ENSG00000168487/ENSG00000166825/ENSG00000164532/ENSG00000016082/ENSG00000138685/ENSG00000187772/ENSG00000183072/ENSG00000105329/ENSG00000183691/ENSG00000166823/ENSG00000198053/ENSG00000118194/ENSG00000089225/ENSG00000125798/ENSG00000157168/ENSG00000129991/ENSG00000167244/ENSG00000188095/ENSG00000112062
C2	REACTOME_SUMOYLATION_OF_DNA_REPLICATION_PROTEINS	46	0.633203	1.86237	0.000270102	0.0016806	7906	tags=52%, list=24%, signal=40%	ENSG00000131747/ENSG00000134690/ENSG00000178999/ENSG00000089685/ENSG00000131788/ENSG00000149503/ENSG00000188612/ENSG00000087586/ENSG00000125450/ENSG00000058804/ENSG00000132646/ENSG00000100401/ENSG00000111581/ENSG00000047410/ENSG00000113569/ENSG00000139496/ENSG00000095319/ENSG00000108559/ENSG00000124789/ENSG00000102900/ENSG00000213024/ENSG00000163002/ENSG00000116030/ENSG00000120253
C2	REACTOME_DISEASES_ASSOCIATED_WITH_GLYCOSAMINOGLYCAN_METABOLISM	41	0.649842	1.85966	0.000270436	0.0016806	4228	tags=54%, list=13%, signal=47%	ENSG00000038427/ENSG00000139329/ENSG00000011465/ENSG00000183196/ENSG00000122176/ENSG00000182492/ENSG00000157766/ENSG00000198682/ENSG00000213420/ENSG00000106809/ENSG00000182197/ENSG00000132692/ENSG00000155850/ENSG00000188783/ENSG00000122863/ENSG00000063660/ENSG00000169105/ENSG00000131873/ENSG00000188157/ENSG00000115884/ENSG00000162512/ENSG00000127083
C2	PID_P53_DOWNSTREAM_PATHWAY	137	0.477436	1.63698	0.000271751	0.00168255	5293	tags=36%, list=16%, signal=31%	ENSG00000038427/ENSG00000087245/ENSG00000175793/ENSG00000019549/ENSG00000206075/ENSG00000129514/ENSG00000107984/ENSG00000106366/ENSG00000007968/ENSG00000115107/ENSG00000078900/ENSG00000196754/ENSG00000134057/ENSG00000071054/ENSG00000163235/ENSG00000015475/ENSG00000026103/ENSG00000140379/ENSG00000173846/ENSG00000095002/ENSG00000168394/ENSG00000104765/ENSG00000168209/ENSG00000183918/ENSG00000142627…
C2	WP_TYPE_II_INTERFERON_SIGNALING_IFNG	37	0.654255	1.84037	0.000283692	0.00175002	5544	tags=57%, list=17%, signal=47%	ENSG00000117228/ENSG00000115415/ENSG00000138755/ENSG00000137265/ENSG00000187608/ENSG00000111537/ENSG00000089127/ENSG00000240065/ENSG00000125347/ENSG00000169245/ENSG00000055332/ENSG00000168394/ENSG00000170581/ENSG00000270882/ENSG00000165168/ENSG00000119922/ENSG00000179583/ENSG00000090339/ENSG00000159128/ENSG00000140968/ENSG00000171855
C2	REACTOME_BRANCHED_CHAIN_AMINO_ACID_CATABOLISM	21	-0.740501	-1.93706	0.000307273	0.0018748	3057	tags=62%, list=9%, signal=56%	ENSG00000127884/ENSG00000091140/ENSG00000105552/ENSG00000151498/ENSG00000106049/ENSG00000131844/ENSG00000248098/ENSG00000083123/ENSG00000196177/ENSG00000128928/ENSG00000148090/ENSG00000119711/ENSG00000075239
C2	WP_COHESIN_COMPLEX_CORNELIA_DE_LANGE_SYNDROME	34	0.672699	1.84993	0.000306351	0.0018748	3572	tags=38%, list=11%, signal=34%	ENSG00000163535/ENSG00000178999/ENSG00000077935/ENSG00000166851/ENSG00000171320/ENSG00000135476/ENSG00000129810/ENSG00000146670/ENSG00000164611/ENSG00000170312/ENSG00000100918/ENSG00000072501/ENSG00000112640
C2	WP_GENES_RELATED_TO_PRIMARY_CILIUM_DEVELOPMENT_BASED_ON_CRISPR	103	0.513243	1.70373	0.000305133	0.0018748	7814	tags=49%, list=23%, signal=37%	ENSG00000112210/ENSG00000174007/ENSG00000135931/ENSG00000103494/ENSG00000188878/ENSG00000164953/ENSG00000105948/ENSG00000162062/ENSG00000157796/ENSG00000081870/ENSG00000156876/ENSG00000196659/ENSG00000135315/ENSG00000122970/ENSG00000118965/ENSG00000048342/ENSG00000108423/ENSG00000078246/ENSG00000204104/ENSG00000197603/ENSG00000187240/ENSG00000075945/ENSG00000173588/ENSG00000198920/ENSG00000072840…
C2	PID_INTEGRIN5_PATHWAY	17	0.790789	1.88907	0.000309995	0.00188456	3786	tags=71%, list=11%, signal=63%	ENSG00000115414/ENSG00000122861/ENSG00000164176/ENSG00000115221/ENSG00000011422/ENSG00000105855/ENSG00000162692/ENSG00000142871/ENSG00000166147/ENSG00000082781/ENSG00000115232/ENSG00000115884
C2	REACTOME_INTERFERON_GAMMA_SIGNALING	88	0.538827	1.75288	0.000314116	0.00190272	7837	tags=64%, list=23%, signal=49%	ENSG00000137699/ENSG00000070808/ENSG00000183347/ENSG00000117228/ENSG00000154451/ENSG00000117226/ENSG00000135114/ENSG00000115415/ENSG00000204616/ENSG00000137265/ENSG00000162692/ENSG00000111537/ENSG00000026508/ENSG00000162645/ENSG00000089127/ENSG00000101871/ENSG00000162654/ENSG00000111335/ENSG00000106785/ENSG00000125347/ENSG00000111331/ENSG00000163462/ENSG00000204632/ENSG00000169403/ENSG00000121236…
C2	WP_MATRIX_METALLOPROTEINASES	29	0.69899	1.86042	0.000318244	0.00192079	3468	tags=66%, list=10%, signal=59%	ENSG00000137745/ENSG00000137673/ENSG00000087245/ENSG00000157227/ENSG00000262406/ENSG00000099953/ENSG00000232810/ENSG00000100985/ENSG00000102265/ENSG00000035862/ENSG00000137675/ENSG00000157150/ENSG00000156103/ENSG00000271447/ENSG00000123342/ENSG00000196611/ENSG00000198598/ENSG00000154485/ENSG00000118113
C2	REACTOME_ORC1_REMOVAL_FROM_CHROMATIN	71	0.563888	1.77354	0.000355746	0.0021318	6792	tags=39%, list=20%, signal=32%	ENSG00000094804/ENSG00000085840/ENSG00000145386/ENSG00000091651/ENSG00000076003/ENSG00000145604/ENSG00000133101/ENSG00000112118/ENSG00000240065/ENSG00000104738/ENSG00000166508/ENSG00000073111/ENSG00000100297/ENSG00000125885/ENSG00000159352/ENSG00000068878/ENSG00000135336/ENSG00000167513/ENSG00000197170/ENSG00000143106/ENSG00000115233/ENSG00000123374/ENSG00000173692/ENSG00000115942/ENSG00000126067…
C2	REACTOME_CELL_JUNCTION_ORGANIZATION	89	0.531335	1.72571	0.000355228	0.0021318	3142	tags=35%, list=9%, signal=32%	ENSG00000186081/ENSG00000058085/ENSG00000143217/ENSG00000140937/ENSG00000128591/ENSG00000196878/ENSG00000113946/ENSG00000196924/ENSG00000170558/ENSG00000072110/ENSG00000129910/ENSG00000163347/ENSG00000139880/ENSG00000113361/ENSG00000140945/ENSG00000132470/ENSG00000066405/ENSG00000062038/ENSG00000186847/ENSG00000165376/ENSG00000179242/ENSG00000165215/ENSG00000145526/ENSG00000162458/ENSG00000053747…
C2	KEGG_ALDOSTERONE_REGULATED_SODIUM_REABSORPTION	40	-0.632136	-1.92442	0.00038451	0.00229597	3217	tags=45%, list=10%, signal=41%	ENSG00000105409/ENSG00000018625/ENSG00000129244/ENSG00000171105/ENSG00000117594/ENSG00000151704/ENSG00000163399/ENSG00000132681/ENSG00000185950/ENSG00000017427/ENSG00000049759/ENSG00000143153/ENSG00000166828/ENSG00000137731/ENSG00000151623/ENSG00000111319/ENSG00000150201/ENSG00000176387
C2	BIOCARTA_ETC_PATHWAY	10	-0.86513	-1.8901	0.000391918	0.0023319	1871	tags=80%, list=6%, signal=76%	ENSG00000117118/ENSG00000125356/ENSG00000169100/ENSG00000010256/ENSG00000073578/ENSG00000204370/ENSG00000152234/ENSG00000151729
C2	REACTOME_RESOLUTION_OF_D_LOOP_STRUCTURES	33	0.670452	1.82695	0.000395529	0.00233682	5749	tags=55%, list=17%, signal=45%	ENSG00000174371/ENSG00000154920/ENSG00000012048/ENSG00000136492/ENSG00000139618/ENSG00000051180/ENSG00000111247/ENSG00000196584/ENSG00000197299/ENSG00000138376/ENSG00000138346/ENSG00000108384/ENSG00000178295/ENSG00000177302/ENSG00000185379/ENSG00000104320/ENSG00000258366/ENSG00000164808
C2	REACTOME_ESR_MEDIATED_SIGNALING	214	0.436043	1.57065	0.000395415	0.00233682	7391	tags=43%, list=22%, signal=34%	ENSG00000137673/ENSG00000087245/ENSG00000129514/ENSG00000182585/ENSG00000197153/ENSG00000118513/ENSG00000276368/ENSG00000176170/ENSG00000273983/ENSG00000185130/ENSG00000278463/ENSG00000274641/ENSG00000111664/ENSG00000277775/ENSG00000168243/ENSG00000182481/ENSG00000273703/ENSG00000275379/ENSG00000124882/ENSG00000100985/ENSG00000275126/ENSG00000124635/ENSG00000196208/ENSG00000276410/ENSG00000163235…
C2	PID_BETA_CATENIN_NUC_PATHWAY	79	0.553213	1.7702	0.000407639	0.00239991	4250	tags=30%, list=13%, signal=27%	ENSG00000159217/ENSG00000038427/ENSG00000006283/ENSG00000087245/ENSG00000175793/ENSG00000019549/ENSG00000164093/ENSG00000107984/ENSG00000169429/ENSG00000100985/ENSG00000168646/ENSG00000152495/ENSG00000101115/ENSG00000147889/ENSG00000142871/ENSG00000113722/ENSG00000178585/ENSG00000149503/ENSG00000204335/ENSG00000196591/ENSG00000134308/ENSG00000196628/ENSG00000136997/ENSG00000164924
C2	WP_MIRNAS_INVOLVEMENT_IN_THE_IMMUNE_RESPONSE_IN_SEPSIS	41	0.638715	1.82782	0.000415652	0.00243853	5720	tags=51%, list=17%, signal=43%	ENSG00000169429/ENSG00000232810/ENSG00000148346/ENSG00000101916/ENSG00000162692/ENSG00000172936/ENSG00000234883/ENSG00000136634/ENSG00000125347/ENSG00000100453/ENSG00000184216/ENSG00000136244/ENSG00000077150/ENSG00000185507/ENSG00000112062/ENSG00000090339/ENSG00000196664/ENSG00000128604/ENSG00000277632/ENSG00000131323/ENSG00000275302
C2	KEGG_NOD_LIKE_RECEPTOR_SIGNALING_PATHWAY	61	0.590015	1.8048	0.000418706	0.00244789	3715	tags=34%, list=11%, signal=31%	ENSG00000163739/ENSG00000181374/ENSG00000169429/ENSG00000232810/ENSG00000167207/ENSG00000023445/ENSG00000188130/ENSG00000108688/ENSG00000140368/ENSG00000104312/ENSG00000271503/ENSG00000249437/ENSG00000103313/ENSG00000091592/ENSG00000091106/ENSG00000137752/ENSG00000103490/ENSG00000064012/ENSG00000187796/ENSG00000137757/ENSG00000136244
C2	REACTOME_SWITCHING_OF_ORIGINS_TO_A_POST_REPLICATIVE_STATE	91	0.52677	1.71927	0.000451468	0.00263026	6792	tags=36%, list=20%, signal=29%	ENSG00000094804/ENSG00000085840/ENSG00000175305/ENSG00000175063/ENSG00000145386/ENSG00000091651/ENSG00000076003/ENSG00000145604/ENSG00000133101/ENSG00000112118/ENSG00000240065/ENSG00000104738/ENSG00000166508/ENSG00000073111/ENSG00000100297/ENSG00000105173/ENSG00000004897/ENSG00000108106/ENSG00000125885/ENSG00000159352/ENSG00000068878/ENSG00000135336/ENSG00000167513/ENSG00000197170/ENSG00000143106…
C2	WP_IL18_SIGNALING_PATHWAY	267	0.40707	1.49792	0.000471154	0.00273545	4777	tags=30%, list=14%, signal=26%	ENSG00000137745/ENSG00000164692/ENSG00000108821/ENSG00000115009/ENSG00000168542/ENSG00000115414/ENSG00000104415/ENSG00000087245/ENSG00000124813/ENSG00000157227/ENSG00000131015/ENSG00000134460/ENSG00000169429/ENSG00000232810/ENSG00000050730/ENSG00000163347/ENSG00000034053/ENSG00000023445/ENSG00000157456/ENSG00000198959/ENSG00000145386/ENSG00000144802/ENSG00000100985/ENSG00000102265/ENSG00000185215…
C2	REACTOME_CASPASE_ACTIVATION_VIA_EXTRINSIC_APOPTOTIC_SIGNALLING_PATHWAY	25	0.7111	1.84225	0.000474544	0.00274563	6081	tags=56%, list=18%, signal=46%	ENSG00000113763/ENSG00000121858/ENSG00000026103/ENSG00000154589/ENSG00000196730/ENSG00000117560/ENSG00000187323/ENSG00000170458/ENSG00000064012/ENSG00000104689/ENSG00000107731/ENSG00000127666/ENSG00000179222/ENSG00000168040
C2	REACTOME_NUCLEAR_RECEPTOR_TRANSCRIPTION_PATHWAY	53	-0.574154	-1.82716	0.00047762	0.00275394	3579	tags=40%, list=11%, signal=35%	ENSG00000082175/ENSG00000160113/ENSG00000186951/ENSG00000131408/ENSG00000153234/ENSG00000169083/ENSG00000143171/ENSG00000174738/ENSG00000173153/ENSG00000111424/ENSG00000132170/ENSG00000119508/ENSG00000077092/ENSG00000278570/ENSG00000151090/ENSG00000143365/ENSG00000151623/ENSG00000119715/ENSG00000123358/ENSG00000196482/ENSG00000131910
C2	WP_METAPATHWAY_BIOTRANSFORMATION_PHASE_I_AND_II	176	-0.406286	-1.57179	0.000502147	0.00288544	3624	tags=26%, list=11%, signal=23%	ENSG00000156096/ENSG00000197888/ENSG00000168765/ENSG00000213759/ENSG00000241119/ENSG00000104687/ENSG00000241644/ENSG00000143198/ENSG00000149124/ENSG00000144035/ENSG00000134184/ENSG00000001630/ENSG00000197448/ENSG00000175040/ENSG00000100577/ENSG00000167468/ENSG00000167165/ENSG00000134201/ENSG00000166840/ENSG00000021461/ENSG00000140505/ENSG00000160882/ENSG00000085871/ENSG00000182601/ENSG00000105398…
C2	REACTOME_AURKA_ACTIVATION_BY_TPX2	72	0.55175	1.73831	0.000525039	0.00300669	8427	tags=51%, list=25%, signal=39%	ENSG00000117650/ENSG00000088325/ENSG00000072571/ENSG00000166851/ENSG00000142731/ENSG00000005249/ENSG00000151849/ENSG00000170312/ENSG00000196230/ENSG00000174799/ENSG00000126001/ENSG00000167552/ENSG00000110274/ENSG00000087586/ENSG00000112877/ENSG00000139350/ENSG00000103540/ENSG00000131462/ENSG00000136811/ENSG00000072864/ENSG00000119397/ENSG00000213397/ENSG00000054282/ENSG00000106477/ENSG00000131351…
C2	REACTOME_ROS_AND_RNS_PRODUCTION_IN_PHAGOCYTES	36	-0.632978	-1.8968	0.000536379	0.00306118	3888	tags=53%, list=12%, signal=47%	ENSG00000005381/ENSG00000164867/ENSG00000136888/ENSG00000159720/ENSG00000113732/ENSG00000131100/ENSG00000171130/ENSG00000047249/ENSG00000117410/ENSG00000100554/ENSG00000185883/ENSG00000128524/ENSG00000114573/ENSG00000147614/ENSG00000116039/ENSG00000089250/ENSG00000105929/ENSG00000143882/ENSG00000151418
C2	KEGG_ADIPOCYTOKINE_SIGNALING_PATHWAY	66	-0.542712	-1.79945	0.000541925	0.00308235	3645	tags=33%, list=11%, signal=30%	ENSG00000006831/ENSG00000186951/ENSG00000105221/ENSG00000181929/ENSG00000174697/ENSG00000159723/ENSG00000164398/ENSG00000143171/ENSG00000122585/ENSG00000135218/ENSG00000131482/ENSG00000106617/ENSG00000110090/ENSG00000205560/ENSG00000111725/ENSG00000151726/ENSG00000185950/ENSG00000162409/ENSG00000076555/ENSG00000109819/ENSG00000124253/ENSG00000181856
C2	WP_TYROBP_CAUSAL_NETWORK_IN_MICROGLIA	60	0.581021	1.76703	0.000576152	0.00326595	6525	tags=60%, list=19%, signal=48%	ENSG00000170891/ENSG00000146112/ENSG00000125730/ENSG00000105281/ENSG00000169896/ENSG00000115318/ENSG00000161921/ENSG00000110719/ENSG00000116701/ENSG00000184988/ENSG00000106560/ENSG00000145685/ENSG00000197093/ENSG00000103490/ENSG00000011600/ENSG00000160255/ENSG00000066294/ENSG00000110324/ENSG00000180353/ENSG00000159189/ENSG00000155465/ENSG00000136630/ENSG00000155307/ENSG00000123338/ENSG00000184060…
C2	REACTOME_TELOMERE_C_STRAND_LAGGING_STRAND_SYNTHESIS	33	0.662899	1.80636	0.00060253	0.00338121	6272	tags=61%, list=19%, signal=49%	ENSG00000136982/ENSG00000197299/ENSG00000163918/ENSG00000198056/ENSG00000138346/ENSG00000105486/ENSG00000133119/ENSG00000127586/ENSG00000146143/ENSG00000062822/ENSG00000077514/ENSG00000128513/ENSG00000168496/ENSG00000049541/ENSG00000014138/ENSG00000132646/ENSG00000132383/ENSG00000106628/ENSG00000117748/ENSG00000101868
C2	REACTOME_RMTS_METHYLATE_HISTONE_ARGININES	72	0.550078	1.73304	0.000598611	0.00338121	6205	tags=39%, list=18%, signal=32%	ENSG00000197153/ENSG00000276368/ENSG00000273983/ENSG00000196747/ENSG00000278463/ENSG00000277775/ENSG00000274997/ENSG00000275379/ENSG00000275126/ENSG00000276903/ENSG00000196787/ENSG00000203852/ENSG00000278828/ENSG00000278677/ENSG00000278637/ENSG00000183598/ENSG00000184260/ENSG00000184270/ENSG00000270882/ENSG00000136518/ENSG00000273542/ENSG00000276180/ENSG00000119772/ENSG00000108604/ENSG00000180573…
C2	REACTOME_DEUBIQUITINATION	275	0.408645	1.51138	0.000601286	0.00338121	8293	tags=39%, list=25%, signal=29%	ENSG00000092853/ENSG00000117399/ENSG00000012048/ENSG00000133135/ENSG00000050730/ENSG00000276368/ENSG00000167207/ENSG00000196747/ENSG00000023445/ENSG00000185130/ENSG00000278463/ENSG00000274641/ENSG00000145386/ENSG00000273703/ENSG00000274997/ENSG00000138376/ENSG00000124635/ENSG00000276410/ENSG00000276903/ENSG00000275713/ENSG00000196787/ENSG00000168646/ENSG00000104312/ENSG00000170312/ENSG00000107201…
C2	WP_CANCER_IMMUNOTHERAPY_BY_PD1_BLOCKADE	23	0.71954	1.84467	0.000665671	0.00372308	4920	tags=61%, list=15%, signal=52%	ENSG00000153563/ENSG00000197646/ENSG00000167286/ENSG00000188389/ENSG00000160654/ENSG00000111537/ENSG00000156127/ENSG00000198851/ENSG00000182866/ENSG00000206503/ENSG00000115085/ENSG00000172116/ENSG00000100968/ENSG00000168610
C2	BIOCARTA_IL1R_PATHWAY	30	0.668877	1.79324	0.000668871	0.00372856	4541	tags=47%, list=14%, signal=40%	ENSG00000232810/ENSG00000136689/ENSG00000115594/ENSG00000196083/ENSG00000092969/ENSG00000172936/ENSG00000134070/ENSG00000105329/ENSG00000119699/ENSG00000184216/ENSG00000090376/ENSG00000006062/ENSG00000136244/ENSG00000112062
C2	REACTOME_TNFR2_NON_CANONICAL_NF_KB_PATHWAY	100	0.504552	1.66552	0.000732641	0.00407051	6921	tags=38%, list=21%, signal=30%	ENSG00000125726/ENSG00000117586/ENSG00000049249/ENSG00000232810/ENSG00000135960/ENSG00000023445/ENSG00000125657/ENSG00000120949/ENSG00000125735/ENSG00000141655/ENSG00000120659/ENSG00000102524/ENSG00000240065/ENSG00000117560/ENSG00000139193/ENSG00000006327/ENSG00000101017/ENSG00000006062/ENSG00000067182/ENSG00000159352/ENSG00000077150/ENSG00000068878/ENSG00000226979/ENSG00000197170/ENSG00000227507…
C2	PID_AP1_PATHWAY	69	0.548284	1.72276	0.000741733	0.00410743	6247	tags=42%, list=19%, signal=34%	ENSG00000164692/ENSG00000175592/ENSG00000122861/ENSG00000169429/ENSG00000118513/ENSG00000152661/ENSG00000100985/ENSG00000102265/ENSG00000078401/ENSG00000135744/ENSG00000170312/ENSG00000111537/ENSG00000105329/ENSG00000136634/ENSG00000147889/ENSG00000142871/ENSG00000164400/ENSG00000196611/ENSG00000141510/ENSG00000206503/ENSG00000136244/ENSG00000136997/ENSG00000091831/ENSG00000087077/ENSG00000134954…
C2	BIOCARTA_CELLCYCLE_PATHWAY	23	0.71669	1.83737	0.000767664	0.00423371	5860	tags=61%, list=17%, signal=50%	ENSG00000134057/ENSG00000123080/ENSG00000170312/ENSG00000133101/ENSG00000080839/ENSG00000147889/ENSG00000112576/ENSG00000105173/ENSG00000101412/ENSG00000164045/ENSG00000105810/ENSG00000198176/ENSG00000123374/ENSG00000118971
C2	REACTOME_RECRUITMENT_OF_MITOTIC_CENTROSOME_PROTEINS_AND_COMPLEXES	81	0.533061	1.71677	0.000769584	0.00423371	8427	tags=49%, list=25%, signal=37%	ENSG00000117650/ENSG00000166851/ENSG00000142731/ENSG00000005249/ENSG00000151849/ENSG00000170312/ENSG00000196230/ENSG00000174799/ENSG00000143156/ENSG00000126001/ENSG00000167552/ENSG00000110274/ENSG00000112877/ENSG00000139350/ENSG00000173272/ENSG00000103540/ENSG00000131462/ENSG00000136811/ENSG00000072864/ENSG00000119397/ENSG00000213397/ENSG00000054282/ENSG00000106477/ENSG00000131351/ENSG00000204899…
C2	REACTOME_PD_1_SIGNALING	24	0.705038	1.8092	0.000788575	0.00432393	8709	tags=67%, list=26%, signal=49%	ENSG00000197646/ENSG00000167286/ENSG00000188389/ENSG00000160654/ENSG00000198851/ENSG00000182866/ENSG00000211799/ENSG00000010610/ENSG00000103653/ENSG00000120217/ENSG00000237541/ENSG00000198821/ENSG00000278030/ENSG00000204287/ENSG00000232629/ENSG00000196126
C2	WP_AMINO_ACID_METABOLISM	91	-0.479497	-1.68917	0.000791139	0.00432393	4152	tags=41%, list=12%, signal=36%	ENSG00000138796/ENSG00000166123/ENSG00000113790/ENSG00000110435/ENSG00000148672/ENSG00000145692/ENSG00000104687/ENSG00000131828/ENSG00000091140/ENSG00000140287/ENSG00000129167/ENSG00000091483/ENSG00000119689/ENSG00000106049/ENSG00000141744/ENSG00000103876/ENSG00000146701/ENSG00000105953/ENSG00000011376/ENSG00000125166/ENSG00000062485/ENSG00000163541/ENSG00000132437/ENSG00000073578/ENSG00000120053…
C2	PID_LYMPH_ANGIOGENESIS_PATHWAY	25	0.696611	1.80471	0.000835479	0.00455145	6064	tags=56%, list=18%, signal=46%	ENSG00000164692/ENSG00000108821/ENSG00000115414/ENSG00000161638/ENSG00000150093/ENSG00000145675/ENSG00000115232/ENSG00000150630/ENSG00000160691/ENSG00000112062/ENSG00000177885/ENSG00000167193/ENSG00000118260/ENSG00000185386
C2	REACTOME_APC_C_MEDIATED_DEGRADATION_OF_CELL_CYCLE_PROTEINS	88	0.520595	1.69357	0.000857014	0.00465366	6792	tags=34%, list=20%, signal=27%	ENSG00000178999/ENSG00000117399/ENSG00000117650/ENSG00000166851/ENSG00000156970/ENSG00000112029/ENSG00000175063/ENSG00000145386/ENSG00000134057/ENSG00000164611/ENSG00000170312/ENSG00000145604/ENSG00000133101/ENSG00000240065/ENSG00000164109/ENSG00000087586/ENSG00000004897/ENSG00000108106/ENSG00000159352/ENSG00000068878/ENSG00000154473/ENSG00000197170/ENSG00000143106/ENSG00000115233/ENSG00000123374…
C2	WP_FATTY_ACID_TRANSPORTERS	18	-0.751512	-1.89972	0.000897247	0.00485641	2644	tags=56%, list=8%, signal=51%	ENSG00000164398/ENSG00000130377/ENSG00000135218/ENSG00000167114/ENSG00000163586/ENSG00000151726/ENSG00000103740/ENSG00000121769/ENSG00000170323/ENSG00000164434
C2	REACTOME_CHONDROITIN_SULFATE_BIOSYNTHESIS	20	0.743157	1.8529	0.000916806	0.00494632	3466	tags=60%, list=10%, signal=54%	ENSG00000038427/ENSG00000011465/ENSG00000182492/ENSG00000171310/ENSG00000182022/ENSG00000198108/ENSG00000132692/ENSG00000122863/ENSG00000147119/ENSG00000169826/ENSG00000123989/ENSG00000131873
C2	REACTOME_PEROXISOMAL_LIPID_METABOLISM	29	-0.666307	-1.89804	0.000935226	0.00502952	6330	tags=66%, list=19%, signal=53%	ENSG00000242612/ENSG00000100372/ENSG00000060971/ENSG00000107897/ENSG00000198721/ENSG00000116171/ENSG00000113790/ENSG00000133835/ENSG00000131373/ENSG00000168306/ENSG00000103150/ENSG00000116882/ENSG00000140284/ENSG00000205669/ENSG00000095321/ENSG00000177465/ENSG00000140876/ENSG00000242110/ENSG00000107537
C2	PID_TCR_PATHWAY	63	0.55517	1.71388	0.000953314	0.00507797	5892	tags=52%, list=18%, signal=43%	ENSG00000165125/ENSG00000196924/ENSG00000198286/ENSG00000167286/ENSG00000160654/ENSG00000114013/ENSG00000198851/ENSG00000043462/ENSG00000182866/ENSG00000213281/ENSG00000082074/ENSG00000104814/ENSG00000010810/ENSG00000142867/ENSG00000076641/ENSG00000006062/ENSG00000266094/ENSG00000121594/ENSG00000015285/ENSG00000172175/ENSG00000115085/ENSG00000124181/ENSG00000141968/ENSG00000160691/ENSG00000113263…
C2	REACTOME_RECRUITMENT_OF_NUMA_TO_MITOTIC_CENTROSOMES	94	0.514208	1.68628	0.000952783	0.00507797	8457	tags=46%, list=25%, signal=34%	ENSG00000117650/ENSG00000166851/ENSG00000198033/ENSG00000142731/ENSG00000176014/ENSG00000005249/ENSG00000151849/ENSG00000170312/ENSG00000196230/ENSG00000174799/ENSG00000143156/ENSG00000126001/ENSG00000167552/ENSG00000110274/ENSG00000112877/ENSG00000139350/ENSG00000173272/ENSG00000103540/ENSG00000131462/ENSG00000136811/ENSG00000072864/ENSG00000119397/ENSG00000213397/ENSG00000054282/ENSG00000106477…
C2	REACTOME_NEUTROPHIL_DEGRANULATION	472	0.361353	1.39977	0.000952449	0.00507797	4541	tags=27%, list=14%, signal=23%	ENSG00000086548/ENSG00000124107/ENSG00000134827/ENSG00000057149/ENSG00000122861/ENSG00000008394/ENSG00000163739/ENSG00000100504/ENSG00000258227/ENSG00000102837/ENSG00000173110/ENSG00000011422/ENSG00000018280/ENSG00000123610/ENSG00000151651/ENSG00000163993/ENSG00000171236/ENSG00000166825/ENSG00000012779/ENSG00000145287/ENSG00000148346/ENSG00000179869/ENSG00000163220/ENSG00000137563/ENSG00000160883…
C2	BIOCARTA_CTLA4_PATHWAY	19	0.733971	1.79772	0.000989733	0.0052387	5292	tags=63%, list=16%, signal=53%	ENSG00000167286/ENSG00000160654/ENSG00000163599/ENSG00000114013/ENSG00000163600/ENSG00000198851/ENSG00000182866/ENSG00000145675/ENSG00000121594/ENSG00000113263/ENSG00000177885/ENSG00000178562
C2	REACTOME_ESTROGEN_DEPENDENT_GENE_EXPRESSION	145	0.457376	1.58463	0.000988838	0.0052387	7851	tags=47%, list=23%, signal=36%	ENSG00000129514/ENSG00000197153/ENSG00000118513/ENSG00000276368/ENSG00000273983/ENSG00000185130/ENSG00000278463/ENSG00000274641/ENSG00000277775/ENSG00000182481/ENSG00000273703/ENSG00000275379/ENSG00000275126/ENSG00000124635/ENSG00000196208/ENSG00000276410/ENSG00000163235/ENSG00000275713/ENSG00000203852/ENSG00000278828/ENSG00000278637/ENSG00000183598/ENSG00000107562/ENSG00000159216/ENSG00000184260…
C2	REACTOME_FORMATION_OF_SENESCENCE_ASSOCIATED_HETEROCHROMATIN_FOCI_SAHF	17	0.765981	1.82981	0.000994218	0.00524589	2957	tags=41%, list=9%, signal=38%	ENSG00000149948/ENSG00000113368/ENSG00000184357/ENSG00000168298/ENSG00000137309/ENSG00000124575/ENSG00000141510
C2	REACTOME_NEURONAL_SYSTEM	404	-0.324615	-1.35821	0.00101179	0.00532186	3555	tags=24%, list=11%, signal=22%	ENSG00000148943/ENSG00000129467/ENSG00000188229/ENSG00000177807/ENSG00000157551/ENSG00000183044/ENSG00000169306/ENSG00000181929/ENSG00000116544/ENSG00000103942/ENSG00000184564/ENSG00000171385/ENSG00000115109/ENSG00000033122/ENSG00000198722/ENSG00000127920/ENSG00000138622/ENSG00000174233/ENSG00000131409/ENSG00000127824/ENSG00000175344/ENSG00000172915/ENSG00000153707/ENSG00000113319/ENSG00000117013…
C2	PID_CD8_TCR_DOWNSTREAM_PATHWAY	64	0.562217	1.74437	0.00104182	0.00546271	6970	tags=41%, list=21%, signal=32%	ENSG00000175592/ENSG00000134460/ENSG00000049249/ENSG00000232810/ENSG00000153563/ENSG00000167286/ENSG00000159110/ENSG00000160654/ENSG00000111537/ENSG00000143851/ENSG00000163508/ENSG00000117560/ENSG00000100453/ENSG00000147168/ENSG00000198851/ENSG00000213281/ENSG00000180644/ENSG00000206503/ENSG00000172116/ENSG00000065675/ENSG00000186891/ENSG00000138378/ENSG00000100385/ENSG00000126767/ENSG00000198821…
C2	REACTOME_UB_SPECIFIC_PROCESSING_PROTEASES	198	0.427139	1.5298	0.00105196	0.0054987	7996	tags=39%, list=24%, signal=30%	ENSG00000092853/ENSG00000117399/ENSG00000133135/ENSG00000276368/ENSG00000196747/ENSG00000023445/ENSG00000185130/ENSG00000278463/ENSG00000274641/ENSG00000145386/ENSG00000273703/ENSG00000274997/ENSG00000124635/ENSG00000276410/ENSG00000276903/ENSG00000275713/ENSG00000196787/ENSG00000168646/ENSG00000107201/ENSG00000058056/ENSG00000145604/ENSG00000133101/ENSG00000278677/ENSG00000240065/ENSG00000184979…
C2	REACTOME_KINESINS	60	0.56833	1.72844	0.00107577	0.00558833	2703	tags=33%, list=8%, signal=31%	ENSG00000162849/ENSG00000186185/ENSG00000090889/ENSG00000237649/ENSG00000112984/ENSG00000142945/ENSG00000226650/ENSG00000138778/ENSG00000138160/ENSG00000121621/ENSG00000163808/ENSG00000137807/ENSG00000155980/ENSG00000084731/ENSG00000198033/ENSG00000176014/ENSG00000138182/ENSG00000116852/ENSG00000167552/ENSG00000068796
C2	WP_HEPATITIS_B_INFECTION	148	0.457578	1.58245	0.00107271	0.00558833	6311	tags=34%, list=19%, signal=28%	ENSG00000089685/ENSG00000169429/ENSG00000232810/ENSG00000115415/ENSG00000146592/ENSG00000092969/ENSG00000188130/ENSG00000100985/ENSG00000263528/ENSG00000126583/ENSG00000015475/ENSG00000172936/ENSG00000026103/ENSG00000107201/ENSG00000105329/ENSG00000105639/ENSG00000119699/ENSG00000117560/ENSG00000184216/ENSG00000213281/ENSG00000170581/ENSG00000145675/ENSG00000064012/ENSG00000171608/ENSG00000143578…
C2	REACTOME_ENERGY_DEPENDENT_REGULATION_OF_MTOR_BY_LKB1_AMPK	29	-0.662304	-1.88663	0.00108003	0.00559316	4818	tags=48%, list=14%, signal=41%	ENSG00000149357/ENSG00000131791/ENSG00000188186/ENSG00000083750/ENSG00000167965/ENSG00000181929/ENSG00000102547/ENSG00000165699/ENSG00000100614/ENSG00000109270/ENSG00000025039/ENSG00000106617/ENSG00000111725/ENSG00000162409
C2	WP_PATHOGENESIS_OF_SARSCOV2_MEDIATED_BY_NSP9NSP10_COMPLEX	21	0.730162	1.83804	0.00110046	0.00568138	7688	tags=81%, list=23%, signal=62%	ENSG00000129988/ENSG00000169429/ENSG00000153563/ENSG00000116824/ENSG00000160654/ENSG00000198851/ENSG00000182866/ENSG00000010810/ENSG00000136244/ENSG00000115085/ENSG00000172116/ENSG00000008516/ENSG00000010610/ENSG00000132693/ENSG00000198821/ENSG00000186416/ENSG00000204287
C2	REACTOME_ACTIVATED_PKN1_STIMULATES_TRANSCRIPTION_OF_AR_ANDROGEN_RECEPTOR_REGULATED_GENES_KLK2_AND_KLK3	62	0.561733	1.72652	0.00110532	0.00568897	7272	tags=65%, list=22%, signal=51%	ENSG00000197153/ENSG00000276368/ENSG00000273983/ENSG00000185130/ENSG00000278463/ENSG00000274641/ENSG00000277775/ENSG00000273703/ENSG00000275379/ENSG00000275126/ENSG00000124635/ENSG00000276410/ENSG00000275713/ENSG00000203852/ENSG00000278828/ENSG00000278637/ENSG00000183598/ENSG00000184260/ENSG00000278588/ENSG00000273802/ENSG00000277224/ENSG00000158373/ENSG00000233822/ENSG00000270882/ENSG00000197903…
C2	WP_NUCLEOTIDE_EXCISION_REPAIR_IN_XERODERMA_PIGMENTOSUM	75	0.533686	1.69628	0.00111593	0.00572605	8934	tags=52%, list=27%, signal=38%	ENSG00000012048/ENSG00000275126/ENSG00000163918/ENSG00000278637/ENSG00000170734/ENSG00000105486/ENSG00000133119/ENSG00000100479/ENSG00000131778/ENSG00000062822/ENSG00000270882/ENSG00000077514/ENSG00000273542/ENSG00000143799/ENSG00000070950/ENSG00000049541/ENSG00000276180/ENSG00000213780/ENSG00000132646/ENSG00000005156/ENSG00000132383/ENSG00000177084/ENSG00000106628/ENSG00000180573/ENSG00000270276…
C2	WP_CYTOSOLIC_DNASENSING_PATHWAY	71	0.540452	1.69983	0.00115603	0.00591369	6144	tags=38%, list=18%, signal=31%	ENSG00000163568/ENSG00000164430/ENSG00000124256/ENSG00000263528/ENSG00000187608/ENSG00000113356/ENSG00000107201/ENSG00000129465/ENSG00000169245/ENSG00000271503/ENSG00000121851/ENSG00000186141/ENSG00000160710/ENSG00000137752/ENSG00000101695/ENSG00000103490/ENSG00000064012/ENSG00000136244/ENSG00000171453/ENSG00000185507/ENSG00000121060/ENSG00000003400/ENSG00000276070/ENSG00000171855/ENSG00000275302…
C2	REACTOME_INTERLEUKIN_10_SIGNALING	45	0.604455	1.75495	0.00118819	0.00604137	5720	tags=64%, list=17%, signal=54%	ENSG00000115009/ENSG00000163739/ENSG00000169429/ENSG00000232810/ENSG00000136689/ENSG00000115594/ENSG00000102265/ENSG00000115590/ENSG00000136634/ENSG00000164400/ENSG00000114013/ENSG00000169245/ENSG00000184371/ENSG00000271503/ENSG00000121807/ENSG00000169403/ENSG00000171051/ENSG00000128342/ENSG00000110324/ENSG00000067182/ENSG00000136244/ENSG00000160791/ENSG00000121594/ENSG00000090339/ENSG00000168610…
C2	KEGG_PEROXISOME	78	-0.496735	-1.73206	0.00118655	0.00604137	7720	tags=60%, list=23%, signal=47%	ENSG00000139197/ENSG00000156968/ENSG00000117305/ENSG00000005469/ENSG00000163344/ENSG00000123983/ENSG00000162735/ENSG00000242612/ENSG00000119688/ENSG00000100372/ENSG00000127980/ENSG00000064763/ENSG00000215193/ENSG00000060971/ENSG00000108733/ENSG00000142168/ENSG00000198721/ENSG00000197601/ENSG00000104823/ENSG00000116171/ENSG00000113790/ENSG00000166821/ENSG00000104883/ENSG00000133835/ENSG00000121680…
C2	REACTOME_SUMOYLATION_OF_DNA_DAMAGE_RESPONSE_AND_REPAIR_PROTEINS	77	0.543413	1.73069	0.00120137	0.00608996	9340	tags=55%, list=28%, signal=39%	ENSG00000012048/ENSG00000197299/ENSG00000173894/ENSG00000137337/ENSG00000163029/ENSG00000147889/ENSG00000188612/ENSG00000125450/ENSG00000121481/ENSG00000072501/ENSG00000058804/ENSG00000140464/ENSG00000143799/ENSG00000132383/ENSG00000164754/ENSG00000163961/ENSG00000111581/ENSG00000141570/ENSG00000067066/ENSG00000047410/ENSG00000113569/ENSG00000139496/ENSG00000255150/ENSG00000108055/ENSG00000095319…
C2	REACTOME_RESOLUTION_OF_AP_SITES_VIA_THE_MULTIPLE_NUCLEOTIDE_PATCH_REPLACEMENT_PATHWAY	25	0.686607	1.7788	0.00120515	0.00609072	7957	tags=72%, list=24%, signal=55%	ENSG00000163918/ENSG00000105486/ENSG00000133119/ENSG00000100479/ENSG00000062822/ENSG00000077514/ENSG00000143799/ENSG00000168496/ENSG00000049541/ENSG00000132646/ENSG00000132383/ENSG00000177084/ENSG00000106628/ENSG00000117748/ENSG00000148229/ENSG00000116863/ENSG00000111445/ENSG00000070501
C2	PID_UPA_UPAR_PATHWAY	42	0.630814	1.80936	0.00122479	0.00611628	3328	tags=52%, list=10%, signal=47%	ENSG00000137745/ENSG00000115414/ENSG00000122861/ENSG00000262406/ENSG00000171564/ENSG00000106366/ENSG00000011422/ENSG00000100985/ENSG00000005884/ENSG00000171560/ENSG00000123384/ENSG00000161638/ENSG00000187474/ENSG00000171049/ENSG00000169896/ENSG00000113721/ENSG00000105329/ENSG00000150093/ENSG00000082781/ENSG00000162438/ENSG00000160255/ENSG00000171051
C2	WP_EFFECT_OF_PROGERIN_ON_GENES_INVOLVED_IN_HUTCHINSONGILFORD_PROGERIA_SYNDROME	34	0.642675	1.76737	0.00122289	0.00611628	7257	tags=65%, list=22%, signal=51%	ENSG00000197153/ENSG00000273983/ENSG00000277775/ENSG00000275379/ENSG00000203852/ENSG00000278828/ENSG00000183598/ENSG00000141510/ENSG00000196591/ENSG00000101412/ENSG00000101945/ENSG00000108468/ENSG00000122565/ENSG00000162521/ENSG00000094916/ENSG00000116478/ENSG00000275714/ENSG00000134046/ENSG00000132475/ENSG00000057935/ENSG00000170004/ENSG00000004487
C2	PID_IL4_2PATHWAY	63	0.546573	1.68733	0.00122375	0.00611628	5968	tags=46%, list=18%, signal=38%	ENSG00000164692/ENSG00000108821/ENSG00000118513/ENSG00000137265/ENSG00000077238/ENSG00000211896/ENSG00000211897/ENSG00000147443/ENSG00000185697/ENSG00000136634/ENSG00000105639/ENSG00000173193/ENSG00000147168/ENSG00000137309/ENSG00000172216/ENSG00000006606/ENSG00000145675/ENSG00000182511/ENSG00000226979/ENSG00000160691/ENSG00000112062/ENSG00000123496/ENSG00000177885/ENSG00000259207/ENSG00000171150…
C2	WP_CHEMOKINE_SIGNALING_PATHWAY	159	0.446042	1.56007	0.00121936	0.00611628	5963	tags=40%, list=18%, signal=33%	ENSG00000115009/ENSG00000163735/ENSG00000156234/ENSG00000148082/ENSG00000115415/ENSG00000185634/ENSG00000138755/ENSG00000111664/ENSG00000168243/ENSG00000108688/ENSG00000169248/ENSG00000156299/ENSG00000105639/ENSG00000128340/ENSG00000114450/ENSG00000107562/ENSG00000169245/ENSG00000138031/ENSG00000271503/ENSG00000161921/ENSG00000182621/ENSG00000163734/ENSG00000006606/ENSG00000213281/ENSG00000186469…
C2	REACTOME_CARNITINE_METABOLISM	14	-0.787055	-1.86882	0.00123864	0.00613072	4640	tags=71%, list=14%, signal=62%	ENSG00000131791/ENSG00000157184/ENSG00000178537/ENSG00000106617/ENSG00000110090/ENSG00000197375/ENSG00000205560/ENSG00000151365/ENSG00000162409/ENSG00000076555
C2	BIOCARTA_ATRBRCA_PATHWAY	22	0.721942	1.83551	0.00123754	0.00613072	5157	tags=55%, list=15%, signal=46%	ENSG00000012048/ENSG00000139618/ENSG00000051180/ENSG00000187741/ENSG00000183765/ENSG00000144554/ENSG00000149554/ENSG00000141510/ENSG00000113456/ENSG00000221829/ENSG00000112039/ENSG00000104320
C2	REACTOME_HDR_THROUGH_SINGLE_STRAND_ANNEALING_SSA	37	0.624163	1.75572	0.00123142	0.00613072	7203	tags=57%, list=21%, signal=45%	ENSG00000174371/ENSG00000012048/ENSG00000136492/ENSG00000051180/ENSG00000197299/ENSG00000138376/ENSG00000163918/ENSG00000138346/ENSG00000133119/ENSG00000151164/ENSG00000113456/ENSG00000049541/ENSG00000177302/ENSG00000132383/ENSG00000163781/ENSG00000104320/ENSG00000117748/ENSG00000171792/ENSG00000178966/ENSG00000020922/ENSG00000111445
C2	REACTOME_DISSOLUTION_OF_FIBRIN_CLOT	13	0.811215	1.78474	0.00128485	0.00634072	2973	tags=62%, list=9%, signal=56%	ENSG00000197632/ENSG00000122861/ENSG00000104368/ENSG00000135919/ENSG00000106366/ENSG00000011422/ENSG00000166401/ENSG00000182718
C2	PID_DELTA_NP63_PATHWAY	47	0.604952	1.78398	0.00128925	0.00634378	4394	tags=40%, list=13%, signal=35%	ENSG00000186081/ENSG00000130635/ENSG00000175793/ENSG00000131747/ENSG00000139618/ENSG00000157456/ENSG00000119969/ENSG00000196839/ENSG00000005884/ENSG00000186847/ENSG00000147889/ENSG00000167601/ENSG00000159216/ENSG00000157168/ENSG00000112378/ENSG00000073282/ENSG00000135679/ENSG00000100003/ENSG00000169710
C2	REACTOME_TRANSCRIPTIONAL_REGULATION_BY_RUNX2	119	0.482643	1.63621	0.00130122	0.00638396	6213	tags=32%, list=19%, signal=26%	ENSG00000137745/ENSG00000122691/ENSG00000108821/ENSG00000106571/ENSG00000124813/ENSG00000233608/ENSG00000198542/ENSG00000115415/ENSG00000119042/ENSG00000127124/ENSG00000134057/ENSG00000170374/ENSG00000161638/ENSG00000170312/ENSG00000145604/ENSG00000240065/ENSG00000074047/ENSG00000159216/ENSG00000135547/ENSG00000164107/ENSG00000018408/ENSG00000159352/ENSG00000068878/ENSG00000155846/ENSG00000109705…
C2	REACTOME_IRON_UPTAKE_AND_TRANSPORT	57	-0.537359	-1.74073	0.00132006	0.00645752	5269	tags=49%, list=16%, signal=41%	ENSG00000103415/ENSG00000170315/ENSG00000072274/ENSG00000129559/ENSG00000221983/ENSG00000138449/ENSG00000113558/ENSG00000122729/ENSG00000167996/ENSG00000136888/ENSG00000159720/ENSG00000113732/ENSG00000131100/ENSG00000171130/ENSG00000047249/ENSG00000118777/ENSG00000071553/ENSG00000091513/ENSG00000117410/ENSG00000100554/ENSG00000185883/ENSG00000128524/ENSG00000114573/ENSG00000147614/ENSG00000116039…
C2	BIOCARTA_INFLAM_PATHWAY	26	0.690915	1.80045	0.00133179	0.00649594	3715	tags=46%, list=11%, signal=41%	ENSG00000095752/ENSG00000169429/ENSG00000232810/ENSG00000092969/ENSG00000111537/ENSG00000105329/ENSG00000136634/ENSG00000119699/ENSG00000164400/ENSG00000184371/ENSG00000197461/ENSG00000136244
C2	KEGG_P53_SIGNALING_PATHWAY	68	0.542205	1.69975	0.00135255	0.00657806	3973	tags=35%, list=12%, signal=31%	ENSG00000175793/ENSG00000206075/ENSG00000171848/ENSG00000106366/ENSG00000075218/ENSG00000115107/ENSG00000175305/ENSG00000078900/ENSG00000157456/ENSG00000134057/ENSG00000015475/ENSG00000026103/ENSG00000183765/ENSG00000170312/ENSG00000149554/ENSG00000147889/ENSG00000112576/ENSG00000141510/ENSG00000064012/ENSG00000105173/ENSG00000112378/ENSG00000135679/ENSG00000137801/ENSG00000105810
C2	REACTOME_SIGNALING_BY_INSULIN_RECEPTOR	74	-0.504157	-1.72274	0.00135708	0.00658101	4097	tags=35%, list=12%, signal=31%	ENSG00000140992/ENSG00000066468/ENSG00000106070/ENSG00000136888/ENSG00000105221/ENSG00000140285/ENSG00000159720/ENSG00000113732/ENSG00000171105/ENSG00000131100/ENSG00000171130/ENSG00000033327/ENSG00000047249/ENSG00000071553/ENSG00000117410/ENSG00000100554/ENSG00000185883/ENSG00000128524/ENSG00000185950/ENSG00000114573/ENSG00000147614/ENSG00000116039/ENSG00000102678/ENSG00000105929/ENSG00000143882…
C2	WP_ACQUIRED_PARTIAL_LIPODYSTROPHY_BARRAQUERSIMONS_SYNDROME	10	0.842582	1.752	0.00136946	0.00662194	2350	tags=60%, list=7%, signal=56%	ENSG00000243649/ENSG00000113368/ENSG00000125730/ENSG00000106804/ENSG00000160789/ENSG00000176619
C2	REACTOME_CDC6_ASSOCIATION_WITH_THE_ORC_ORIGIN_COMPLEX	11	0.827326	1.7642	0.00137602	0.00663452	5631	tags=82%, list=17%, signal=68%	ENSG00000094804/ENSG00000085840/ENSG00000007968/ENSG00000091651/ENSG00000101412/ENSG00000125885/ENSG00000112242/ENSG00000135336/ENSG00000115942
C2	WP_T_CELL_RECEPTOR_AND_COSTIMULATORY_SIGNALING	29	0.659668	1.75576	0.00140312	0.00674579	5292	tags=41%, list=16%, signal=35%	ENSG00000153563/ENSG00000188389/ENSG00000127334/ENSG00000163599/ENSG00000182866/ENSG00000010810/ENSG00000115085/ENSG00000172116/ENSG00000124181/ENSG00000113263/ENSG00000152256/ENSG00000178562
C2	REACTOME_BIOLOGICAL_OXIDATIONS	213	-0.368151	-1.46404	0.00141035	0.00676121	5541	tags=34%, list=17%, signal=28%	ENSG00000198075/ENSG00000187048/ENSG00000197894/ENSG00000131471/ENSG00000100243/ENSG00000036530/ENSG00000139684/ENSG00000183549/ENSG00000267673/ENSG00000186115/ENSG00000095303/ENSG00000137714/ENSG00000124588/ENSG00000183747/ENSG00000106258/ENSG00000114779/ENSG00000160868/ENSG00000111012/ENSG00000001084/ENSG00000131069/ENSG00000156096/ENSG00000038274/ENSG00000197888/ENSG00000168765/ENSG00000128294…
C2	WP_HEPATITIS_C_AND_HEPATOCELLULAR_CARCINOMA	49	0.588244	1.74732	0.00147139	0.00697411	4920	tags=43%, list=15%, signal=37%	ENSG00000171848/ENSG00000012048/ENSG00000089685/ENSG00000169429/ENSG00000007968/ENSG00000023445/ENSG00000026508/ENSG00000105329/ENSG00000117560/ENSG00000196611/ENSG00000141510/ENSG00000138119/ENSG00000136244/ENSG00000134871/ENSG00000136997/ENSG00000165806/ENSG00000154277/ENSG00000112062/ENSG00000160712/ENSG00000177885/ENSG00000168610
C2	REACTOME_TP53_REGULATES_TRANSCRIPTION_OF_CELL_CYCLE_GENES	49	0.587761	1.74589	0.00147139	0.00697411	5533	tags=45%, list=16%, signal=38%	ENSG00000175793/ENSG00000165891/ENSG00000158402/ENSG00000175305/ENSG00000145386/ENSG00000134057/ENSG00000151849/ENSG00000170312/ENSG00000145632/ENSG00000133101/ENSG00000080839/ENSG00000173846/ENSG00000141510/ENSG00000118495/ENSG00000087586/ENSG00000105173/ENSG00000101412/ENSG00000132646/ENSG00000198176/ENSG00000123374/ENSG00000149115/ENSG00000144580
C2	PID_CD8_TCR_PATHWAY	52	0.583	1.73988	0.00147139	0.00697411	5887	tags=56%, list=18%, signal=46%	ENSG00000165125/ENSG00000198286/ENSG00000153563/ENSG00000167286/ENSG00000160654/ENSG00000114013/ENSG00000198851/ENSG00000043462/ENSG00000182866/ENSG00000213281/ENSG00000010810/ENSG00000142867/ENSG00000180644/ENSG00000076641/ENSG00000006062/ENSG00000266094/ENSG00000206503/ENSG00000121594/ENSG00000172175/ENSG00000115085/ENSG00000172116/ENSG00000124181/ENSG00000141968/ENSG00000160691/ENSG00000177885…
C2	REACTOME_SUMOYLATION	187	0.428681	1.5235	0.00146018	0.00697411	7906	tags=43%, list=24%, signal=33%	ENSG00000131747/ENSG00000134690/ENSG00000178999/ENSG00000012048/ENSG00000089685/ENSG00000119042/ENSG00000088305/ENSG00000197299/ENSG00000275126/ENSG00000263528/ENSG00000173894/ENSG00000137337/ENSG00000278637/ENSG00000130816/ENSG00000163029/ENSG00000131788/ENSG00000147889/ENSG00000149503/ENSG00000141510/ENSG00000055044/ENSG00000188612/ENSG00000087586/ENSG00000125450/ENSG00000196591/ENSG00000121481…
C2	REACTOME_CHK1_CHK2_CDS1_MEDIATED_INACTIVATION_OF_CYCLIN_B_CDK1_COMPLEX	13	0.808172	1.77804	0.00148379	0.00698633	4250	tags=69%, list=13%, signal=60%	ENSG00000175793/ENSG00000158402/ENSG00000134057/ENSG00000183765/ENSG00000170312/ENSG00000149554/ENSG00000134308/ENSG00000166483/ENSG00000164924
C2	KEGG_VIRAL_MYOCARDITIS	68	0.538932	1.68949	0.00148646	0.00698633	5292	tags=40%, list=16%, signal=34%	ENSG00000006788/ENSG00000264424/ENSG00000133020/ENSG00000015475/ENSG00000109061/ENSG00000125414/ENSG00000128340/ENSG00000114013/ENSG00000143322/ENSG00000204632/ENSG00000010810/ENSG00000102683/ENSG00000160255/ENSG00000064012/ENSG00000180644/ENSG00000005844/ENSG00000101017/ENSG00000206503/ENSG00000241106/ENSG00000121594/ENSG00000133026/ENSG00000109063/ENSG00000090339/ENSG00000144821/ENSG00000154639…
C2	PID_CXCR4_PATHWAY	99	0.510401	1.68375	0.00148646	0.00698633	5963	tags=43%, list=18%, signal=36%	ENSG00000137809/ENSG00000106976/ENSG00000143127/ENSG00000115415/ENSG00000100985/ENSG00000005884/ENSG00000167286/ENSG00000161638/ENSG00000160654/ENSG00000107562/ENSG00000150093/ENSG00000198851/ENSG00000182621/ENSG00000155366/ENSG00000182866/ENSG00000186469/ENSG00000170581/ENSG00000010810/ENSG00000145675/ENSG00000115232/ENSG00000076641/ENSG00000171608/ENSG00000120500/ENSG00000137841/ENSG00000128266…
C2	BIOCARTA_G1_PATHWAY	28	0.664837	1.75838	0.00149606	0.00701184	5783	tags=57%, list=17%, signal=47%	ENSG00000092969/ENSG00000170312/ENSG00000145604/ENSG00000133101/ENSG00000105329/ENSG00000147889/ENSG00000119699/ENSG00000141510/ENSG00000105173/ENSG00000101412/ENSG00000164045/ENSG00000105810/ENSG00000228716/ENSG00000198176/ENSG00000123374/ENSG00000116478
C2	BIOCARTA_NKT_PATHWAY	26	0.686369	1.78861	0.00152324	0.00711932	6797	tags=65%, list=20%, signal=52%	ENSG00000092969/ENSG00000077238/ENSG00000111537/ENSG00000105329/ENSG00000119699/ENSG00000164400/ENSG00000081985/ENSG00000096996/ENSG00000160791/ENSG00000186810/ENSG00000159128/ENSG00000010610/ENSG00000178562/ENSG00000277632/ENSG00000275302/ENSG00000115604/ENSG00000163823
C2	REACTOME_CHEMOKINE_RECEPTORS_BIND_CHEMOKINES	55	0.573809	1.72251	0.00152867	0.00712488	5720	tags=45%, list=17%, signal=38%	ENSG00000115009/ENSG00000163735/ENSG00000124875/ENSG00000156234/ENSG00000163739/ENSG00000181374/ENSG00000169429/ENSG00000144648/ENSG00000138755/ENSG00000108688/ENSG00000169248/ENSG00000107562/ENSG00000169245/ENSG00000271503/ENSG00000161921/ENSG00000163734/ENSG00000121807/ENSG00000151882/ENSG00000160791/ENSG00000144476/ENSG00000186810/ENSG00000179934/ENSG00000102962/ENSG00000277632/ENSG00000275302
C2	REACTOME_NUCLEAR_ENVELOPE_BREAKDOWN	53	0.568611	1.70382	0.00153326	0.00712644	6941	tags=45%, list=21%, signal=36%	ENSG00000113368/ENSG00000166851/ENSG00000119408/ENSG00000157456/ENSG00000134057/ENSG00000170312/ENSG00000160789/ENSG00000125450/ENSG00000058804/ENSG00000120802/ENSG00000100749/ENSG00000111581/ENSG00000047410/ENSG00000113569/ENSG00000028116/ENSG00000139496/ENSG00000161904/ENSG00000095319/ENSG00000108559/ENSG00000151414/ENSG00000175826/ENSG00000124789/ENSG00000102900/ENSG00000213024
C2	KEGG_STEROID_BIOSYNTHESIS	17	-0.75491	-1.85846	0.00157792	0.00731376	5243	tags=65%, list=16%, signal=55%	ENSG00000057252/ENSG00000132196/ENSG00000111012/ENSG00000147155/ENSG00000001630/ENSG00000052802/ENSG00000079459/ENSG00000172893/ENSG00000109929/ENSG00000149809/ENSG00000170835
C2	KEGG_EPITHELIAL_CELL_SIGNALING_IN_HELICOBACTER_PYLORI_INFECTION	68	-0.510786	-1.70948	0.00159128	0.00735536	2437	tags=26%, list=7%, signal=25%	ENSG00000159720/ENSG00000106278/ENSG00000113732/ENSG00000131100/ENSG00000171130/ENSG00000047249/ENSG00000071553/ENSG00000117410/ENSG00000100554/ENSG00000185883/ENSG00000128524/ENSG00000114573/ENSG00000147614/ENSG00000197943/ENSG00000116039/ENSG00000105929/ENSG00000143882/ENSG00000151418
C2	PID_SMAD2_3NUCLEAR_PATHWAY	81	0.516921	1.66479	0.00160057	0.00737798	5816	tags=40%, list=17%, signal=33%	ENSG00000164692/ENSG00000124813/ENSG00000176165/ENSG00000106366/ENSG00000183072/ENSG00000211895/ENSG00000164105/ENSG00000131788/ENSG00000136634/ENSG00000080839/ENSG00000159216/ENSG00000082781/ENSG00000144355/ENSG00000172216/ENSG00000196591/ENSG00000177426/ENSG00000108773/ENSG00000135862/ENSG00000136997/ENSG00000172845/ENSG00000185507/ENSG00000020633/ENSG00000198176/ENSG00000091831/ENSG00000136603…
C2	WP_INTERACTIONS_BETWEEN_IMMUNE_CELLS_AND_MICRORNAS_IN_TUMOR_MICROENVIRONMENT	29	0.656321	1.74686	0.00160939	0.00737809	6467	tags=66%, list=19%, signal=53%	ENSG00000134460/ENSG00000092969/ENSG00000101916/ENSG00000077238/ENSG00000188389/ENSG00000105329/ENSG00000131788/ENSG00000163599/ENSG00000119699/ENSG00000114013/ENSG00000169245/ENSG00000147168/ENSG00000271503/ENSG00000121594/ENSG00000077150/ENSG00000168610/ENSG00000196664/ENSG00000100385/ENSG00000120217
C2	WP_NOVEL_INTRACELLULAR_COMPONENTS_OF_RIGILIKE_RECEPTOR_RLR_PATHWAY	59	0.556808	1.68958	0.0016065	0.00737809	7566	tags=44%, list=23%, signal=34%	ENSG00000169429/ENSG00000232810/ENSG00000188130/ENSG00000263528/ENSG00000187608/ENSG00000107201/ENSG00000111537/ENSG00000107562/ENSG00000169245/ENSG00000101695/ENSG00000064012/ENSG00000185507/ENSG00000121060/ENSG00000112062/ENSG00000003400/ENSG00000052723/ENSG00000136560/ENSG00000131323/ENSG00000171855/ENSG00000115267/ENSG00000185386/ENSG00000168040/ENSG00000135341/ENSG00000126456/ENSG00000145782…
C2	REACTOME_RA_BIOSYNTHESIS_PATHWAY	22	-0.701062	-1.87437	0.00162148	0.00741327	3067	tags=50%, list=9%, signal=45%	ENSG00000157326/ENSG00000160439/ENSG00000121039/ENSG00000162496/ENSG00000184254/ENSG00000165092/ENSG00000072042/ENSG00000198099/ENSG00000166426/ENSG00000128918/ENSG00000248144
C2	REACTOME_DISEASES_OF_GLYCOSYLATION	143	0.451206	1.55863	0.00162822	0.00742386	4268	tags=31%, list=13%, signal=28%	ENSG00000204544/ENSG00000181143/ENSG00000145113/ENSG00000038427/ENSG00000139329/ENSG00000186340/ENSG00000011465/ENSG00000049192/ENSG00000183196/ENSG00000151388/ENSG00000122176/ENSG00000138316/ENSG00000182492/ENSG00000157766/ENSG00000198682/ENSG00000173702/ENSG00000134250/ENSG00000205277/ENSG00000106003/ENSG00000087116/ENSG00000213420/ENSG00000106809/ENSG00000142303/ENSG00000182197/ENSG00000115339…
C2	REACTOME_TCR_SIGNALING	118	0.477732	1.6156	0.00163763	0.00744654	9036	tags=47%, list=27%, signal=34%	ENSG00000154380/ENSG00000198286/ENSG00000134242/ENSG00000077264/ENSG00000167286/ENSG00000104312/ENSG00000160654/ENSG00000240065/ENSG00000163519/ENSG00000198851/ENSG00000043462/ENSG00000182866/ENSG00000082074/ENSG00000145675/ENSG00000142867/ENSG00000076641/ENSG00000134256/ENSG00000159352/ENSG00000068878/ENSG00000211799/ENSG00000015285/ENSG00000172175/ENSG00000115085/ENSG00000124181/ENSG00000197170…
C2	KEGG_TGF_BETA_SIGNALING_PATHWAY	85	0.509509	1.6523	0.00164715	0.00744946	3880	tags=29%, list=12%, signal=26%	ENSG00000186340/ENSG00000011465/ENSG00000164093/ENSG00000122641/ENSG00000125378/ENSG00000049323/ENSG00000105664/ENSG00000232810/ENSG00000156466/ENSG00000092969/ENSG00000134363/ENSG00000125965/ENSG00000116985/ENSG00000111537/ENSG00000169231/ENSG00000105329/ENSG00000183691/ENSG00000080839/ENSG00000119699/ENSG00000112175/ENSG00000134318/ENSG00000108854/ENSG00000139269/ENSG00000137801/ENSG00000136997
C2	REACTOME_REGULATION_OF_TP53_ACTIVITY_THROUGH_PHOSPHORYLATION	92	0.50444	1.6498	0.00164715	0.00744946	7947	tags=55%, list=24%, signal=42%	ENSG00000174371/ENSG00000178999/ENSG00000012048/ENSG00000136492/ENSG00000088325/ENSG00000145386/ENSG00000197299/ENSG00000138376/ENSG00000074590/ENSG00000127334/ENSG00000183765/ENSG00000149554/ENSG00000163918/ENSG00000133101/ENSG00000138346/ENSG00000173846/ENSG00000133119/ENSG00000141510/ENSG00000176749/ENSG00000087586/ENSG00000151164/ENSG00000120656/ENSG00000113456/ENSG00000135679/ENSG00000049541…
C2	REACTOME_LAGGING_STRAND_SYNTHESIS	20	0.726486	1.81134	0.00166578	0.00751343	7203	tags=85%, list=21%, signal=67%	ENSG00000163918/ENSG00000198056/ENSG00000138346/ENSG00000105486/ENSG00000133119/ENSG00000146143/ENSG00000062822/ENSG00000077514/ENSG00000168496/ENSG00000049541/ENSG00000014138/ENSG00000132646/ENSG00000132383/ENSG00000106628/ENSG00000117748/ENSG00000101868/ENSG00000111445
C2	WP_WNT_SIGNALING_PATHWAY_AND_PLURIPOTENCY	101	0.492283	1.62781	0.00170319	0.0076616	4555	tags=27%, list=14%, signal=23%	ENSG00000137673/ENSG00000111186/ENSG00000175592/ENSG00000122861/ENSG00000135925/ENSG00000188064/ENSG00000115596/ENSG00000154764/ENSG00000074211/ENSG00000108379/ENSG00000140807/ENSG00000145506/ENSG00000114251/ENSG00000169884/ENSG00000157240/ENSG00000126583/ENSG00000168646/ENSG00000026508/ENSG00000156475/ENSG00000112576/ENSG00000141510/ENSG00000134245/ENSG00000162552/ENSG00000136997/ENSG00000001167…
C2	REACTOME_SIGNALING_BY_RETINOIC_ACID	43	-0.574981	-1.77735	0.00170951	0.00766947	3067	tags=49%, list=9%, signal=44%	ENSG00000157326/ENSG00000131828/ENSG00000091140/ENSG00000163114/ENSG00000160439/ENSG00000168291/ENSG00000143171/ENSG00000150768/ENSG00000121039/ENSG00000162496/ENSG00000184254/ENSG00000005882/ENSG00000110090/ENSG00000205560/ENSG00000077092/ENSG00000165092/ENSG00000072042/ENSG00000198099/ENSG00000166426/ENSG00000128918/ENSG00000248144
C2	WP_ATM_SIGNALING_PATHWAY	40	0.629593	1.79747	0.00171579	0.0076771	6205	tags=52%, list=18%, signal=43%	ENSG00000158402/ENSG00000012048/ENSG00000051180/ENSG00000078900/ENSG00000134057/ENSG00000015475/ENSG00000183765/ENSG00000170312/ENSG00000144554/ENSG00000149554/ENSG00000137337/ENSG00000141510/ENSG00000072501/ENSG00000105173/ENSG00000135679/ENSG00000164045/ENSG00000104320/ENSG00000123374/ENSG00000118260/ENSG00000106144/ENSG00000188486
C2	BIOCARTA_CASPASE_PATHWAY	22	0.711558	1.80911	0.00178085	0.00792593	8552	tags=86%, list=25%, signal=64%	ENSG00000113368/ENSG00000023445/ENSG00000160789/ENSG00000100453/ENSG00000176619/ENSG00000137752/ENSG00000064012/ENSG00000180644/ENSG00000143799/ENSG00000196954/ENSG00000165806/ENSG00000169598/ENSG00000003400/ENSG00000106144/ENSG00000120868/ENSG00000160049/ENSG00000111348/ENSG00000110330/ENSG00000164305
C2	REACTOME_APOPTOTIC_CLEAVAGE_OF_CELL_ADHESION_PROTEINS	11	-0.8074	-1.79676	0.00178557	0.00792593	2637	tags=55%, list=8%, signal=50%	ENSG00000119139/ENSG00000134760/ENSG00000197822/ENSG00000039068/ENSG00000096696/ENSG00000046604
C2	WP_CANONICAL_AND_NONCANONICAL_TGFB_SIGNALING	17	0.748614	1.78832	0.00178471	0.00792593	2039	tags=41%, list=6%, signal=39%	ENSG00000166923/ENSG00000134013/ENSG00000113083/ENSG00000168487/ENSG00000129038/ENSG00000138131/ENSG00000105329
C2	WP_HIPPOMERLIN_SIGNALING_DYSREGULATION	120	0.473319	1.60698	0.0017948	0.00794589	3320	tags=35%, list=10%, signal=32%	ENSG00000134853/ENSG00000140937/ENSG00000115221/ENSG00000160867/ENSG00000137809/ENSG00000198400/ENSG00000143127/ENSG00000170558/ENSG00000068078/ENSG00000129910/ENSG00000111206/ENSG00000105855/ENSG00000118523/ENSG00000139880/ENSG00000113361/ENSG00000140945/ENSG00000187772/ENSG00000132470/ENSG00000077264/ENSG00000062038/ENSG00000005884/ENSG00000005249/ENSG00000161638/ENSG00000026508/ENSG00000179242…
C2	KEGG_GRAFT_VERSUS_HOST_DISEASE	37	0.615353	1.73094	0.00181692	0.00797802	5292	tags=41%, list=16%, signal=34%	ENSG00000232810/ENSG00000026103/ENSG00000111537/ENSG00000114013/ENSG00000117560/ENSG00000100453/ENSG00000204632/ENSG00000180644/ENSG00000206503/ENSG00000136244/ENSG00000241106/ENSG00000121594/ENSG00000134545/ENSG00000204642/ENSG00000178562
C2	WP_TCELL_RECEPTOR_TCR_SIGNALING_PATHWAY	87	0.511359	1.65961	0.00181312	0.00797802	5768	tags=45%, list=17%, signal=37%	ENSG00000049249/ENSG00000198286/ENSG00000026025/ENSG00000153563/ENSG00000137265/ENSG00000140368/ENSG00000167286/ENSG00000026103/ENSG00000104312/ENSG00000160654/ENSG00000105329/ENSG00000163600/ENSG00000198851/ENSG00000134470/ENSG00000043462/ENSG00000182866/ENSG00000082074/ENSG00000104814/ENSG00000010810/ENSG00000145675/ENSG00000142867/ENSG00000006062/ENSG00000136244/ENSG00000160791/ENSG00000015285…
C2	WP_SPINAL_CORD_INJURY	117	0.489695	1.65033	0.00181576	0.00797802	4778	tags=39%, list=14%, signal=34%	ENSG00000129455/ENSG00000047936/ENSG00000038427/ENSG00000163739/ENSG00000262406/ENSG00000172020/ENSG00000169429/ENSG00000232810/ENSG00000152661/ENSG00000026025/ENSG00000157766/ENSG00000168621/ENSG00000115594/ENSG00000100985/ENSG00000171310/ENSG00000170312/ENSG00000244682/ENSG00000111537/ENSG00000102524/ENSG00000188257/ENSG00000105329/ENSG00000106804/ENSG00000135046/ENSG00000169245/ENSG00000132692…
C2	WP_APOPTOSIS	84	0.509911	1.64442	0.00182108	0.00797802	6229	tags=46%, list=19%, signal=38%	ENSG00000089685/ENSG00000232810/ENSG00000023445/ENSG00000078900/ENSG00000137265/ENSG00000119969/ENSG00000121858/ENSG00000015475/ENSG00000026103/ENSG00000056558/ENSG00000125347/ENSG00000147889/ENSG00000117560/ENSG00000100453/ENSG00000104765/ENSG00000141510/ENSG00000145675/ENSG00000137752/ENSG00000064012/ENSG00000180644/ENSG00000143384/ENSG00000067182/ENSG00000073282/ENSG00000135679/ENSG00000136997…
C2	BIOCARTA_CHREBP_PATHWAY	19	-0.713369	-1.8272	0.00184073	0.00804311	4640	tags=53%, list=14%, signal=45%	ENSG00000131791/ENSG00000087460/ENSG00000181929/ENSG00000142875/ENSG00000106617/ENSG00000111725/ENSG00000162409/ENSG00000103740/ENSG00000009950/ENSG00000164742
C2	WP_DNA_MISMATCH_REPAIR	23	0.692885	1.77634	0.00186618	0.00811205	7203	tags=74%, list=21%, signal=58%	ENSG00000174371/ENSG00000163918/ENSG00000116062/ENSG00000095002/ENSG00000105486/ENSG00000133119/ENSG00000100479/ENSG00000062822/ENSG00000077514/ENSG00000049541/ENSG00000132646/ENSG00000132383/ENSG00000177084/ENSG00000106628/ENSG00000117748/ENSG00000148229/ENSG00000111445
C2	REACTOME_BETA_CATENIN_INDEPENDENT_WNT_SIGNALING	144	0.453542	1.56789	0.00186381	0.00811205	8483	tags=40%, list=25%, signal=30%	ENSG00000138669/ENSG00000070808/ENSG00000111186/ENSG00000169071/ENSG00000111664/ENSG00000168243/ENSG00000162738/ENSG00000139174/ENSG00000114251/ENSG00000096433/ENSG00000157240/ENSG00000126583/ENSG00000168646/ENSG00000185483/ENSG00000240065/ENSG00000128340/ENSG00000114450/ENSG00000182621/ENSG00000186469/ENSG00000155363/ENSG00000108854/ENSG00000127588/ENSG00000137841/ENSG00000108518/ENSG00000159352…
C2	KEGG_T_CELL_RECEPTOR_SIGNALING_PATHWAY	106	0.485225	1.61818	0.00193054	0.00837012	7035	tags=43%, list=21%, signal=34%	ENSG00000232810/ENSG00000198286/ENSG00000153563/ENSG00000188130/ENSG00000077264/ENSG00000167286/ENSG00000188389/ENSG00000160654/ENSG00000111537/ENSG00000136634/ENSG00000163599/ENSG00000164400/ENSG00000163600/ENSG00000198851/ENSG00000043462/ENSG00000182866/ENSG00000213281/ENSG00000010810/ENSG00000145675/ENSG00000142867/ENSG00000171608/ENSG00000006062/ENSG00000105851/ENSG00000172175/ENSG00000115085…
C2	REACTOME_SIGNALING_BY_NODAL	20	-0.716638	-1.85567	0.00195763	0.00846571	5578	tags=55%, list=17%, signal=46%	ENSG00000102882/ENSG00000141646/ENSG00000179284/ENSG00000140564/ENSG00000147869/ENSG00000166949/ENSG00000135503/ENSG00000156574/ENSG00000123612/ENSG00000225366/ENSG00000241186
C2	BIOCARTA_TCYTOTOXIC_PATHWAY	12	0.799666	1.74445	0.00197662	0.00850401	6735	tags=100%, list=20%, signal=80%	ENSG00000153563/ENSG00000116824/ENSG00000167286/ENSG00000160654/ENSG00000198851/ENSG00000160255/ENSG00000005844/ENSG00000090339/ENSG00000178562/ENSG00000081237/ENSG00000154096/ENSG00000198821
C2	BIOCARTA_THELPER_PATHWAY	12	0.799666	1.74445	0.00197662	0.00850401	6735	tags=100%, list=20%, signal=80%	ENSG00000116824/ENSG00000167286/ENSG00000160654/ENSG00000198851/ENSG00000160255/ENSG00000005844/ENSG00000090339/ENSG00000010610/ENSG00000178562/ENSG00000081237/ENSG00000154096/ENSG00000198821
C2	WP_MODULATORS_OF_TCR_SIGNALING_AND_T_CELL_ACTIVATION	59	0.550874	1.67158	0.00201842	0.00866161	6874	tags=47%, list=20%, signal=38%	ENSG00000198286/ENSG00000065357/ENSG00000153563/ENSG00000167286/ENSG00000160654/ENSG00000198851/ENSG00000160185/ENSG00000043462/ENSG00000182866/ENSG00000183918/ENSG00000104814/ENSG00000145675/ENSG00000168421/ENSG00000142867/ENSG00000006062/ENSG00000172175/ENSG00000115085/ENSG00000124181/ENSG00000141968/ENSG00000113263/ENSG00000177885/ENSG00000065675/ENSG00000178562/ENSG00000092847/ENSG00000155903…
C2	REACTOME_FACTORS_INVOLVED_IN_MEGAKARYOCYTE_DEVELOPMENT_AND_PLATELET_PRODUCTION	163	0.446983	1.57168	0.00203158	0.00869588	4430	tags=29%, list=13%, signal=25%	ENSG00000162849/ENSG00000186185/ENSG00000090889/ENSG00000237649/ENSG00000112984/ENSG00000142945/ENSG00000226650/ENSG00000197153/ENSG00000118513/ENSG00000138778/ENSG00000138160/ENSG00000121621/ENSG00000163808/ENSG00000137807/ENSG00000273983/ENSG00000277775/ENSG00000155980/ENSG00000084731/ENSG00000198033/ENSG00000275379/ENSG00000013016/ENSG00000176014/ENSG00000024422/ENSG00000147251/ENSG00000138182…
C2	REACTOME_SIGNALING_BY_PDGF	57	0.567979	1.71772	0.00204283	0.00872177	5922	tags=51%, list=18%, signal=42%	ENSG00000134853/ENSG00000168542/ENSG00000130635/ENSG00000186340/ENSG00000163359/ENSG00000204262/ENSG00000142173/ENSG00000104368/ENSG00000115415/ENSG00000188153/ENSG00000049089/ENSG00000169231/ENSG00000080573/ENSG00000113721/ENSG00000142156/ENSG00000213281/ENSG00000127947/ENSG00000145675/ENSG00000197461/ENSG00000134871/ENSG00000137801/ENSG00000187498/ENSG00000124181/ENSG00000177885/ENSG00000168610…
C2	REACTOME_ETHANOL_OXIDATION	12	-0.80211	-1.82459	0.00206175	0.00878022	813	tags=67%, list=2%, signal=65%	ENSG00000187758/ENSG00000197894/ENSG00000131069/ENSG00000196616/ENSG00000154930/ENSG00000165092/ENSG00000198099/ENSG00000248144
C2	WP_WNT_SIGNALING_IN_KIDNEY_DISEASE	36	0.617784	1.7184	0.00207155	0.00879959	1493	tags=25%, list=4%, signal=24%	ENSG00000111186/ENSG00000135925/ENSG00000188064/ENSG00000115596/ENSG00000154764/ENSG00000108379/ENSG00000114251/ENSG00000169884/ENSG00000157240
C2	REACTOME_SIGNALING_BY_ALK_IN_CANCER	54	0.572502	1.7174	0.00208577	0.00883764	8924	tags=57%, list=27%, signal=42%	ENSG00000115414/ENSG00000167460/ENSG00000140379/ENSG00000147065/ENSG00000173821/ENSG00000172216/ENSG00000119866/ENSG00000143549/ENSG00000145675/ENSG00000125844/ENSG00000138363/ENSG00000110841/ENSG00000143924/ENSG00000163026/ENSG00000124181/ENSG00000160691/ENSG00000177885/ENSG00000168610/ENSG00000047410/ENSG00000135968/ENSG00000127946/ENSG00000137218/ENSG00000170759/ENSG00000115808/ENSG00000181163…
C2	REACTOME_RESPONSE_OF_EIF2AK4_GCN2_TO_AMINO_ACID_DEFICIENCY	102	-0.443903	-1.58055	0.00210777	0.00890833	7551	tags=46%, list=22%, signal=36%	ENSG00000198034/ENSG00000198755/ENSG00000109475/ENSG00000182774/ENSG00000142534/ENSG00000063177/ENSG00000136942/ENSG00000110700/ENSG00000144713/ENSG00000114391/ENSG00000137154/ENSG00000166441/ENSG00000134419/ENSG00000188846/ENSG00000138326/ENSG00000130255/ENSG00000162772/ENSG00000170889/ENSG00000182899/ENSG00000198918/ENSG00000105193/ENSG00000145425/ENSG00000089157/ENSG00000083845/ENSG00000185088…
C2	PID_AMB2_NEUTROPHILS_PATHWAY	41	0.599062	1.71434	0.00213829	0.00901464	3820	tags=39%, list=11%, signal=35%	ENSG00000087245/ENSG00000164078/ENSG00000122861/ENSG00000104368/ENSG00000232810/ENSG00000011422/ENSG00000118523/ENSG00000100985/ENSG00000123384/ENSG00000125414/ENSG00000169896/ENSG00000182866/ENSG00000010810/ENSG00000160255/ENSG00000136244/ENSG00000110876
C2	REACTOME_REGULATION_OF_PLK1_ACTIVITY_AT_G2_M_TRANSITION	87	0.507244	1.64625	0.0021623	0.00909303	8427	tags=47%, list=25%, signal=35%	ENSG00000117650/ENSG00000166851/ENSG00000157456/ENSG00000142731/ENSG00000134057/ENSG00000005249/ENSG00000151849/ENSG00000136122/ENSG00000170312/ENSG00000196230/ENSG00000129474/ENSG00000174799/ENSG00000126001/ENSG00000167552/ENSG00000110274/ENSG00000087586/ENSG00000112877/ENSG00000139350/ENSG00000103540/ENSG00000131462/ENSG00000136811/ENSG00000072864/ENSG00000119397/ENSG00000213397/ENSG00000054282…
C2	REACTOME_RESOLUTION_OF_D_LOOP_STRUCTURES_THROUGH_SYNTHESIS_DEPENDENT_STRAND_ANNEALING_SDSA	26	0.677154	1.76459	0.00217393	0.00911905	5174	tags=58%, list=15%, signal=49%	ENSG00000174371/ENSG00000012048/ENSG00000136492/ENSG00000139618/ENSG00000051180/ENSG00000111247/ENSG00000196584/ENSG00000197299/ENSG00000138376/ENSG00000138346/ENSG00000108384/ENSG00000177302/ENSG00000185379/ENSG00000104320/ENSG00000258366
C2	KEGG_MISMATCH_REPAIR	23	0.685862	1.75833	0.00221883	0.00926112	6059	tags=61%, list=18%, signal=50%	ENSG00000174371/ENSG00000163918/ENSG00000116062/ENSG00000095002/ENSG00000105486/ENSG00000133119/ENSG00000062822/ENSG00000077514/ENSG00000049541/ENSG00000132646/ENSG00000132383/ENSG00000106628/ENSG00000119684/ENSG00000117748
C2	WP_IMMUNE_RESPONSE_TO_TUBERCULOSIS	23	0.685822	1.75823	0.00221883	0.00926112	3292	tags=48%, list=10%, signal=43%	ENSG00000115415/ENSG00000159110/ENSG00000185885/ENSG00000089127/ENSG00000068079/ENSG00000125347/ENSG00000185745/ENSG00000157601/ENSG00000168394/ENSG00000170581/ENSG00000119917
C2	PID_HNF3B_PATHWAY	44	-0.564547	-1.7469	0.0022339	0.00930085	4728	tags=43%, list=14%, signal=37%	ENSG00000072274/ENSG00000175567/ENSG00000163581/ENSG00000138796/ENSG00000112972/ENSG00000185559/ENSG00000135100/ENSG00000275410/ENSG00000131482/ENSG00000161267/ENSG00000023330/ENSG00000110090/ENSG00000205560/ENSG00000006071/ENSG00000118137/ENSG00000136872/ENSG00000187486/ENSG00000124253/ENSG00000118271
C2	REACTOME_SENSORY_PERCEPTION	272	-0.343108	-1.38454	0.00229202	0.00951923	2954	tags=18%, list=9%, signal=16%	ENSG00000198515/ENSG00000197580/ENSG00000163092/ENSG00000163982/ENSG00000175445/ENSG00000197694/ENSG00000153253/ENSG00000117013/ENSG00000130529/ENSG00000221933/ENSG00000082397/ENSG00000242866/ENSG00000186472/ENSG00000121039/ENSG00000162496/ENSG00000141404/ENSG00000084674/ENSG00000042445/ENSG00000130164/ENSG00000124145/ENSG00000136425/ENSG00000164061/ENSG00000277494/ENSG00000187017/ENSG00000187134…
C2	KEGG_GLYCOLYSIS_GLUCONEOGENESIS	62	-0.505295	-1.6629	0.0024045	0.00996171	3396	tags=35%, list=10%, signal=32%	ENSG00000166800/ENSG00000149925/ENSG00000130957/ENSG00000131828/ENSG00000091140/ENSG00000163114/ENSG00000109107/ENSG00000105220/ENSG00000168291/ENSG00000172331/ENSG00000166796/ENSG00000131482/ENSG00000150768/ENSG00000111716/ENSG00000184254/ENSG00000196616/ENSG00000152556/ENSG00000154930/ENSG00000198099/ENSG00000136872/ENSG00000124253/ENSG00000248144
C2	WP_DEVELOPMENT_OF_PULMONARY_DENDRITIC_CELLS_AND_MACROPHAGE_SUBSETS	13	0.792117	1.74272	0.00244911	0.0101215	5071	tags=69%, list=15%, signal=59%	ENSG00000124813/ENSG00000137265/ENSG00000123685/ENSG00000164400/ENSG00000184371/ENSG00000196628/ENSG00000185811/ENSG00000168610/ENSG00000140968
C2	REACTOME_PROCESSIVE_SYNTHESIS_ON_THE_LAGGING_STRAND	15	0.756526	1.74972	0.00251974	0.0103879	6272	tags=87%, list=19%, signal=71%	ENSG00000198056/ENSG00000138346/ENSG00000105486/ENSG00000146143/ENSG00000062822/ENSG00000077514/ENSG00000168496/ENSG00000014138/ENSG00000132646/ENSG00000132383/ENSG00000106628/ENSG00000117748/ENSG00000101868
C2	WP_EBSTEINBARR_VIRUS_LMP1_SIGNALING	23	0.68224	1.74904	0.0025421	0.0104544	3920	tags=39%, list=12%, signal=35%	ENSG00000115009/ENSG00000169429/ENSG00000232810/ENSG00000196923/ENSG00000056558/ENSG00000271503/ENSG00000184216/ENSG00000006062/ENSG00000077150
C2	REACTOME_CROSSLINKING_OF_COLLAGEN_FIBRILS	18	0.748065	1.80255	0.00259124	0.0106304	2129	tags=72%, list=6%, signal=68%	ENSG00000164692/ENSG00000108821/ENSG00000134013/ENSG00000113083/ENSG00000106333/ENSG00000197565/ENSG00000168487/ENSG00000130508/ENSG00000188153/ENSG00000129038/ENSG00000138131/ENSG00000095587/ENSG00000115318
C2	WP_STEROL_REGULATORY_ELEMENTBINDING_PROTEINS_SREBP_SIGNALING	68	-0.499349	-1.67121	0.00261318	0.0106942	4862	tags=38%, list=14%, signal=33%	ENSG00000014641/ENSG00000131791/ENSG00000113161/ENSG00000101310/ENSG00000067064/ENSG00000114650/ENSG00000072310/ENSG00000138802/ENSG00000112972/ENSG00000134324/ENSG00000181929/ENSG00000131408/ENSG00000175445/ENSG00000001630/ENSG00000186480/ENSG00000198911/ENSG00000119927/ENSG00000079459/ENSG00000130164/ENSG00000106617/ENSG00000159461/ENSG00000132170/ENSG00000111725/ENSG00000099194/ENSG00000154930…
C2	WP_PHOTODYNAMIC_THERAPYINDUCED_AP1_SURVIVAL_SIGNALING	50	0.573471	1.70612	0.00265397	0.0108348	4541	tags=38%, list=14%, signal=33%	ENSG00000134853/ENSG00000087245/ENSG00000232810/ENSG00000188130/ENSG00000145386/ENSG00000121858/ENSG00000015475/ENSG00000026103/ENSG00000111537/ENSG00000082512/ENSG00000147889/ENSG00000117560/ENSG00000141510/ENSG00000143384/ENSG00000105173/ENSG00000067182/ENSG00000136244/ENSG00000069399/ENSG00000112062
C2	REACTOME_UNWINDING_OF_DNA	12	0.791749	1.72718	0.00269538	0.0109771	3719	tags=75%, list=11%, signal=67%	ENSG00000093009/ENSG00000101003/ENSG00000076003/ENSG00000112118/ENSG00000104738/ENSG00000166508/ENSG00000073111/ENSG00000100297/ENSG00000125885
C2	KEGG_STEROID_HORMONE_BIOSYNTHESIS	53	-0.532903	-1.69588	0.00272303	0.0110629	4368	tags=43%, list=13%, signal=38%	ENSG00000132196/ENSG00000106258/ENSG00000160868/ENSG00000156096/ENSG00000197888/ENSG00000213759/ENSG00000241119/ENSG00000203859/ENSG00000149084/ENSG00000167165/ENSG00000021461/ENSG00000145545/ENSG00000117594/ENSG00000160882/ENSG00000140459/ENSG00000187134/ENSG00000204228/ENSG00000135220/ENSG00000160870/ENSG00000151632/ENSG00000135226/ENSG00000148795/ENSG00000176387
C2	REACTOME_DISEASES_OF_IMMUNE_SYSTEM	31	0.633898	1.71819	0.0027315	0.0110705	5815	tags=52%, list=17%, signal=43%	ENSG00000171564/ENSG00000163220/ENSG00000171560/ENSG00000172936/ENSG00000154589/ENSG00000143546/ENSG00000174130/ENSG00000170458/ENSG00000174125/ENSG00000077150/ENSG00000110057/ENSG00000137462/ENSG00000187554/ENSG00000131323/ENSG00000010671/ENSG00000127666
C2	WP_REGULATION_OF_SISTER_CHROMATID_SEPARATION_AT_THE_METAPHASEANAPHASE_TRANSITION	15	0.753479	1.74267	0.00285983	0.0115626	5760	tags=73%, list=17%, signal=61%	ENSG00000117399/ENSG00000169679/ENSG00000138778/ENSG00000135476/ENSG00000156970/ENSG00000164611/ENSG00000164109/ENSG00000072501/ENSG00000154473/ENSG00000164754/ENSG00000108055
C2	REACTOME_BIOTIN_TRANSPORT_AND_METABOLISM	11	-0.794906	-1.76895	0.00287523	0.0115691	2100	tags=45%, list=6%, signal=43%	ENSG00000131844/ENSG00000169814/ENSG00000175198/ENSG00000114054/ENSG00000076555
C2	REACTOME_E2F_MEDIATED_REGULATION_OF_DNA_REPLICATION	22	0.694415	1.76552	0.00286995	0.0115691	6272	tags=59%, list=19%, signal=48%	ENSG00000085840/ENSG00000134057/ENSG00000170312/ENSG00000091651/ENSG00000198056/ENSG00000146143/ENSG00000101412/ENSG00000125885/ENSG00000135336/ENSG00000014138/ENSG00000198176/ENSG00000115942/ENSG00000101868
C2	REACTOME_TRANSCRIPTIONAL_REGULATION_BY_E2F6	34	0.619804	1.70447	0.00289939	0.0116384	6746	tags=53%, list=20%, signal=42%	ENSG00000171848/ENSG00000012048/ENSG00000051180/ENSG00000106462/ENSG00000149554/ENSG00000097046/ENSG00000121481/ENSG00000204371/ENSG00000101412/ENSG00000198176/ENSG00000156374/ENSG00000122565/ENSG00000162521/ENSG00000094916/ENSG00000169016/ENSG00000120868/ENSG00000111752/ENSG00000204227
C2	PID_NFAT_TFPATHWAY	45	0.582419	1.69097	0.00292535	0.0117146	2303	tags=31%, list=7%, signal=29%	ENSG00000175592/ENSG00000134460/ENSG00000133135/ENSG00000169429/ENSG00000232810/ENSG00000117226/ENSG00000065357/ENSG00000137265/ENSG00000123685/ENSG00000111537/ENSG00000163599/ENSG00000164400/ENSG00000049768/ENSG00000117560
C2	KEGG_JAK_STAT_SIGNALING_PATHWAY	148	0.439171	1.51879	0.00293377	0.0117204	5963	tags=34%, list=18%, signal=28%	ENSG00000095752/ENSG00000134460/ENSG00000115415/ENSG00000145623/ENSG00000142677/ENSG00000174564/ENSG00000166068/ENSG00000077238/ENSG00000162892/ENSG00000159110/ENSG00000111537/ENSG00000168685/ENSG00000131788/ENSG00000136634/ENSG00000105639/ENSG00000103522/ENSG00000164400/ENSG00000124334/ENSG00000147168/ENSG00000081985/ENSG00000134470/ENSG00000112576/ENSG00000170581/ENSG00000145675/ENSG00000171608…
C2	REACTOME_CELLULAR_RESPONSE_TO_CHEMICAL_STRESS	160	-0.391193	-1.48853	0.0029796	0.0118752	4407	tags=26%, list=13%, signal=22%	ENSG00000165672/ENSG00000221983/ENSG00000165240/ENSG00000115944/ENSG00000113558/ENSG00000186951/ENSG00000177556/ENSG00000133983/ENSG00000163626/ENSG00000104687/ENSG00000100348/ENSG00000184470/ENSG00000167815/ENSG00000110801/ENSG00000265972/ENSG00000135940/ENSG00000178449/ENSG00000148290/ENSG00000172115/ENSG00000145743/ENSG00000176340/ENSG00000126267/ENSG00000163586/ENSG00000164919/ENSG00000198804…
C2	REACTOME_TRIGLYCERIDE_METABOLISM	37	-0.58401	-1.74393	0.00311401	0.0123522	3806	tags=35%, list=11%, signal=31%	ENSG00000170231/ENSG00000079435/ENSG00000105974/ENSG00000106384/ENSG00000134324/ENSG00000142875/ENSG00000119927/ENSG00000163586/ENSG00000006757/ENSG00000187546/ENSG00000121769/ENSG00000170323/ENSG00000164434
C2	REACTOME_CDC42_GTPASE_CYCLE	153	0.43435	1.50969	0.00310842	0.0123522	5524	tags=35%, list=16%, signal=29%	ENSG00000124143/ENSG00000183856/ENSG00000196155/ENSG00000128656/ENSG00000136002/ENSG00000153404/ENSG00000115107/ENSG00000142632/ENSG00000071205/ENSG00000137727/ENSG00000186517/ENSG00000147251/ENSG00000077264/ENSG00000105137/ENSG00000266028/ENSG00000143815/ENSG00000107957/ENSG00000139734/ENSG00000156299/ENSG00000128805/ENSG00000038382/ENSG00000184922/ENSG00000240771/ENSG00000147799/ENSG00000102302…
C2	KEGG_LEISHMANIA_INFECTION	70	0.520925	1.6328	0.00313628	0.0124112	6791	tags=46%, list=20%, signal=37%	ENSG00000232810/ENSG00000115415/ENSG00000092969/ENSG00000188130/ENSG00000172936/ENSG00000051523/ENSG00000125730/ENSG00000244682/ENSG00000111537/ENSG00000169896/ENSG00000105329/ENSG00000136634/ENSG00000119699/ENSG00000150093/ENSG00000184216/ENSG00000116701/ENSG00000100365/ENSG00000115232/ENSG00000143226/ENSG00000160255/ENSG00000203747/ENSG00000241106/ENSG00000112062/ENSG00000159128/ENSG00000137462…
C2	PID_CXCR3_PATHWAY	42	0.60499	1.73528	0.0031538	0.0124512	6064	tags=45%, list=18%, signal=37%	ENSG00000156234/ENSG00000106976/ENSG00000138755/ENSG00000169248/ENSG00000169245/ENSG00000213281/ENSG00000186469/ENSG00000145675/ENSG00000160255/ENSG00000005844/ENSG00000171608/ENSG00000128266/ENSG00000114353/ENSG00000112062/ENSG00000186810/ENSG00000065135/ENSG00000137486/ENSG00000197122/ENSG00000185386
C2	WP_CLASSICAL_PATHWAY_OF_STEROIDOGENESIS_WITH_GLUCOCORTICOID_AND_MINERALOCORTICOID_METABOLISM	16	-0.738839	-1.78941	0.00323397	0.0127377	2503	tags=50%, list=7%, signal=46%	ENSG00000147465/ENSG00000203859/ENSG00000117594/ENSG00000160882/ENSG00000140459/ENSG00000166347/ENSG00000148795/ENSG00000176387
C2	REACTOME_REGULATION_OF_SIGNALING_BY_NODAL	10	-0.81184	-1.77368	0.00326521	0.0127708	1739	tags=70%, list=5%, signal=66%	ENSG00000179284/ENSG00000147869/ENSG00000135503/ENSG00000156574/ENSG00000123612/ENSG00000225366/ENSG00000241186
C2	WP_FOXP3_IN_COVID19	15	0.748866	1.732	0.00326236	0.0127708	6460	tags=73%, list=19%, signal=59%	ENSG00000134460/ENSG00000168685/ENSG00000114013/ENSG00000049768/ENSG00000147168/ENSG00000136244/ENSG00000121594/ENSG00000160712/ENSG00000168610/ENSG00000178562/ENSG00000100385
C2	BIOCARTA_EFP_PATHWAY	15	0.748413	1.73096	0.00326236	0.0127708	5814	tags=73%, list=17%, signal=61%	ENSG00000175793/ENSG00000157456/ENSG00000134057/ENSG00000170312/ENSG00000141510/ENSG00000108854/ENSG00000105810/ENSG00000121060/ENSG00000091831/ENSG00000123374/ENSG00000164885
C2	REACTOME_AUTOPHAGY	149	-0.389009	-1.47095	0.00333689	0.0130208	5888	tags=30%, list=18%, signal=24%	ENSG00000110497/ENSG00000150991/ENSG00000100216/ENSG00000261456/ENSG00000170315/ENSG00000130724/ENSG00000149357/ENSG00000131791/ENSG00000140941/ENSG00000221983/ENSG00000139722/ENSG00000188186/ENSG00000101844/ENSG00000083750/ENSG00000167965/ENSG00000264364/ENSG00000188229/ENSG00000196683/ENSG00000074319/ENSG00000181929/ENSG00000123395/ENSG00000165699/ENSG00000196814/ENSG00000127824/ENSG00000135093…
C2	REACTOME_SEMAPHORIN_INTERACTIONS	64	0.535813	1.66244	0.0034483	0.0134243	5814	tags=48%, list=17%, signal=40%	ENSG00000198753/ENSG00000113657/ENSG00000075213/ENSG00000077264/ENSG00000101335/ENSG00000150093/ENSG00000221866/ENSG00000092964/ENSG00000072832/ENSG00000136040/ENSG00000138623/ENSG00000155366/ENSG00000099250/ENSG00000134318/ENSG00000004399/ENSG00000010810/ENSG00000151640/ENSG00000176749/ENSG00000011600/ENSG00000114554/ENSG00000137101/ENSG00000182511/ENSG00000170381/ENSG00000133026/ENSG00000126458…
C2	WP_CHOLESTEROL_BIOSYNTHESIS_PATHWAY	15	-0.747086	-1.7828	0.00347201	0.0134625	4240	tags=60%, list=13%, signal=52%	ENSG00000113161/ENSG00000067064/ENSG00000112972/ENSG00000110921/ENSG00000001630/ENSG00000052802/ENSG00000079459/ENSG00000172893/ENSG00000109929
C2	REACTOME_SUMOYLATION_OF_CHROMATIN_ORGANIZATION_PROTEINS	71	0.515503	1.62136	0.00348218	0.0134625	7906	tags=49%, list=24%, signal=38%	ENSG00000119042/ENSG00000275126/ENSG00000173894/ENSG00000278637/ENSG00000188612/ENSG00000125450/ENSG00000196591/ENSG00000121481/ENSG00000058804/ENSG00000270882/ENSG00000273542/ENSG00000276180/ENSG00000068024/ENSG00000111581/ENSG00000141570/ENSG00000047410/ENSG00000113569/ENSG00000139496/ENSG00000270276/ENSG00000094916/ENSG00000116478/ENSG00000095319/ENSG00000111752/ENSG00000108559/ENSG00000124789…
C2	REACTOME_CYTOPROTECTION_BY_HMOX1	124	-0.42302	-1.55152	0.00348197	0.0134625	4401	tags=24%, list=13%, signal=21%	ENSG00000221983/ENSG00000115944/ENSG00000113558/ENSG00000186951/ENSG00000133983/ENSG00000163626/ENSG00000110801/ENSG00000265972/ENSG00000135940/ENSG00000178449/ENSG00000148290/ENSG00000172115/ENSG00000145743/ENSG00000176340/ENSG00000126267/ENSG00000163586/ENSG00000164919/ENSG00000198804/ENSG00000131174/ENSG00000178741/ENSG00000198712/ENSG00000198938/ENSG00000131143/ENSG00000189043/ENSG00000127184…
C2	REACTOME_GLUTATHIONE_CONJUGATION	34	-0.588097	-1.73226	0.003504	0.0135157	2706	tags=44%, list=8%, signal=41%	ENSG00000001084/ENSG00000168765/ENSG00000143198/ENSG00000163106/ENSG00000134184/ENSG00000197448/ENSG00000100577/ENSG00000134201/ENSG00000085871/ENSG00000128965/ENSG00000065621/ENSG00000167741/ENSG00000174156/ENSG00000244067/ENSG00000243955
C2	WP_TGFBETA_RECEPTOR_SIGNALING	53	0.549075	1.64528	0.00352585	0.0135688	4920	tags=36%, list=15%, signal=31%	ENSG00000124813/ENSG00000122641/ENSG00000125378/ENSG00000115221/ENSG00000049323/ENSG00000232810/ENSG00000106366/ENSG00000115415/ENSG00000134363/ENSG00000169554/ENSG00000111537/ENSG00000105329/ENSG00000183691/ENSG00000177426/ENSG00000128342/ENSG00000137801/ENSG00000020633/ENSG00000136603/ENSG00000168610
C2	REACTOME_METALLOPROTEASE_DUBS	33	0.614188	1.67363	0.00357148	0.013713	2897	tags=33%, list=9%, signal=30%	ENSG00000012048/ENSG00000276368/ENSG00000196747/ENSG00000278463/ENSG00000274997/ENSG00000138376/ENSG00000276903/ENSG00000196787/ENSG00000278677/ENSG00000184260/ENSG00000184270
C2	REACTOME_WNT_LIGAND_BIOGENESIS_AND_TRAFFICKING	26	0.662607	1.72669	0.00359653	0.0137462	1384	tags=31%, list=4%, signal=30%	ENSG00000111186/ENSG00000135925/ENSG00000188064/ENSG00000115596/ENSG00000154764/ENSG00000108379/ENSG00000114251/ENSG00000169884
C2	BIOCARTA_FAS_PATHWAY	30	0.630377	1.69002	0.00359077	0.0137462	9023	tags=73%, list=27%, signal=54%	ENSG00000113368/ENSG00000026103/ENSG00000104312/ENSG00000163629/ENSG00000253729/ENSG00000117560/ENSG00000160789/ENSG00000176619/ENSG00000064012/ENSG00000143799/ENSG00000165806/ENSG00000204209/ENSG00000169598/ENSG00000003400/ENSG00000168040/ENSG00000135341/ENSG00000160049/ENSG00000180370/ENSG00000111348/ENSG00000177606/ENSG00000164305/ENSG00000003402
C2	REACTOME_TRANSCRIPTION_OF_E2F_TARGETS_UNDER_NEGATIVE_CONTROL_BY_DREAM_COMPLEX	19	0.698537	1.71093	0.0036374	0.0138709	6477	tags=63%, list=19%, signal=51%	ENSG00000131747/ENSG00000094804/ENSG00000080839/ENSG00000183814/ENSG00000101412/ENSG00000136997/ENSG00000164045/ENSG00000132646/ENSG00000198176/ENSG00000162521/ENSG00000116478/ENSG00000133740
C2	WP_BREAST_CANCER_PATHWAY	150	0.434844	1.50804	0.00366606	0.0139485	4814	tags=28%, list=14%, signal=24%	ENSG00000138675/ENSG00000111186/ENSG00000106483/ENSG00000135925/ENSG00000188064/ENSG00000115596/ENSG00000012048/ENSG00000154764/ENSG00000148082/ENSG00000007968/ENSG00000134250/ENSG00000139618/ENSG00000185634/ENSG00000051180/ENSG00000108379/ENSG00000138685/ENSG00000114251/ENSG00000169884/ENSG00000157240/ENSG00000168646/ENSG00000120659/ENSG00000135547/ENSG00000213281/ENSG00000129946/ENSG00000141510…
C2	REACTOME_REGULATION_OF_TLR_BY_ENDOGENOUS_LIGAND	21	0.697258	1.75521	0.00367998	0.0139697	2875	tags=52%, list=9%, signal=48%	ENSG00000129988/ENSG00000171564/ENSG00000105928/ENSG00000163220/ENSG00000171560/ENSG00000154589/ENSG00000143546/ENSG00000104518/ENSG00000174130/ENSG00000170458/ENSG00000174125
C2	REACTOME_GLUCONEOGENESIS	33	-0.596266	-1.75195	0.00375711	0.0142303	3378	tags=42%, list=10%, signal=38%	ENSG00000108528/ENSG00000014641/ENSG00000115840/ENSG00000149925/ENSG00000130957/ENSG00000109107/ENSG00000105220/ENSG00000146701/ENSG00000131482/ENSG00000125166/ENSG00000100075/ENSG00000120053/ENSG00000136872/ENSG00000124253
C2	KEGG_INOSITOL_PHOSPHATE_METABOLISM	54	-0.52998	-1.69945	0.00376784	0.0142388	4264	tags=30%, list=13%, signal=26%	ENSG00000148384/ENSG00000011405/ENSG00000103502/ENSG00000101333/ENSG00000105655/ENSG00000166908/ENSG00000109452/ENSG00000107242/ENSG00000100605/ENSG00000141401/ENSG00000115556/ENSG00000119711/ENSG00000197943/ENSG00000139151/ENSG00000139144/ENSG00000185133
C2	WNT_SIGNALING	88	0.488521	1.58923	0.00378404	0.0142679	1493	tags=17%, list=4%, signal=16%	ENSG00000104415/ENSG00000164093/ENSG00000111186/ENSG00000175592/ENSG00000171016/ENSG00000106483/ENSG00000107984/ENSG00000135925/ENSG00000188064/ENSG00000115596/ENSG00000154764/ENSG00000108379/ENSG00000140807/ENSG00000114251/ENSG00000157240
C2	REACTOME_NUCLEAR_PORE_COMPLEX_NPC_DISASSEMBLY	36	0.604287	1.68086	0.00381417	0.0143238	7906	tags=50%, list=24%, signal=38%	ENSG00000119408/ENSG00000157456/ENSG00000134057/ENSG00000170312/ENSG00000125450/ENSG00000058804/ENSG00000111581/ENSG00000047410/ENSG00000113569/ENSG00000139496/ENSG00000095319/ENSG00000108559/ENSG00000151414/ENSG00000124789/ENSG00000102900/ENSG00000213024/ENSG00000163002/ENSG00000120253
C2	REACTOME_GENERATION_OF_SECOND_MESSENGER_MOLECULES	34	0.610337	1.67844	0.00381594	0.0143238	7688	tags=68%, list=23%, signal=52%	ENSG00000154380/ENSG00000077264/ENSG00000167286/ENSG00000160654/ENSG00000198851/ENSG00000043462/ENSG00000182866/ENSG00000082074/ENSG00000134256/ENSG00000211799/ENSG00000015285/ENSG00000115085/ENSG00000124181/ENSG00000113263/ENSG00000010610/ENSG00000158092/ENSG00000237541/ENSG00000198821/ENSG00000100351/ENSG00000180370/ENSG00000125753/ENSG00000278030/ENSG00000204287
C2	KEGG_PRIMARY_IMMUNODEFICIENCY	35	0.611945	1.69537	0.00383831	0.0143756	6145	tags=60%, list=18%, signal=49%	ENSG00000153563/ENSG00000196839/ENSG00000167286/ENSG00000168685/ENSG00000105639/ENSG00000147168/ENSG00000204267/ENSG00000168394/ENSG00000163600/ENSG00000198851/ENSG00000182866/ENSG00000101017/ENSG00000152457/ENSG00000115085/ENSG00000172116/ENSG00000179583/ENSG00000143390/ENSG00000010610/ENSG00000010671/ENSG00000081237/ENSG00000133111
C2	PID_BARD1_PATHWAY	29	0.632849	1.68438	0.00394687	0.0147341	5325	tags=55%, list=16%, signal=46%	ENSG00000012048/ENSG00000051180/ENSG00000138376/ENSG00000187741/ENSG00000144554/ENSG00000253729/ENSG00000141510/ENSG00000105173/ENSG00000221829/ENSG00000079246/ENSG00000132646/ENSG00000112039/ENSG00000115392/ENSG00000163781/ENSG00000104320/ENSG00000123374
C2	REACTOME_NS1_MEDIATED_EFFECTS_ON_HOST_PATHWAYS	41	0.577314	1.6521	0.00395158	0.0147341	7906	tags=46%, list=24%, signal=35%	ENSG00000182481/ENSG00000187608/ENSG00000185467/ENSG00000055332/ENSG00000108424/ENSG00000125450/ENSG00000058804/ENSG00000102753/ENSG00000111581/ENSG00000047410/ENSG00000113569/ENSG00000139496/ENSG00000095319/ENSG00000108559/ENSG00000124789/ENSG00000102900/ENSG00000213024/ENSG00000163002/ENSG00000120253
C2	BIOCARTA_CTL_PATHWAY	13	0.778678	1.71315	0.00398482	0.0147923	4629	tags=85%, list=14%, signal=73%	ENSG00000167286/ENSG00000026103/ENSG00000160654/ENSG00000117560/ENSG00000100453/ENSG00000198851/ENSG00000160255/ENSG00000180644/ENSG00000005844/ENSG00000206503/ENSG00000090339
C2	REACTOME_TYPE_I_HEMIDESMOSOME_ASSEMBLY	11	0.793233	1.69149	0.00397982	0.0147923	2878	tags=64%, list=9%, signal=58%	ENSG00000186081/ENSG00000058085/ENSG00000196878/ENSG00000132470/ENSG00000186847/ENSG00000053747/ENSG00000178209
C2	REACTOME_MITOCHONDRIAL_FATTY_ACID_BETA_OXIDATION_OF_SATURATED_FATTY_ACIDS	11	-0.782782	-1.74197	0.00400851	0.0148474	5948	tags=82%, list=18%, signal=67%	ENSG00000116353/ENSG00000173124/ENSG00000084754/ENSG00000138796/ENSG00000127884/ENSG00000138029/ENSG00000005187/ENSG00000122971/ENSG00000115361
C2	WP_GPCRS_CLASS_C_METABOTROPIC_GLUTAMATE_PHEROMONE	15	-0.739785	-1.76538	0.00406202	0.0150124	4167	tags=67%, list=12%, signal=58%	ENSG00000179603/ENSG00000136928/ENSG00000036828/ENSG00000196277/ENSG00000170412/ENSG00000167191/ENSG00000164082/ENSG00000168959/ENSG00000198822/ENSG00000152822
C2	REACTOME_METABOLISM_OF_CARBOHYDRATES	290	0.382574	1.41958	0.00408547	0.0150659	6394	tags=34%, list=19%, signal=28%	ENSG00000038427/ENSG00000056998/ENSG00000139329/ENSG00000179913/ENSG00000170961/ENSG00000171124/ENSG00000011465/ENSG00000171004/ENSG00000109956/ENSG00000183196/ENSG00000159399/ENSG00000103044/ENSG00000153976/ENSG00000122176/ENSG00000100504/ENSG00000105509/ENSG00000182492/ENSG00000111674/ENSG00000072571/ENSG00000157766/ENSG00000198682/ENSG00000156413/ENSG00000125430/ENSG00000084734/ENSG00000183778…
C2	WP_FIBRIN_COMPLEMENT_RECEPTOR_3_SIGNALING_PATHWAY	42	0.597048	1.7125	0.00413753	0.0152244	3715	tags=40%, list=11%, signal=36%	ENSG00000129988/ENSG00000104368/ENSG00000171564/ENSG00000232810/ENSG00000171560/ENSG00000172936/ENSG00000134070/ENSG00000154589/ENSG00000169896/ENSG00000169245/ENSG00000184216/ENSG00000163734/ENSG00000170458/ENSG00000011600/ENSG00000160255/ENSG00000266094/ENSG00000136244
C2	REACTOME_ION_HOMEOSTASIS	53	-0.519031	-1.65174	0.00415286	0.0152474	3217	tags=40%, list=10%, signal=36%	ENSG00000105409/ENSG00000276045/ENSG00000018625/ENSG00000129244/ENSG00000067842/ENSG00000100678/ENSG00000075142/ENSG00000118729/ENSG00000123104/ENSG00000167323/ENSG00000137726/ENSG00000163399/ENSG00000132681/ENSG00000150995/ENSG00000157087/ENSG00000143153/ENSG00000137731/ENSG00000089250/ENSG00000187486/ENSG00000058404/ENSG00000150201
C2	WP_TCA_CYCLE_AND_DEFICIENCY_OF_PYRUVATE_DEHYDROGENASE_COMPLEX_PDHC	16	-0.730454	-1.7691	0.00416459	0.0152571	4862	tags=81%, list=14%, signal=70%	ENSG00000014641/ENSG00000122729/ENSG00000131828/ENSG00000091140/ENSG00000172340/ENSG00000091483/ENSG00000119689/ENSG00000150768/ENSG00000105953/ENSG00000062485/ENSG00000166411/ENSG00000073578/ENSG00000124253
C2	REACTOME_SMOOTH_MUSCLE_CONTRACTION	38	0.599916	1.69386	0.00423342	0.0154755	5820	tags=47%, list=17%, signal=39%	ENSG00000167460/ENSG00000198467/ENSG00000163017/ENSG00000122786/ENSG00000164116/ENSG00000101335/ENSG00000135046/ENSG00000065534/ENSG00000082781/ENSG00000061918/ENSG00000140416/ENSG00000143549/ENSG00000182718/ENSG00000196465/ENSG00000120896/ENSG00000152402/ENSG00000135636/ENSG00000163431
C2	KEGG_CALCIUM_SIGNALING_PATHWAY	175	-0.369943	-1.42814	0.00432994	0.0157939	3712	tags=33%, list=11%, signal=29%	ENSG00000156052/ENSG00000126010/ENSG00000120899/ENSG00000164867/ENSG00000129467/ENSG00000101333/ENSG00000133019/ENSG00000196557/ENSG00000160014/ENSG00000043591/ENSG00000187446/ENSG00000141736/ENSG00000067842/ENSG00000120907/ENSG00000078668/ENSG00000172974/ENSG00000165637/ENSG00000109991/ENSG00000175344/ENSG00000101188/ENSG00000213585/ENSG00000136160/ENSG00000100678/ENSG00000102893/ENSG00000142875…
C2	BIOCARTA_NO2IL12_PATHWAY	15	0.743109	1.71869	0.00444299	0.0161012	6735	tags=80%, list=20%, signal=64%	ENSG00000116824/ENSG00000167286/ENSG00000160654/ENSG00000111537/ENSG00000198851/ENSG00000081985/ENSG00000096996/ENSG00000160791/ENSG00000186810/ENSG00000010610/ENSG00000138378/ENSG00000198821
C2	WP_PLURIPOTENT_STEM_CELL_DIFFERENTIATION_PATHWAY	44	0.573872	1.65334	0.00443621	0.0161012	5412	tags=55%, list=16%, signal=46%	ENSG00000095752/ENSG00000122641/ENSG00000125378/ENSG00000135318/ENSG00000107984/ENSG00000188064/ENSG00000138685/ENSG00000134363/ENSG00000125965/ENSG00000114251/ENSG00000120659/ENSG00000105329/ENSG00000183691/ENSG00000119699/ENSG00000184371/ENSG00000134245/ENSG00000197461/ENSG00000164690/ENSG00000136244/ENSG00000225950/ENSG00000019991/ENSG00000160712/ENSG00000100311/ENSG00000182578
C2	REACTOME_COPI_DEPENDENT_GOLGI_TO_ER_RETROGRADE_TRAFFIC	99	0.48951	1.61483	0.00444099	0.0161012	1742	tags=20%, list=5%, signal=19%	ENSG00000162849/ENSG00000100196/ENSG00000186185/ENSG00000090889/ENSG00000237649/ENSG00000112984/ENSG00000142945/ENSG00000226650/ENSG00000138778/ENSG00000005243/ENSG00000138160/ENSG00000121621/ENSG00000163808/ENSG00000137807/ENSG00000155980/ENSG00000084731/ENSG00000198033/ENSG00000176014/ENSG00000138182/ENSG00000116852
C2	BIOCARTA_RB_PATHWAY	13	0.775214	1.70553	0.00452058	0.0163471	5325	tags=69%, list=16%, signal=58%	ENSG00000158402/ENSG00000196132/ENSG00000101224/ENSG00000170312/ENSG00000149554/ENSG00000141510/ENSG00000164045/ENSG00000166483/ENSG00000123374
C2	BIOCARTA_GSK3_PATHWAY	20	0.691835	1.72494	0.00453311	0.0163572	3039	tags=30%, list=9%, signal=27%	ENSG00000129988/ENSG00000152661/ENSG00000157240/ENSG00000172936/ENSG00000055332/ENSG00000145675
C2	WP_NCRNAS_INVOLVED_IN_STAT3_SIGNALING_IN_HEPATOCELLULAR_CARCINOMA	14	0.756825	1.71011	0.00458873	0.0164993	4920	tags=57%, list=15%, signal=49%	ENSG00000095752/ENSG00000214049/ENSG00000105639/ENSG00000148516/ENSG00000136244/ENSG00000124766/ENSG00000160712/ENSG00000168610
C2	REACTOME_SIGNALING_BY_NOTCH	230	0.394888	1.43475	0.00459216	0.0164993	6843	tags=39%, list=20%, signal=31%	ENSG00000126787/ENSG00000197153/ENSG00000074370/ENSG00000115415/ENSG00000276368/ENSG00000134250/ENSG00000110492/ENSG00000273983/ENSG00000185130/ENSG00000278463/ENSG00000274641/ENSG00000277775/ENSG00000273703/ENSG00000275379/ENSG00000110042/ENSG00000275126/ENSG00000124635/ENSG00000187957/ENSG00000276410/ENSG00000106003/ENSG00000275713/ENSG00000203852/ENSG00000278828/ENSG00000184384/ENSG00000278637…
C2	SA_MMP_CYTOKINE_CONNECTION	15	0.741831	1.71573	0.0046294	0.0165975	6525	tags=80%, list=19%, signal=64%	ENSG00000232810/ENSG00000092969/ENSG00000120949/ENSG00000026508/ENSG00000159640/ENSG00000105329/ENSG00000184371/ENSG00000203747/ENSG00000067182/ENSG00000160712/ENSG00000197471/ENSG00000028137
C2	BIOCARTA_RAC1_PATHWAY	21	0.689745	1.7363	0.0047398	0.0169571	5814	tags=52%, list=17%, signal=43%	ENSG00000134853/ENSG00000128656/ENSG00000038382/ENSG00000112290/ENSG00000116701/ENSG00000145675/ENSG00000176749/ENSG00000105851/ENSG00000141968/ENSG00000106683/ENSG00000164885
C2	WP_HOSTPATHOGEN_INTERACTION_OF_HUMAN_CORONAVIRUSES_INTERFERON_INDUCTION	33	0.606463	1.65258	0.00483198	0.0172501	5819	tags=45%, list=17%, signal=38%	ENSG00000115415/ENSG00000263528/ENSG00000172936/ENSG00000159110/ENSG00000107201/ENSG00000089127/ENSG00000111335/ENSG00000111331/ENSG00000055332/ENSG00000170581/ENSG00000112062/ENSG00000196664/ENSG00000131323/ENSG00000127666/ENSG00000115267
C2	REACTOME_SIGNALING_BY_PDGFRA_TRANSMEMBRANE_JUXTAMEMBRANE_AND_KINASE_DOMAIN_MUTANTS	11	0.786124	1.67633	0.00490075	0.0174585	4920	tags=55%, list=15%, signal=47%	ENSG00000134853/ENSG00000115415/ENSG00000213281/ENSG00000145675/ENSG00000177885/ENSG00000168610
C2	WP_HAIR_FOLLICLE_DEVELOPMENT_ORGANOGENESIS_PART_2_OF_3	32	0.631818	1.72568	0.00493212	0.017533	3880	tags=50%, list=12%, signal=44%	ENSG00000134853/ENSG00000124813/ENSG00000122641/ENSG00000125378/ENSG00000121742/ENSG00000135960/ENSG00000114251/ENSG00000157240/ENSG00000074047/ENSG00000150093/ENSG00000111087/ENSG00000197461/ENSG00000164690/ENSG00000073282/ENSG00000107937/ENSG00000136997
C2	REACTOME_PHASE_II_CONJUGATION_OF_COMPOUNDS	101	-0.427032	-1.52617	0.004943	0.0175345	3624	tags=32%, list=11%, signal=28%	ENSG00000156096/ENSG00000038274/ENSG00000197888/ENSG00000168765/ENSG00000128294/ENSG00000213759/ENSG00000241119/ENSG00000116984/ENSG00000143198/ENSG00000149124/ENSG00000163106/ENSG00000134184/ENSG00000197448/ENSG00000100577/ENSG00000167165/ENSG00000134201/ENSG00000166840/ENSG00000140505/ENSG00000085871/ENSG00000144827/ENSG00000105398/ENSG00000128965/ENSG00000065621/ENSG00000135220/ENSG00000196502…
C2	REACTOME_SIGNALING_BY_MET	79	0.503079	1.60978	0.00500549	0.0177054	5633	tags=41%, list=17%, signal=34%	ENSG00000060718/ENSG00000164692/ENSG00000058085/ENSG00000108821/ENSG00000168542/ENSG00000130635/ENSG00000115414/ENSG00000204262/ENSG00000196878/ENSG00000204248/ENSG00000196739/ENSG00000005884/ENSG00000080573/ENSG00000053747/ENSG00000150093/ENSG00000147010/ENSG00000213281/ENSG00000145675/ENSG00000171502/ENSG00000112769/ENSG00000141985/ENSG00000135862/ENSG00000185359/ENSG00000160691/ENSG00000019991…
C2	REACTOME_EUKARYOTIC_TRANSLATION_ELONGATION	93	-0.44323	-1.56696	0.00501226	0.0177054	7551	tags=49%, list=22%, signal=38%	ENSG00000198034/ENSG00000198755/ENSG00000109475/ENSG00000182774/ENSG00000142534/ENSG00000063177/ENSG00000136942/ENSG00000110700/ENSG00000144713/ENSG00000114391/ENSG00000137154/ENSG00000166441/ENSG00000134419/ENSG00000188846/ENSG00000138326/ENSG00000130255/ENSG00000170889/ENSG00000182899/ENSG00000198918/ENSG00000105193/ENSG00000145425/ENSG00000089157/ENSG00000083845/ENSG00000185088/ENSG00000221983…
C2	REACTOME_TNFS_BIND_THEIR_PHYSIOLOGICAL_RECEPTORS	28	0.624664	1.65213	0.0050313	0.0177353	5169	tags=54%, list=15%, signal=45%	ENSG00000125726/ENSG00000117586/ENSG00000049249/ENSG00000135960/ENSG00000125657/ENSG00000120949/ENSG00000125735/ENSG00000120659/ENSG00000102524/ENSG00000117560/ENSG00000139193/ENSG00000067182/ENSG00000226979/ENSG00000215788/ENSG00000186891
C2	WP_ENDODERM_DIFFERENTIATION	140	0.429549	1.4837	0.00505988	0.0177986	4386	tags=29%, list=13%, signal=25%	ENSG00000129514/ENSG00000107984/ENSG00000143515/ENSG00000115415/ENSG00000169856/ENSG00000198807/ENSG00000108379/ENSG00000088305/ENSG00000091656/ENSG00000198554/ENSG00000172819/ENSG00000198846/ENSG00000106462/ENSG00000135903/ENSG00000273706/ENSG00000148143/ENSG00000124496/ENSG00000146918/ENSG00000138336/ENSG00000139800/ENSG00000105991/ENSG00000163508/ENSG00000105329/ENSG00000183691/ENSG00000074047…
C2	WP_MITOCHONDRIAL_COMPLEX_III_ASSEMBLY	16	-0.723408	-1.75204	0.00509705	0.0178919	5915	tags=75%, list=18%, signal=62%	ENSG00000156467/ENSG00000173660/ENSG00000186687/ENSG00000179091/ENSG00000204922/ENSG00000169021/ENSG00000184076/ENSG00000010256/ENSG00000164405/ENSG00000140740/ENSG00000198727/ENSG00000127540
C2	REACTOME_SYNTHESIS_OF_IP3_AND_IP4_IN_THE_CYTOSOL	26	-0.627276	-1.73876	0.00513025	0.0179708	1069	tags=23%, list=3%, signal=22%	ENSG00000166428/ENSG00000100605/ENSG00000115556/ENSG00000197943/ENSG00000139151/ENSG00000185133
C2	WP_NRF2_PATHWAY	143	-0.385927	-1.44399	0.0051486	0.0179975	4267	tags=31%, list=13%, signal=28%	ENSG00000106853/ENSG00000125257/ENSG00000163581/ENSG00000001084/ENSG00000100191/ENSG00000167996/ENSG00000168765/ENSG00000159231/ENSG00000241119/ENSG00000029364/ENSG00000181019/ENSG00000163817/ENSG00000130821/ENSG00000114770/ENSG00000104687/ENSG00000198743/ENSG00000159228/ENSG00000143198/ENSG00000103546/ENSG00000134184/ENSG00000172831/ENSG00000164363/ENSG00000167165/ENSG00000134201/ENSG00000133460…
C2	WP_NRP1TRIGGERED_SIGNALING_PATHWAYS_IN_PANCREATIC_CANCER	53	0.537344	1.61013	0.0052471	0.0182657	3920	tags=30%, list=12%, signal=27%	ENSG00000164692/ENSG00000108821/ENSG00000087245/ENSG00000019549/ENSG00000175305/ENSG00000092969/ENSG00000118523/ENSG00000100985/ENSG00000075213/ENSG00000105329/ENSG00000119699/ENSG00000221866/ENSG00000099250/ENSG00000114554/ENSG00000105173/ENSG00000077150
C2	KEGG_CYTOSOLIC_DNA_SENSING_PATHWAY	53	0.537214	1.60974	0.0052471	0.0182657	6144	tags=38%, list=18%, signal=31%	ENSG00000163568/ENSG00000124256/ENSG00000263528/ENSG00000113356/ENSG00000107201/ENSG00000129465/ENSG00000169245/ENSG00000271503/ENSG00000121851/ENSG00000186141/ENSG00000160710/ENSG00000137752/ENSG00000103490/ENSG00000136244/ENSG00000171453/ENSG00000185507/ENSG00000276070/ENSG00000171855/ENSG00000275302/ENSG00000168495
C2	WP_CHOLESTEROL_METABOLISM_WITH_BLOCH_AND_KANDUTSCHRUSSELL_PATHWAYS	47	-0.535974	-1.66312	0.0052767	0.0183307	5285	tags=49%, list=16%, signal=41%	ENSG00000036530/ENSG00000057252/ENSG00000132196/ENSG00000113161/ENSG00000067064/ENSG00000072310/ENSG00000118402/ENSG00000147155/ENSG00000112972/ENSG00000131408/ENSG00000110921/ENSG00000001630/ENSG00000198911/ENSG00000160179/ENSG00000052802/ENSG00000079459/ENSG00000172893/ENSG00000151726/ENSG00000099194/ENSG00000119673/ENSG00000109929/ENSG00000149809/ENSG00000134240
C2	REACTOME_CRMPS_IN_SEMA3A_SIGNALING	16	0.730678	1.72528	0.00534748	0.0185383	5814	tags=81%, list=17%, signal=67%	ENSG00000113657/ENSG00000075213/ENSG00000221866/ENSG00000092964/ENSG00000072832/ENSG00000099250/ENSG00000010810/ENSG00000151640/ENSG00000176749/ENSG00000114554/ENSG00000182511/ENSG00000130827/ENSG00000164885
C2	WP_NUCLEOTIDEBINDING_OLIGOMERIZATION_DOMAIN_NOD_PATHWAY	41	0.571211	1.63464	0.00539374	0.0186601	5995	tags=46%, list=18%, signal=38%	ENSG00000163568/ENSG00000182261/ENSG00000167207/ENSG00000104312/ENSG00000249437/ENSG00000103313/ENSG00000072818/ENSG00000091592/ENSG00000091106/ENSG00000137752/ENSG00000103490/ENSG00000064012/ENSG00000187796/ENSG00000057657/ENSG00000137757/ENSG00000165806/ENSG00000167634/ENSG00000022556/ENSG00000106100
C2	KEGG_REGULATION_OF_ACTIN_CYTOSKELETON	207	0.404239	1.45235	0.00541265	0.0186869	4417	tags=29%, list=13%, signal=25%	ENSG00000138675/ENSG00000134853/ENSG00000115414/ENSG00000183856/ENSG00000154380/ENSG00000115221/ENSG00000160867/ENSG00000137809/ENSG00000143127/ENSG00000068078/ENSG00000136002/ENSG00000072110/ENSG00000027644/ENSG00000105855/ENSG00000138685/ENSG00000132470/ENSG00000077264/ENSG00000005884/ENSG00000181104/ENSG00000161638/ENSG00000133818/ENSG00000139734/ENSG00000156299/ENSG00000101335/ENSG00000147065…
C2	REACTOME_UCH_PROTEINASES	98	0.470224	1.54684	0.00551991	0.0190181	7996	tags=39%, list=24%, signal=30%	ENSG00000276368/ENSG00000196747/ENSG00000278463/ENSG00000274997/ENSG00000138376/ENSG00000276903/ENSG00000196787/ENSG00000165097/ENSG00000278677/ENSG00000105329/ENSG00000240065/ENSG00000184260/ENSG00000184270/ENSG00000136518/ENSG00000159352/ENSG00000116750/ENSG00000068878/ENSG00000197170/ENSG00000154277/ENSG00000143106/ENSG00000115233/ENSG00000180573/ENSG00000173692/ENSG00000175792/ENSG00000126067…
C2	REACTOME_INTERACTIONS_OF_REV_WITH_HOST_CELLULAR_PROTEINS	37	0.583547	1.64147	0.00554952	0.0190809	7906	tags=51%, list=24%, signal=39%	ENSG00000180198/ENSG00000108424/ENSG00000125450/ENSG00000058804/ENSG00000082898/ENSG00000100401/ENSG00000111581/ENSG00000047410/ENSG00000113569/ENSG00000139496/ENSG00000099901/ENSG00000095319/ENSG00000108559/ENSG00000124789/ENSG00000102900/ENSG00000213024/ENSG00000163002/ENSG00000181163/ENSG00000120253
C2	WP_TGFBETA_RECEPTOR_SIGNALING_IN_SKELETAL_DYSPLASIAS	57	0.544659	1.64719	0.00559384	0.019194	4920	tags=37%, list=15%, signal=31%	ENSG00000124813/ENSG00000122641/ENSG00000125378/ENSG00000115221/ENSG00000049323/ENSG00000232810/ENSG00000106366/ENSG00000115415/ENSG00000134363/ENSG00000169554/ENSG00000111537/ENSG00000142303/ENSG00000105329/ENSG00000183691/ENSG00000166147/ENSG00000177426/ENSG00000128342/ENSG00000137801/ENSG00000020633/ENSG00000136603/ENSG00000168610
C2	REACTOME_ANCHORING_FIBRIL_FORMATION	15	0.731844	1.69264	0.00593432	0.0202793	2119	tags=67%, list=6%, signal=62%	ENSG00000164692/ENSG00000058085/ENSG00000108821/ENSG00000114270/ENSG00000196878/ENSG00000197565/ENSG00000168487/ENSG00000188153/ENSG00000095587/ENSG00000053747
C2	WP_ANGIOTENSIN_II_RECEPTOR_TYPE_1_PATHWAY	28	0.618673	1.63629	0.00592442	0.0202793	2039	tags=25%, list=6%, signal=24%	ENSG00000164692/ENSG00000108821/ENSG00000095752/ENSG00000131187/ENSG00000118523/ENSG00000135744/ENSG00000105329
C2	REACTOME_NUCLEOTIDE_BINDING_DOMAIN_LEUCINE_RICH_REPEAT_CONTAINING_RECEPTOR_NLR_SIGNALING_PATHWAYS	56	0.538838	1.61856	0.00597953	0.0203923	4541	tags=36%, list=14%, signal=31%	ENSG00000163568/ENSG00000167207/ENSG00000023445/ENSG00000188130/ENSG00000140368/ENSG00000089041/ENSG00000134070/ENSG00000104312/ENSG00000110218/ENSG00000103313/ENSG00000184216/ENSG00000091592/ENSG00000091106/ENSG00000137752/ENSG00000103490/ENSG00000064012/ENSG00000187796/ENSG00000077150/ENSG00000196954/ENSG00000112062
C2	PID_RB_1PATHWAY	63	0.508911	1.57107	0.00609327	0.0207381	6064	tags=40%, list=18%, signal=33%	ENSG00000124813/ENSG00000007968/ENSG00000092969/ENSG00000145386/ENSG00000135903/ENSG00000145604/ENSG00000130816/ENSG00000147889/ENSG00000164400/ENSG00000275700/ENSG00000172216/ENSG00000112576/ENSG00000105173/ENSG00000101412/ENSG00000101945/ENSG00000135679/ENSG00000112242/ENSG00000105810/ENSG00000112062/ENSG00000198176/ENSG00000123374/ENSG00000162521/ENSG00000116478/ENSG00000118971/ENSG00000185386
C2	REACTOME_PCNA_DEPENDENT_LONG_PATCH_BASE_EXCISION_REPAIR	21	0.68127	1.71496	0.00621293	0.0211025	7957	tags=76%, list=24%, signal=58%	ENSG00000163918/ENSG00000105486/ENSG00000133119/ENSG00000100479/ENSG00000062822/ENSG00000077514/ENSG00000168496/ENSG00000049541/ENSG00000132646/ENSG00000132383/ENSG00000177084/ENSG00000106628/ENSG00000117748/ENSG00000148229/ENSG00000111445/ENSG00000070501
C2	BIOCARTA_STATHMIN_PATHWAY	20	0.681938	1.70027	0.00625269	0.0211947	2522	tags=45%, list=8%, signal=42%	ENSG00000116824/ENSG00000134057/ENSG00000167286/ENSG00000005249/ENSG00000117632/ENSG00000160654/ENSG00000170312/ENSG00000152495/ENSG00000198851
C2	PID_INTEGRIN2_PATHWAY	28	0.61727	1.63258	0.00640252	0.0216588	5872	tags=61%, list=17%, signal=50%	ENSG00000122861/ENSG00000120708/ENSG00000104368/ENSG00000171564/ENSG00000011422/ENSG00000162692/ENSG00000171560/ENSG00000125730/ENSG00000169896/ENSG00000142871/ENSG00000143226/ENSG00000160255/ENSG00000005844/ENSG00000090339/ENSG00000115718/ENSG00000154096/ENSG00000076662
C2	REACTOME_INTERLEUKIN_20_FAMILY_SIGNALING	24	0.649688	1.66717	0.00652219	0.021975	9777	tags=71%, list=29%, signal=50%	ENSG00000115415/ENSG00000142677/ENSG00000174564/ENSG00000162892/ENSG00000105639/ENSG00000170581/ENSG00000168610/ENSG00000243646/ENSG00000138378/ENSG00000182393/ENSG00000184557/ENSG00000126561/ENSG00000142224/ENSG00000016402/ENSG00000096968/ENSG00000162434/ENSG00000111536
C2	REACTOME_MHC_CLASS_II_ANTIGEN_PRESENTATION	121	0.441363	1.5	0.00651723	0.021975	3853	tags=22%, list=11%, signal=20%	ENSG00000196188/ENSG00000090889/ENSG00000112984/ENSG00000142945/ENSG00000226650/ENSG00000143387/ENSG00000106976/ENSG00000138778/ENSG00000138160/ENSG00000121621/ENSG00000163808/ENSG00000137807/ENSG00000089692/ENSG00000136943/ENSG00000155980/ENSG00000084731/ENSG00000198033/ENSG00000176014/ENSG00000167552/ENSG00000068796/ENSG00000116489/ENSG00000150961/ENSG00000100934/ENSG00000164733/ENSG00000163131…
C2	KEGG_AUTOIMMUNE_THYROID_DISEASE	48	0.55209	1.6356	0.00661041	0.0221831	6613	tags=35%, list=20%, signal=28%	ENSG00000026103/ENSG00000136634/ENSG00000163599/ENSG00000114013/ENSG00000117560/ENSG00000100453/ENSG00000204632/ENSG00000180644/ENSG00000101017/ENSG00000206503/ENSG00000241106/ENSG00000121594/ENSG00000165409/ENSG00000204642/ENSG00000178562/ENSG00000042832/ENSG00000237541
C2	REACTOME_CHONDROITIN_SULFATE_DERMATAN_SULFATE_METABOLISM	50	0.547249	1.62811	0.00661041	0.0221831	3819	tags=46%, list=11%, signal=41%	ENSG00000038427/ENSG00000011465/ENSG00000109956/ENSG00000182492/ENSG00000171310/ENSG00000213420/ENSG00000182022/ENSG00000198108/ENSG00000111817/ENSG00000113273/ENSG00000132692/ENSG00000122863/ENSG00000147119/ENSG00000063660/ENSG00000169826/ENSG00000103489/ENSG00000123989/ENSG00000169105/ENSG00000131873/ENSG00000171451/ENSG00000188157/ENSG00000115884/ENSG00000162512
C2	BIOCARTA_DC_PATHWAY	16	0.720441	1.70111	0.00669439	0.0224201	5544	tags=62%, list=17%, signal=52%	ENSG00000166825/ENSG00000116824/ENSG00000173762/ENSG00000111537/ENSG00000136634/ENSG00000164400/ENSG00000105383/ENSG00000101017/ENSG00000196664/ENSG00000171855
C2	REACTOME_MITOCHONDRIAL_CALCIUM_ION_TRANSPORT	23	-0.637965	-1.70266	0.00676511	0.0226118	7797	tags=78%, list=23%, signal=60%	ENSG00000165283/ENSG00000215021/ENSG00000156026/ENSG00000175193/ENSG00000165487/ENSG00000167085/ENSG00000197912/ENSG00000168924/ENSG00000165688/ENSG00000155970/ENSG00000078668/ENSG00000165637/ENSG00000121057/ENSG00000213585/ENSG00000100678/ENSG00000105819/ENSG00000141385/ENSG00000183172
C2	REACTOME_PYRUVATE_METABOLISM	31	-0.566636	-1.63147	0.00680939	0.0227146	5490	tags=65%, list=16%, signal=54%	ENSG00000067992/ENSG00000164951/ENSG00000090857/ENSG00000110435/ENSG00000100156/ENSG00000166800/ENSG00000131828/ENSG00000091140/ENSG00000163114/ENSG00000168291/ENSG00000213585/ENSG00000166796/ENSG00000063854/ENSG00000150768/ENSG00000111716/ENSG00000100577/ENSG00000005882/ENSG00000172840/ENSG00000060762/ENSG00000172270
C2	REACTOME_RAC1_GTPASE_CYCLE	182	0.415643	1.47622	0.00698811	0.0232645	5629	tags=36%, list=17%, signal=30%	ENSG00000183856/ENSG00000196155/ENSG00000128656/ENSG00000136002/ENSG00000142632/ENSG00000071205/ENSG00000137727/ENSG00000186517/ENSG00000147251/ENSG00000077264/ENSG00000137135/ENSG00000266028/ENSG00000051523/ENSG00000143815/ENSG00000188158/ENSG00000139734/ENSG00000156299/ENSG00000105281/ENSG00000128805/ENSG00000038382/ENSG00000150093/ENSG00000275832/ENSG00000184922/ENSG00000112290/ENSG00000240771…
C2	REACTOME_METABOLISM_OF_STEROID_HORMONES	35	-0.570026	-1.69189	0.00715681	0.023779	5117	tags=43%, list=15%, signal=36%	ENSG00000170099/ENSG00000267673/ENSG00000137714/ENSG00000147465/ENSG00000135346/ENSG00000203859/ENSG00000087076/ENSG00000149084/ENSG00000145545/ENSG00000117594/ENSG00000160882/ENSG00000140459/ENSG00000104826/ENSG00000148795/ENSG00000176387
C2	WP_TCELL_ACTIVATION_SARSCOV2	86	0.48411	1.5742	0.00727128	0.0241115	5642	tags=40%, list=17%, signal=33%	ENSG00000232810/ENSG00000198286/ENSG00000167286/ENSG00000172936/ENSG00000159110/ENSG00000160654/ENSG00000111537/ENSG00000163599/ENSG00000147889/ENSG00000114013/ENSG00000163600/ENSG00000198851/ENSG00000081985/ENSG00000043462/ENSG00000182866/ENSG00000141510/ENSG00000010810/ENSG00000145675/ENSG00000151882/ENSG00000142867/ENSG00000171608/ENSG00000096996/ENSG00000121594/ENSG00000226979/ENSG00000172175…
C2	PID_SYNDECAN_4_PATHWAY	32	0.620404	1.69451	0.0074199	0.0245558	3878	tags=47%, list=12%, signal=41%	ENSG00000148848/ENSG00000115414/ENSG00000072110/ENSG00000110492/ENSG00000041982/ENSG00000138685/ENSG00000100985/ENSG00000003436/ENSG00000161638/ENSG00000053747/ENSG00000107562/ENSG00000150093/ENSG00000271503/ENSG00000077782/ENSG00000137801
C2	WP_ENDOCHONDRAL_OSSIFICATION	64	0.516586	1.60279	0.00747637	0.0245972	3207	tags=33%, list=10%, signal=30%	ENSG00000137745/ENSG00000106571/ENSG00000124813/ENSG00000122861/ENSG00000104368/ENSG00000115415/ENSG00000157766/ENSG00000068078/ENSG00000136943/ENSG00000160801/ENSG00000092969/ENSG00000162733/ENSG00000162551/ENSG00000138685/ENSG00000100985/ENSG00000149257/ENSG00000171310/ENSG00000105329/ENSG00000087494/ENSG00000197594/ENSG00000077782
C2	WP_ENDOCHONDRAL_OSSIFICATION_WITH_SKELETAL_DYSPLASIAS	64	0.516586	1.60279	0.00747637	0.0245972	3207	tags=33%, list=10%, signal=30%	ENSG00000137745/ENSG00000106571/ENSG00000124813/ENSG00000122861/ENSG00000104368/ENSG00000115415/ENSG00000157766/ENSG00000068078/ENSG00000136943/ENSG00000160801/ENSG00000092969/ENSG00000162733/ENSG00000162551/ENSG00000138685/ENSG00000100985/ENSG00000149257/ENSG00000171310/ENSG00000105329/ENSG00000087494/ENSG00000197594/ENSG00000077782
C2	REACTOME_TRANSPORT_OF_INORGANIC_CATIONS_ANIONS_AND_AMINO_ACIDS_OLIGOPEPTIDES	106	-0.416749	-1.50124	0.0074668	0.0245972	2378	tags=25%, list=7%, signal=23%	ENSG00000080493/ENSG00000100678/ENSG00000075142/ENSG00000144741/ENSG00000164363/ENSG00000110436/ENSG00000180251/ENSG00000139209/ENSG00000111371/ENSG00000168003/ENSG00000111181/ENSG00000167703/ENSG00000188338/ENSG00000188687/ENSG00000148942/ENSG00000158467/ENSG00000115616/ENSG00000091138/ENSG00000256870/ENSG00000138079/ENSG00000174358/ENSG00000147606/ENSG00000113073/ENSG00000091137/ENSG00000155886…
C2	REACTOME_G1_S_DNA_DAMAGE_CHECKPOINTS	68	0.502627	1.57568	0.00762755	0.0250455	9879	tags=50%, list=29%, signal=35%	ENSG00000175305/ENSG00000145386/ENSG00000183765/ENSG00000149554/ENSG00000133101/ENSG00000240065/ENSG00000147889/ENSG00000141510/ENSG00000105173/ENSG00000159352/ENSG00000135679/ENSG00000164045/ENSG00000068878/ENSG00000197170/ENSG00000143106/ENSG00000115233/ENSG00000123374/ENSG00000173692/ENSG00000126067/ENSG00000143207/ENSG00000108344/ENSG00000108671/ENSG00000087191/ENSG00000204264/ENSG00000143947…
C2	PID_ATM_PATHWAY	34	0.59051	1.62392	0.00766956	0.0251342	6795	tags=50%, list=20%, signal=40%	ENSG00000158402/ENSG00000012048/ENSG00000197299/ENSG00000015475/ENSG00000183765/ENSG00000144554/ENSG00000137337/ENSG00000072501/ENSG00000152457/ENSG00000135679/ENSG00000164045/ENSG00000177302/ENSG00000104320/ENSG00000108055/ENSG00000143207/ENSG00000188486/ENSG00000020922
C2	WP_THYMIC_STROMAL_LYMPHOPOIETIN_TSLP_SIGNALING_PATHWAY	47	0.560003	1.65142	0.00780916	0.0255061	5922	tags=43%, list=18%, signal=35%	ENSG00000134460/ENSG00000117586/ENSG00000187840/ENSG00000169429/ENSG00000115415/ENSG00000168685/ENSG00000182866/ENSG00000010810/ENSG00000136244/ENSG00000205755/ENSG00000182511/ENSG00000136997/ENSG00000077150/ENSG00000112062/ENSG00000168610/ENSG00000254087/ENSG00000010671/ENSG00000138378/ENSG00000145777/ENSG00000197122
C2	PID_EPHRINB_REV_PATHWAY	30	0.608268	1.63074	0.00781343	0.0255061	7294	tags=60%, list=22%, signal=47%	ENSG00000171564/ENSG00000106976/ENSG00000133216/ENSG00000090776/ENSG00000196411/ENSG00000171560/ENSG00000156299/ENSG00000163629/ENSG00000182866/ENSG00000010810/ENSG00000145675/ENSG00000259207/ENSG00000254087/ENSG00000125266/ENSG00000197122/ENSG00000071051/ENSG00000135341/ENSG00000000938
C2	REACTOME_TRIGLYCERIDE_CATABOLISM	23	-0.634053	-1.69222	0.00785146	0.0255804	2123	tags=48%, list=6%, signal=45%	ENSG00000172531/ENSG00000166819/ENSG00000170231/ENSG00000079435/ENSG00000105974/ENSG00000142875/ENSG00000163586/ENSG00000006757/ENSG00000121769/ENSG00000170323/ENSG00000164434
C2	REACTOME_COSTIMULATION_BY_THE_CD28_FAMILY	68	0.501594	1.57244	0.00795213	0.0258582	8933	tags=54%, list=27%, signal=40%	ENSG00000197646/ENSG00000077264/ENSG00000167286/ENSG00000188389/ENSG00000160654/ENSG00000163599/ENSG00000114013/ENSG00000163600/ENSG00000198851/ENSG00000182866/ENSG00000010810/ENSG00000145675/ENSG00000006062/ENSG00000112640/ENSG00000121594/ENSG00000211799/ENSG00000141968/ENSG00000101255/ENSG00000177885/ENSG00000254087/ENSG00000010610/ENSG00000178562/ENSG00000103653/ENSG00000197122/ENSG00000120217…
C2	BIOCARTA_TOB1_PATHWAY	19	0.668428	1.63718	0.00803574	0.0260796	2522	tags=42%, list=8%, signal=39%	ENSG00000134460/ENSG00000092969/ENSG00000167286/ENSG00000160654/ENSG00000111537/ENSG00000105329/ENSG00000119699/ENSG00000198851
C2	REACTOME_REGULATION_OF_PYRUVATE_DEHYDROGENASE_PDH_COMPLEX	16	-0.704922	-1.70727	0.00818327	0.0264344	5490	tags=75%, list=16%, signal=63%	ENSG00000067992/ENSG00000164951/ENSG00000090857/ENSG00000110435/ENSG00000131828/ENSG00000091140/ENSG00000163114/ENSG00000168291/ENSG00000150768/ENSG00000100577/ENSG00000005882/ENSG00000172840
C2	REACTOME_CHOLESTEROL_BIOSYNTHESIS	25	-0.607335	-1.66726	0.00819233	0.0264344	4977	tags=52%, list=15%, signal=44%	ENSG00000173409/ENSG00000132196/ENSG00000113161/ENSG00000067064/ENSG00000147155/ENSG00000112972/ENSG00000110921/ENSG00000001630/ENSG00000052802/ENSG00000079459/ENSG00000172893/ENSG00000109929/ENSG00000149809
C2	REACTOME_GAP_JUNCTION_ASSEMBLY	35	0.58973	1.63382	0.00818564	0.0264344	3198	tags=34%, list=10%, signal=31%	ENSG00000165474/ENSG00000121742/ENSG00000152661/ENSG00000188910/ENSG00000198033/ENSG00000176014/ENSG00000182963/ENSG00000189433/ENSG00000198835/ENSG00000167552/ENSG00000169562/ENSG00000121743
C2	REACTOME_CYTOSOLIC_SENSORS_OF_PATHOGEN_ASSOCIATED_DNA	64	0.513026	1.59174	0.00824037	0.0265383	4292	tags=28%, list=13%, signal=25%	ENSG00000163568/ENSG00000164430/ENSG00000163565/ENSG00000124256/ENSG00000110042/ENSG00000172936/ENSG00000113356/ENSG00000129465/ENSG00000253729/ENSG00000121851/ENSG00000186141/ENSG00000168256/ENSG00000124831/ENSG00000167984/ENSG00000077150/ENSG00000171453/ENSG00000079246/ENSG00000185507
C2	REACTOME_FGFRL1_MODULATION_OF_FGFR1_SIGNALING	11	0.773226	1.64883	0.00826337	0.0265614	1221	tags=27%, list=4%, signal=26%	ENSG00000138675/ENSG00000138685/ENSG00000166068
C2	REACTOME_CASPASE_ACTIVATION_VIA_DEATH_RECEPTORS_IN_THE_PRESENCE_OF_LIGAND	15	0.722274	1.6705	0.00843029	0.0270462	6081	tags=60%, list=18%, signal=49%	ENSG00000121858/ENSG00000026103/ENSG00000154589/ENSG00000117560/ENSG00000170458/ENSG00000064012/ENSG00000104689/ENSG00000127666/ENSG00000168040
C2	WP_PRIMARY_FOCAL_SEGMENTAL_GLOMERULOSCLEROSIS_FSGS	72	0.492595	1.55194	0.00845866	0.0270854	4366	tags=38%, list=13%, signal=33%	ENSG00000107984/ENSG00000184937/ENSG00000148773/ENSG00000106976/ENSG00000011422/ENSG00000170558/ENSG00000188153/ENSG00000026025/ENSG00000163347/ENSG00000203485/ENSG00000132470/ENSG00000149571/ENSG00000005884/ENSG00000157483/ENSG00000105329/ENSG00000150093/ENSG00000151490/ENSG00000083857/ENSG00000010810/ENSG00000196549/ENSG00000134308/ENSG00000137672/ENSG00000188157/ENSG00000121594/ENSG00000138375…
C2	NABA_ECM_AFFILIATED	162	0.413132	1.45079	0.00854443	0.0273079	4103	tags=30%, list=12%, signal=27%	ENSG00000204544/ENSG00000181143/ENSG00000145113/ENSG00000166923/ENSG00000166897/ENSG00000196260/ENSG00000131094/ENSG00000198753/ENSG00000258227/ENSG00000133466/ENSG00000173702/ENSG00000166509/ENSG00000205277/ENSG00000104537/ENSG00000172243/ENSG00000075213/ENSG00000225968/ENSG00000110852/ENSG00000105472/ENSG00000265190/ENSG00000213420/ENSG00000163145/ENSG00000166523/ENSG00000109511/ENSG00000100097…
C2	REACTOME_CONDENSATION_OF_PROMETAPHASE_CHROMOSOMES	11	0.766221	1.63389	0.00866	0.0276247	5010	tags=64%, list=15%, signal=54%	ENSG00000121152/ENSG00000109805/ENSG00000157456/ENSG00000134057/ENSG00000170312/ENSG00000010292/ENSG00000113810
C2	WP_FATTY_ACID_OMEGAOXIDATION	15	-0.714719	-1.70557	0.00871146	0.0277361	1478	tags=53%, list=4%, signal=51%	ENSG00000187758/ENSG00000187048/ENSG00000160868/ENSG00000140505/ENSG00000196616/ENSG00000165092/ENSG00000198099/ENSG00000248144
C2	REACTOME_TNF_RECEPTOR_SUPERFAMILY_TNFSF_MEMBERS_MEDIATING_NON_CANONICAL_NF_KB_PATHWAY	17	0.700407	1.67316	0.00881158	0.0279488	5554	tags=71%, list=17%, signal=59%	ENSG00000023445/ENSG00000125735/ENSG00000141655/ENSG00000120659/ENSG00000102524/ENSG00000006327/ENSG00000101017/ENSG00000006062/ENSG00000226979/ENSG00000227507/ENSG00000131323/ENSG00000111321
C2	WP_REGULATORY_CIRCUITS_OF_THE_STAT3_SIGNALING_PATHWAY	78	0.492059	1.57033	0.00879898	0.0279488	6460	tags=44%, list=19%, signal=35%	ENSG00000134853/ENSG00000134460/ENSG00000145623/ENSG00000142677/ENSG00000188130/ENSG00000174564/ENSG00000181104/ENSG00000159110/ENSG00000117632/ENSG00000168685/ENSG00000113721/ENSG00000181085/ENSG00000131788/ENSG00000105639/ENSG00000103522/ENSG00000124334/ENSG00000147168/ENSG00000104998/ENSG00000081985/ENSG00000134470/ENSG00000110324/ENSG00000112062/ENSG00000160712/ENSG00000159128/ENSG00000168610…
C2	KEGG_TYROSINE_METABOLISM	42	-0.541754	-1.66121	0.00884956	0.0279635	2789	tags=31%, list=8%, signal=28%	ENSG00000113924/ENSG00000141744/ENSG00000103876/ENSG00000100577/ENSG00000125166/ENSG00000132437/ENSG00000184254/ENSG00000077498/ENSG00000120053/ENSG00000196616/ENSG00000189221/ENSG00000198099/ENSG00000248144
C2	WP_PHOTODYNAMIC_THERAPYINDUCED_HIF1_SURVIVAL_SIGNALING	36	0.578423	1.60891	0.00883637	0.0279635	5008	tags=47%, list=15%, signal=40%	ENSG00000089685/ENSG00000106366/ENSG00000117394/ENSG00000163235/ENSG00000015475/ENSG00000078401/ENSG00000140379/ENSG00000119699/ENSG00000104765/ENSG00000141510/ENSG00000143437/ENSG00000146678/ENSG00000143384/ENSG00000115457/ENSG00000134333/ENSG00000059804/ENSG00000155380
C2	REACTOME_ACTIVATION_OF_GENE_EXPRESSION_BY_SREBF_SREBP	42	-0.540756	-1.65815	0.00905417	0.0285027	4663	tags=38%, list=14%, signal=33%	ENSG00000066136/ENSG00000113161/ENSG00000067064/ENSG00000072310/ENSG00000186951/ENSG00000112972/ENSG00000110921/ENSG00000001630/ENSG00000198911/ENSG00000119927/ENSG00000079459/ENSG00000172893/ENSG00000099194/ENSG00000109929/ENSG00000076555/ENSG00000149809
C2	REACTOME_REGULATION_OF_INSULIN_LIKE_GROWTH_FACTOR_IGF_TRANSPORT_AND_UPTAKE_BY_INSULIN_LIKE_GROWTH_FACTOR_BINDING_PROTEINS_IGFBPS	124	0.439819	1.50037	0.00905304	0.0285027	3950	tags=41%, list=12%, signal=36%	ENSG00000171951/ENSG00000102854/ENSG00000038427/ENSG00000163975/ENSG00000115414/ENSG00000087245/ENSG00000162576/ENSG00000125378/ENSG00000049323/ENSG00000128564/ENSG00000047457/ENSG00000170558/ENSG00000006118/ENSG00000177706/ENSG00000167779/ENSG00000115363/ENSG00000101938/ENSG00000041982/ENSG00000049449/ENSG00000163430/ENSG00000102265/ENSG00000136026/ENSG00000100342/ENSG00000244731/ENSG00000171560…
C2	REACTOME_SYNTHESIS_OF_IP2_IP_AND_INS_IN_THE_CYTOSOL	14	-0.728643	-1.73012	0.00919715	0.0288098	2723	tags=43%, list=8%, signal=39%	ENSG00000104643/ENSG00000068383/ENSG00000105655/ENSG00000109452/ENSG00000141401/ENSG00000185133
C2	REACTOME_POLYMERASE_SWITCHING_ON_THE_C_STRAND_OF_THE_TELOMERE	25	0.632726	1.63921	0.00918446	0.0288098	6272	tags=56%, list=19%, signal=46%	ENSG00000136982/ENSG00000163918/ENSG00000198056/ENSG00000133119/ENSG00000127586/ENSG00000146143/ENSG00000062822/ENSG00000077514/ENSG00000128513/ENSG00000049541/ENSG00000014138/ENSG00000132646/ENSG00000106628/ENSG00000101868
C2	REACTOME_FANCONI_ANEMIA_PATHWAY	38	0.580205	1.6382	0.00920322	0.0288098	7160	tags=45%, list=21%, signal=35%	ENSG00000154920/ENSG00000181544/ENSG00000077152/ENSG00000187741/ENSG00000140525/ENSG00000144554/ENSG00000118655/ENSG00000162607/ENSG00000221829/ENSG00000112039/ENSG00000132383/ENSG00000185504/ENSG00000115392/ENSG00000131944/ENSG00000117748/ENSG00000169689/ENSG00000130997
C2	REACTOME_CLASS_C_3_METABOTROPIC_GLUTAMATE_PHEROMONE_RECEPTORS	38	-0.54428	-1.64028	0.00923299	0.0288491	4167	tags=24%, list=12%, signal=21%	ENSG00000179603/ENSG00000136928/ENSG00000036828/ENSG00000196277/ENSG00000164082/ENSG00000168959/ENSG00000198822/ENSG00000152822/ENSG00000173612
C2	WP_NEURAL_CREST_CELL_MIGRATION_IN_CANCER	43	0.557449	1.60625	0.00936267	0.0292	4920	tags=37%, list=15%, signal=32%	ENSG00000122691/ENSG00000087245/ENSG00000140937/ENSG00000182580/ENSG00000133216/ENSG00000100985/ENSG00000196411/ENSG00000077264/ENSG00000156299/ENSG00000038382/ENSG00000171608/ENSG00000118113/ENSG00000066248/ENSG00000105851/ENSG00000176697/ENSG00000168610
[truncated: 273 more rows]

## Sheet: Table S5
Table S5. List of non-synonymous somatic mutations in aggressive ChRCC samples
[truncated: 1,749 more rows]

## Sheet: Table S6
	Table S6. List of TP53, PTEN and TSC1/TSC2 mutations in molecular alterations identified in aggressive chromophobe renal cell carcinomas across samples
[truncated: 23 more rows]
