# Supplementary material for: Molecular underpinnings of dedifferentiation and aggressiveness in chromophobe renal cell carcinoma
Source: JCI Insight. 2024 May 22;9(10):e176743. doi: 10.1172/jci.insight.176743 (PMC11141915; doi:10.1172/jci.insight.176743)
Supplement: Supporting data values [file jciinsight-9-176743-s289.xlsx]

## Sheet: Fig. 2A
Data values are available in Supplemental Table S2

## Sheet: Fig. 2B
ENSEMBL	GeneID	KC00236-T1a-A8	KC00824-T1d-A7	KC00824-T1c-A11	KC01383-T1d-B16	KC02530-T1a-A7	KC02543-T2a-A6	KC02543-T2b-A8	KC02826-T1c-A18	KC02826-T1b-A15	KC02831-T1a-A9	OS00953-T1a-C5	OS00953-M1a-A1	OS02878-T1a-A9	OS02878-T1b-A9	OS03074-T1b-A13	OS03074-T1a-A13	OS03661-T1a-A11	OS03661-T1b-A10	KC02543-T1a-A1	KC02831-M1a-A5	OS02878-T2a-D5	OS02878-T2b-D2
ENSG00000205363	INSYN1	0.346737	-0.816341	1.08225	-1.32166	1.03142	0.538387	-1.29624	-1.05117	1.00486	0.821948	0.966586	0.616194	1.00052	-0.899704	0.492215	0.948622	0.271338	-1.29062	-0.996167	-1.27006	1.10284	-1.28196
ENSG00000143320	CRABP2	-0.631903	0.0379035	-0.700018	1.73902	-0.621172	-0.748667	0.37564	-0.594581	-0.725833	-0.480238	-0.568271	-0.617554	-0.722875	1.71455	-0.413362	-0.314347	-0.710739	2.56457	-0.107084	0.29028	-0.502988	1.73767
ENSG00000167749	KLK4	0.885018	-1.16203	0.0753768	-0.950752	1.37499	1.28073	-1.18048	-1.18988	1.47939	0.692991	0.236263	0.187082	0.828178	-0.78754	-0.297159	0.603413	0.727204	-0.93947	-1.10727	-0.972736	1.42957	-1.2129
ENSG00000144406	UNC80	1.14033	-0.371485	1.51607	-1.17033	1.44778	-0.233841	-1.11379	-1.12625	0.160233	1.61577	-0.364736	1.26495	1.10291	-0.552373	-0.726906	-0.236692	0.620843	-1.10248	-1.03328	-0.418051	0.746516	-1.16521
ENSG00000149948	HMGA2	-0.392513	0.973605	-0.628118	2.22853	-0.632853	-0.800357	1.91747	-0.745793	-0.815348	-0.655285	-0.388401	-0.449936	-0.827548	0.955221	-0.730044	-0.663351	-0.775484	0.306947	1.6573	0.100266	-0.746199	1.11189
ENSG00000170835	CEL	-0.297333	-1.17181	0.433204	-0.82649	-0.0464203	1.46499	-0.485954	-0.551682	2.71015	1.26486	0.80695	0.645856	0.316465	-0.682779	0.367664	-0.589367	-0.860005	-0.963259	-0.568987	-0.864201	0.991591	-1.09344
ENSG00000104112	SCG3	0.794708	-0.747441	1.32504	-0.60089	-0.470477	-0.41207	-0.888123	-1.02128	1.29825	1.41257	1.41679	-0.220218	1.31416	-0.69987	-0.849197	1.43036	-0.215233	-1.02927	-0.927304	-0.968949	0.989268	-0.930826
ENSG00000136231	IGF2BP3	-0.148547	0.916444	-0.691401	1.19639	-1.04994	-0.851949	1.96447	-1.09768	-0.69382	-0.483186	0.0287783	-0.465935	-1.24647	0.428762	-0.339733	-0.38532	-0.713559	1.45565	1.8534	1.1101	-1.02469	0.238232
ENSG00000012048	BRCA1	-0.435417	1.39074	-0.955629	1.35569	-1.19575	-0.666942	1.10896	0.789028	-1.23875	-1.01821	-0.692027	1.17692	-1.44571	0.301142	0.479626	-0.48855	-1.06693	0.523467	1.18109	1.02488	-0.914565	0.786943
ENSG00000167037	SGSM1	-0.165741	-1.1177	0.705787	-1.20935	-0.336529	1.28453	-1.09061	-0.656402	1.26598	1.0562	1.1535	0.319791	0.521352	-1.18006	0.991537	0.753654	1.42763	-1.31184	-0.871034	-0.700383	0.488455	-1.32876
ENSG00000121691	CAT	0.904353	-0.964288	0.816571	-1.62133	0.582402	1.1531	-1.10262	-0.583798	1.10789	0.168781	0.715827	-1.29802	1.22163	-0.835896	0.59304	0.259482	1.41256	-0.783766	-1.3396	-1.07761	0.997984	-0.326685
ENSG00000159217	IGF2BP1	-0.751734	0.723236	-0.852403	1.09801	-0.858627	-0.710622	1.77634	-0.485988	-0.660781	-0.458209	-0.868127	-0.776026	-0.860457	1.1945	-0.240843	-0.740317	-0.733187	0.646735	1.63676	1.78084	-0.866017	1.00691
ENSG00000174562	KLK15	0.912391	-1.00446	-0.079729	-1.16861	0.928813	1.23162	-1.13616	-1.0065	0.377016	0.286889	0.515224	0.953201	1.19107	-1.02791	0.830671	1.1032	0.300677	-1.16837	-1.12177	-1.15727	1.39287	-1.15285
ENSG00000114270	COL7A1	0.277149	1.1745	-0.709383	1.25991	-1.22879	-1.26338	0.449083	0.731117	-1.12225	-0.237905	-0.38916	0.0691552	-1.42546	1.20059	0.594281	-0.815503	-1.56256	0.799141	1.00528	1.44441	-0.973249	0.723003
ENSG00000075643	MOCOS	0.723797	0.0647876	-1.28205	1.44926	0.16513	-0.373568	1.32062	0.684951	-1.40048	-0.667846	-0.453247	0.564318	-1.47588	0.0771752	-0.894962	-1.12697	-0.556705	0.968261	1.51998	1.62596	-0.978669	0.0461453
ENSG00000131746	TNS4	0.897683	-0.925593	1.23184	-0.909728	1.6601	1.21148	-1.00495	-1.19998	1.00032	1.07654	0.752557	0.590593	-0.944124	-1.09436	1.37756	0.238904	-0.17215	-0.940063	-0.929036	-0.461729	-0.453148	-1.00272
ENSG00000140526	ABHD2	1.10007	-0.938129	0.408757	-1.50184	1.25915	0.624139	-1.43329	-1.19462	0.619832	1.06533	1.11348	0.711629	0.757695	-1.15716	-0.265859	1.0811	0.913653	-0.96482	-1.10754	-0.954051	0.523175	-0.660719
ENSG00000171951	SCG2	-0.487656	2.43841	-0.415965	2.86657	-0.426533	-0.654057	-0.0584357	-0.585119	-0.704521	-0.487398	-0.632119	-0.227735	-0.729571	0.372721	-0.495305	-0.592524	-0.712974	0.307471	0.580857	1.34189	-0.477652	-0.220353
ENSG00000072042	RDH11	1.16523	-1.28079	0.0778351	-1.33349	1.67453	1.13449	-0.913866	-0.67342	0.517745	1.03799	0.545346	-0.669073	0.602437	-1.29422	1.23844	0.387488	0.873845	-0.973681	-1.17992	-0.588335	0.695968	-1.04454
ENSG00000139433	GLTP	0.824738	-0.846322	0.788701	-1.26506	0.562786	0.845293	-1.43861	-0.573125	0.821406	0.843918	0.574216	0.677649	1.09903	-1.45581	0.400553	0.930221	0.924932	-1.34567	-0.828101	-1.03455	0.945328	-1.45154
ENSG00000185133	INPP5J	1.01577	-0.420709	0.39876	-1.33788	0.891629	1.08853	-1.47534	-0.971026	0.754431	0.646611	0.785255	0.31284	0.960766	-0.957309	0.963747	0.0754519	0.888364	-1.22604	-1.1698	-1.19741	1.24607	-1.27271
ENSG00000058404	CAMK2B	1.40707	-1.24067	0.730972	-1.00369	1.28404	1.04198	-1.20448	-1.30203	0.32459	1.20115	0.902449	0.703662	0.401508	-1.02699	0.642283	0.44538	0.941543	-1.16902	-1.10031	-0.937501	-0.0266786	-1.01525
ENSG00000172061	LRRC15	-0.382323	-0.480828	-0.60502	1.16176	-0.557593	-0.501678	-0.303819	-0.590526	-0.58126	-0.253968	-0.318459	-0.604739	-0.598722	2.39439	-0.570393	-0.609449	-0.566386	2.49058	0.234879	-0.00162996	-0.579747	1.82493
ENSG00000181856	SLC2A4	0.080701	-1.33214	0.554046	-1.01042	1.57097	1.0941	-1.16491	-0.577863	0.872631	0.425525	1.1228	0.327884	1.1522	-1.14148	0.801032	0.764072	0.567682	-1.31456	-1.25295	-0.951844	0.619897	-1.20738
ENSG00000134240	HMGCS2	1.56048	-0.888138	1.73023	-0.875535	0.639492	0.681464	-0.89392	-0.883486	0.0265308	0.242415	0.0649854	-0.788187	1.89513	-0.237001	-0.802222	-0.668639	1.57565	-0.864623	-0.876168	-0.684399	0.937379	-0.89143
ENSG00000099822	HCN2	0.630656	-0.437871	1.11098	-1.06358	0.977643	0.883098	-1.192	-0.786353	0.464863	0.268106	0.149105	1.03931	1.25737	-1.41309	1.13678	1.05289	-0.118139	-1.50747	-0.78605	-0.949805	0.833014	-1.54946
ENSG00000120915	EPHX2	-0.151733	-0.741845	0.619488	-1.25646	0.894885	0.206085	-1.3444	-0.510283	1.19254	0.672692	0.683507	0.781635	1.03366	-0.80225	1.02708	1.12286	0.794338	-1.80378	-0.871847	-1.70344	0.79058	-0.633312
ENSG00000158467	AHCYL2	0.388418	-0.711147	0.69096	-1.36152	0.858089	0.908805	-1.45553	-0.480369	0.983411	0.262546	0.794383	0.551805	0.95533	-1.49474	1.10287	1.30721	0.605986	-1.48977	-0.799677	-1.30183	0.579451	-0.89468
ENSG00000136542	GALNT5	-0.318868	1.94674	-0.74653	-0.135254	-0.737897	-0.677353	0.198168	-0.679833	-0.359429	-0.433945	-0.354534	-0.745657	-0.749772	1.947	-0.717516	-0.404787	-0.748955	2.03057	-0.328541	1.05615	-0.666343	1.62659
ENSG00000101057	MYBL2	-0.583767	0.622846	-0.915326	1.38624	-0.789652	-0.6573	1.0177	1.07609	-1.44271	-1.30831	-1.16397	0.746276	-0.755046	0.260376	1.17909	-0.319846	-1.33861	1.24511	1.2327	0.255049	-0.730343	0.983385
ENSG00000139112	GABARAPL1	0.330734	-0.386266	0.969757	-1.35363	0.752665	1.11731	-1.03314	-0.649826	1.03817	1.2965	0.939539	-0.502807	0.218349	-1.54101	-0.224638	1.14212	1.31464	-1.4665	-1.23291	-0.249707	0.601858	-1.08121
ENSG00000157005	SST	0.679535	-0.538613	-0.54146	-0.548084	0.243486	0.785757	-0.548093	-0.547724	-0.262821	0.0238121	-0.14808	-0.540833	-0.0157925	-0.549793	-0.405745	1.74283	3.63927	-0.531125	-0.548144	-0.497053	-0.351789	-0.539541
ENSG00000105048	TNNT1	-0.48278	-0.378419	-0.657242	2.28449	-0.649596	-0.660859	2.19496	-0.627995	-0.656189	-0.637497	-0.58328	0.233577	-0.660087	-0.342157	0.873514	-0.51964	-0.659374	1.36684	1.79126	-0.287339	-0.623172	-0.319018
ENSG00000243955	GSTA1	0.571254	-0.68741	2.82643	-0.585809	0.0512797	1.12992	-0.592886	-0.697236	2.04714	0.469485	1.30396	-0.556851	-0.682734	-0.684614	-0.512263	0.0905561	-0.665809	-0.69726	-0.612123	-0.384923	-0.434076	-0.696037
ENSG00000158639	PAGE5	-0.414712	2.28625	-0.417394	3.04016	-0.374767	-0.420245	-0.283428	-0.419976	-0.420942	-0.406292	-0.418898	-0.416875	-0.399568	-0.421447	-0.419255	-0.420438	-0.403486	0.0155346	-0.38754	1.8975	-0.403149	-0.391034
ENSG00000051341	POLQ	-0.388516	1.16812	-0.670881	0.64828	-0.80312	-0.31463	1.32383	0.743779	-1.78384	-1.38209	-0.792353	1.65492	-0.976787	-0.0711354	0.643145	0.124928	-1.20913	0.567818	1.59615	0.32191	-0.975215	0.574815
ENSG00000105141	CASP14	-0.151868	0.272045	-0.259851	-0.263613	-0.262133	-0.249007	-0.235412	-0.263272	-0.264525	-0.205907	-0.26182	-0.25912	-0.253913	-0.265232	-0.262253	-0.250084	-0.262059	4.44533	-0.207944	-0.0470256	-0.245428	-0.246908
ENSG00000109654	TRIM2	0.80632	-0.357474	0.784868	-1.95916	0.632406	0.8857	-1.5331	-0.735379	0.838716	0.50948	0.92186	0.346791	1.16037	-1.47189	0.699909	0.705551	0.852114	-0.763948	-1.28597	-0.67208	0.759987	-1.12508
ENSG00000151835	SACS	-0.336572	1.06713	-0.435113	2.03809	-1.14395	-1.8092	0.680975	0.592306	-0.211328	-0.407299	-0.449728	-0.414875	-0.848785	1.05981	-0.799138	-0.653244	-0.99856	0.506988	0.575371	1.82955	-0.807109	0.964681
ENSG00000164742	ADCY1	-0.908547	-0.340225	1.54634	-1.19921	1.31064	1.20003	-0.999732	-1.35529	0.247651	0.431198	0.3047	1.13854	1.71029	-0.251855	0.754059	-1.13324	-0.090201	-0.617701	-0.795672	-1.07044	0.948704	-0.830035
ENSG00000164932	CTHRC1	-0.300046	0.950492	-0.681228	1.10916	-0.522315	-0.828629	0.696141	0.632495	-0.700528	-0.403809	-0.777897	-0.593541	-1.41821	1.85409	-0.709525	-1.0205	-1.03147	1.02862	0.689061	1.48138	-0.935716	1.48197
ENSG00000122691	TWIST1	-0.399249	-0.623315	-0.70182	1.77112	0.609217	-0.145675	0.081096	1.06206	-0.924874	-0.72738	-0.66722	-0.894546	-0.857772	1.92871	-0.902822	-0.923252	-0.805254	0.931646	0.304335	0.673882	-0.763049	1.97417
ENSG00000011426	ANLN	-0.522668	1.09899	-0.922244	1.38488	-0.785682	-0.600338	1.11466	1.087	-1.25459	-1.88761	-0.836709	0.514764	-0.7013	0.138112	0.356893	0.00677149	-1.24783	0.932115	1.10208	0.941488	-0.978759	1.05997
ENSG00000091947	TMEM101	0.88894	-0.05547	1.0343	-1.00583	0.501738	1.49115	-1.25607	-0.521847	0.818586	0.893782	0.53791	-0.794752	1.43042	-0.929259	-1.26232	-0.259949	0.895203	-1.02233	-0.993743	-0.836228	1.48912	-1.04335
ENSG00000166148	AVPR1A	-0.15004	-0.261425	0.783868	-0.967745	-0.172097	0.396785	-1.18532	-0.998219	0.974456	1.54247	1.31957	-0.292017	1.75112	-0.343528	-1.3034	0.878727	0.433645	-1.02633	-0.889333	-1.51835	1.25308	-0.225901
ENSG00000248144	ADH1C	0.520178	-0.527941	-0.642717	-0.632947	0.490511	-0.0556452	-0.465522	-0.636194	0.104613	2.25382	-0.17586	-0.498992	-0.644831	-0.373287	1.33929	-0.487005	3.06737	-0.606142	-0.578121	-0.490529	-0.521258	-0.438792
ENSG00000128918	ALDH1A2	0.727478	-1.24717	-1.29432	-1.567	0.72464	1.31549	0.0444366	-0.826771	1.13161	1.34319	0.913917	-0.696864	1.22264	-1.04385	0.471816	0.892744	0.886371	-0.849752	-0.554045	-1.03705	0.349026	-0.906529
ENSG00000113073	SLC4A9	0.766988	-0.832557	0.230251	-1.08992	-0.255368	2.03716	-1.06352	-0.494683	0.837669	1.44158	0.514009	-0.300502	-0.69912	-1.10791	1.18498	0.817157	1.6559	-1.1386	-0.57702	-0.364937	-0.43412	-1.12745
ENSG00000147724	FAM135B	0.216333	-0.566786	-0.531668	-0.512296	2.5881	1.07394	-0.490375	-0.567439	-0.5392	0.980797	-0.558789	-0.321388	-0.550602	-0.535069	-0.512538	-0.426515	2.87636	-0.0475355	-0.466046	-0.157924	-0.481714	-0.469647
ENSG00000138669	PRKG2	-0.416958	2.99501	-0.542825	-0.422881	-0.232861	-0.604607	-0.420113	2.55678	-0.582273	-0.236157	-0.538491	-0.125437	-0.705195	-0.429126	-0.645124	-0.251108	-0.388603	0.211454	-0.0113468	1.40858	-0.218274	-0.400448
ENSG00000122971	ACADS	0.242401	-0.920039	0.64327	-1.63737	0.213775	0.368993	-1.19513	0.267718	1.5849	0.999529	0.509022	0.275089	1.33581	-1.45103	0.770256	0.855183	0.473086	-1.11887	-0.82119	-1.24527	1.05318	-1.20332
ENSG00000187486	KCNJ11	0.730336	-0.629321	0.707212	-1.49265	1.16236	0.960134	-1.18782	-0.511012	0.67912	0.415857	0.401298	0.715274	1.02324	-1.18888	0.703488	0.755151	1.1018	-1.485	-1.15752	-1.05294	0.789823	-1.43996
ENSG00000187244	BCAM	1.2604	-0.304164	1.18673	-0.635837	0.185463	0.944972	-1.08888	-1.18931	0.616402	0.35433	1.063	-0.059653	1.19631	-0.85151	-0.388041	0.972998	0.86308	-2.15473	-1.05294	-1.12014	0.91155	-0.71004
ENSG00000183010	PYCR1	-0.479759	1.27129	-1.22227	1.12482	-0.346289	-0.510774	0.805441	-1.13165	-1.37375	-0.933549	-0.998944	0.798499	-0.74203	1.25644	0.0341201	0.0387183	-1.05782	1.58792	0.580354	0.986048	-0.974691	1.28787
ENSG00000123485	HJURP	-0.721191	1.12031	-0.714095	1.39966	-0.82542	-0.5538	1.00032	1.04593	-1.45799	-1.50123	-0.915442	0.700956	-0.806539	0.098703	0.489042	0.0291287	-1.2266	0.743686	1.32032	1.0315	-1.16934	0.912099
ENSG00000155886	SLC24A2	0.784508	-0.99305	-0.504722	-0.958741	0.0683988	1.28569	-0.978541	0.173636	1.61034	1.25785	0.600578	1.69942	-0.959823	-0.913571	0.691376	-0.733713	1.55319	-0.955407	-0.814208	-0.300818	-0.7602	-0.852197
ENSG00000107954	NEURL1	1.48642	-1.09231	1.39113	-1.45306	0.691654	0.107419	-1.31491	-0.667108	1.07531	0.642658	0.679784	0.459223	1.11303	-0.721778	0.508644	-0.102062	0.971251	-1.36762	-1.20808	-0.965751	0.714464	-0.948303
ENSG00000167106	FAM102A	1.13738	-0.802134	1.87588	-1.63125	1.39975	1.01761	-1.16171	-0.868318	0.359965	1.22527	0.385042	-0.483665	0.0570977	-1.49777	0.261718	0.586642	0.806359	-0.768286	-0.573705	-0.390206	0.2224	-1.15806
ENSG00000167748	KLK1	0.00612533	-0.542375	0.268851	-1.25161	-0.77292	0.757204	-1.10185	-0.49187	0.812311	0.457494	1.54236	1.27297	1.1552	-0.675174	0.622238	0.740309	0.511066	-1.32717	-1.15595	-1.12816	1.59432	-1.29337
ENSG00000135083	CCNJL	1.01904	-0.791372	0.290585	-1.59019	1.34972	1.23964	-0.982513	-1.48978	0.821545	0.97016	1.08489	0.461217	0.836844	-1.13828	-0.979594	0.886961	0.968338	-0.544156	-0.569928	-0.97922	0.0877	-0.95162
ENSG00000205777	GAGE1	-0.347135	2.73338	-0.34317	3.3886	-0.344863	-0.345951	-0.178156	-0.345496	-0.346634	-0.346362	-0.344634	-0.342517	-0.34536	-0.347033	-0.344887	-0.346076	-0.344809	-0.28214	-0.334598	0.0503875	-0.311617	-0.230925
ENSG00000054356	PTPRN	-0.398276	1.09028	-0.585061	3.31483	-0.540005	-0.588179	-0.326159	-0.587418	-0.579548	-0.488458	-0.5867	-0.583952	-0.587519	1.73734	-0.522615	-0.342747	-0.586898	0.849206	-0.339674	0.43958	-0.535403	0.747368
ENSG00000101049	SGK2	0.704435	-0.419912	1.05667	-1.22588	-0.833788	1.30707	-0.0760021	-1.52774	0.66579	0.70201	0.723453	-1.38047	1.43735	-0.900327	0.722497	1.18443	0.771037	-0.789824	-0.532715	-0.97547	0.732164	-1.34476
ENSG00000166347	CYB5A	1.018	-0.569401	1.23961	-1.59792	0.801622	0.903045	-0.556537	-1.96812	0.130611	0.685162	0.650471	-0.156327	1.47773	-1.11325	0.370768	-0.489989	0.974459	-0.0685083	-1.20824	-0.76621	1.15661	-0.913582
ENSG00000121671	CRY2	0.899139	-0.546981	0.954292	-1.49658	0.886079	0.993087	-0.71395	-1.25668	1.39873	0.444066	0.968345	-0.253757	0.836676	-1.20637	0.891947	0.287769	0.862125	-1.78788	-0.480551	-1.22905	0.449101	-0.89956
ENSG00000163395	IGFN1	-0.0577763	0.532504	-0.403478	3.35005	-0.769964	-0.782874	0.772561	-0.675815	-0.681345	-0.389455	-0.534648	-0.46914	-0.828322	-0.33221	-0.721843	1.41212	-0.880113	0.624233	0.186595	1.11195	-0.0170661	-0.445961
ENSG00000171723	GPHN	0.347961	-1.40605	-0.158893	-1.16522	0.526736	1.28651	-1.04584	-0.357596	1.39362	0.645452	0.71213	0.493948	0.445386	-1.41843	1.65407	1.33322	0.351579	-1.42671	-0.497371	-0.659431	0.225212	-1.28027
ENSG00000175287	PHYHD1	0.836698	-0.150634	1.01692	-1.73151	1.01953	0.898861	-1.29218	-1.80059	0.477106	0.425716	0.539282	0.130275	1.07381	-0.757571	1.35885	0.714722	0.660909	-0.795348	-0.905838	-1.09809	0.525091	-1.14602
ENSG00000166573	GALR1	2.13196	-0.633221	-0.607751	-0.568535	1.45577	1.5408	-0.568705	-0.640497	-0.577931	1.79291	-0.616831	-0.636377	-0.54382	-0.213841	-0.588764	-0.352899	1.95624	-0.552272	-0.584489	-0.336677	-0.560141	-0.294919
ENSG00000089220	PEBP1	0.928764	-1.48208	0.0517564	-1.15616	1.1446	0.768698	-1.3179	-0.246943	0.792059	0.654256	0.412262	0.454155	1.29869	-1.27583	0.0042497	1.06996	1.16318	-1.03	-1.30456	-0.865942	1.00381	-1.06702
ENSG00000150201	FXYD4	0.382512	-0.344658	1.1618	-0.864455	1.00566	1.33024	-0.827721	-0.850213	1.2549	-0.864151	0.649233	1.82317	-0.830446	-0.865424	1.04313	-0.863926	1.46965	-0.841542	-0.851652	-0.609279	-0.686291	-0.820537
ENSG00000168502	MTCL1	-0.465808	0.0818573	-0.693512	0.915694	-0.881491	-0.843408	1.12895	1.72446	-0.623246	-0.400243	-0.688024	0.161995	-1.72785	0.87194	0.9147	-1.03346	-1.09616	0.456132	1.5936	1.34658	-1.07251	0.329807
ENSG00000176387	HSD11B2	0.751201	-0.0689594	0.805965	-1.63963	0.696218	1.05347	-1.43367	-0.842368	0.437186	0.737752	0.774973	0.377253	0.844614	-1.0736	0.8589	0.889746	0.77634	-1.44396	-0.986585	-1.58042	0.954431	-0.888845
ENSG00000112874	NUDT12	0.690977	-1.88251	-0.337457	-1.14265	1.17844	0.560328	-1.1808	-0.0101953	1.14733	1.09182	0.868648	0.115905	0.943926	-0.849275	0.698053	0.917832	0.623945	-1.2524	-1.39115	-0.978998	0.923113	-0.734886
ENSG00000173612	GPRC6A	1.40362	-1.13421	0.617661	-1.1345	1.00666	1.78999	-1.1145	-0.483654	1.0327	1.25807	0.791028	-0.538828	0.416209	-1.11644	0.415333	0.737205	0.540924	-1.1775	-1.08171	-0.750591	-0.441694	-1.03576
ENSG00000094804	CDC6	-0.540439	0.998139	-0.842092	0.80425	-1.01925	-0.653166	1.51071	1.42551	-1.34319	-1.31682	-0.853379	0.819307	-0.802248	-0.111901	0.708049	-0.314624	-1.24307	0.756319	1.26682	1.2769	-0.930351	0.404526
ENSG00000157193	LRP8	-0.149879	0.233403	-1.64988	2.00163	-0.96525	-1.30181	0.662745	1.21028	-0.536609	-0.208892	-0.822123	-0.702596	-1.03616	0.11851	0.655839	-0.420524	-0.819832	1.60349	0.688132	1.32292	-0.646862	0.763462
ENSG00000138798	EGF	0.857252	0.192778	1.12699	-1.9188	0.725249	0.498387	-1.24289	-0.387213	0.641341	0.326763	1.27097	0.99592	1.03938	-1.02837	-0.483363	0.420636	0.341537	-1.11784	-1.45824	-0.970045	1.24348	-1.07393
ENSG00000081138	CDH7	1.79	-0.619663	-0.584632	-0.629358	2.1849	2.1199	-0.606101	-0.628991	-0.502177	1.58211	0.707119	0.586761	-0.62702	-0.631106	-0.235806	-0.601154	-0.481751	-0.565882	-0.611096	-0.488781	-0.556147	-0.601122
ENSG00000118271	TTR	1.36194	-1.09024	-0.182739	-1.08844	0.134904	0.762519	-1.11379	-0.791281	1.80902	0.0787856	1.69054	0.834765	-0.338465	-1.02494	0.637797	0.679823	0.992813	-1.08615	-1.10854	-0.661828	0.602955	-1.09945
ENSG00000143512	HHIPL2	-0.217313	-0.29412	-0.346237	4.07219	-0.423546	-0.395246	-0.0808829	-0.419631	-0.438299	-0.102168	-0.384034	-0.471981	-0.498146	-0.0643739	-0.446575	-0.10891	-0.497172	-0.00981417	-0.296701	1.32059	-0.46095	0.563329
ENSG00000137745	MMP13	-0.00733555	0.330346	-0.577035	0.44177	-0.772686	-0.686892	-0.83399	-0.640336	-0.864411	-0.414533	0.510386	-0.572162	-0.853793	2.3602	-0.362509	0.178504	-0.603889	2.58354	-0.280993	0.139541	-0.688331	1.61461
ENSG00000171877	FRMD5	-0.455069	0.46714	-1.10955	0.4925	-1.00938	-0.812705	1.60779	0.887675	-0.993798	-0.58278	-0.472794	1.36479	-1.10611	-0.0179569	0.563272	-0.684128	-1.05847	1.03907	1.95409	1.2836	-0.818335	-0.538856
ENSG00000007372	PAX6	-0.462426	1.63478	-0.545674	1.65304	-0.871825	-0.749774	1.14414	0.578181	-0.712831	-0.628563	-0.869284	-0.173276	-0.84749	0.262066	-0.71635	-0.868942	-0.828499	0.639029	1.56542	2.01964	-0.653037	-0.568333
ENSG00000237136	C4orf51	0.136455	-0.726952	1.33976	-1.07229	-0.63228	1.47388	-1.07231	-0.893961	1.67762	-0.0159254	1.1604	1.07788	0.177213	-0.967345	1.30741	-0.154185	1.14839	-1.05328	-1.05355	-0.548232	-0.287801	-1.02089
ENSG00000197892	KIF13B	0.322121	-0.234084	0.719856	-1.07048	1.08679	0.354209	-1.49906	-0.961225	1.08844	0.949715	0.992087	0.782258	0.641354	-1.57655	0.67251	0.948267	0.823309	-1.65922	-1.14314	-0.620411	0.544785	-1.16152
ENSG00000068489	PRR11	-0.761587	0.991408	-1.09764	1.57987	-0.7852	-0.86778	1.16843	1.07118	-1.34303	-1.37627	-0.825004	1.08938	-0.870557	0.20962	0.14283	-0.102483	-1.14236	0.846952	0.950185	0.626967	-0.756279	1.25137
ENSG00000087250	MT3	-0.28974	-0.324376	1.13208	-1.01376	0.24265	0.0803296	-1.00799	-0.955211	-0.558314	0.0570635	0.100267	2.25611	1.45336	-0.872878	1.58186	1.05207	-0.386687	-0.711948	-0.971474	-0.963864	1.06883	-0.968375
ENSG00000204262	COL5A2	-0.0929859	1.37888	0.104096	0.681956	-0.217129	-1.52431	0.540557	0.469901	-1.15476	-0.47747	-0.185704	-0.707017	-1.39363	1.75666	-1.05166	-1.04687	-0.81597	1.0915	0.757651	1.06207	-0.707207	1.53145
ENSG00000131910	NR0B2	0.750743	-0.0375429	1.52018	-1.04939	-0.319482	0.991635	-1.05469	-1.09903	1.01198	0.396692	1.13289	-0.2951	1.27843	-0.947644	-0.779339	0.683182	0.454023	-1.0925	-1.04723	-1.05282	1.63762	-1.08262
ENSG00000064225	ST3GAL6	0.460986	-0.28392	0.702587	-1.50198	1.09937	0.549734	-1.38057	-0.671692	1.02132	0.849207	1.16149	0.871503	0.976705	-1.15627	-0.104589	0.970065	0.437049	-1.75305	-0.498051	-0.9535	0.658943	-1.45533
ENSG00000144827	ABHD10	0.442502	-0.612753	0.751528	-1.63016	0.630278	0.934631	-1.28181	-0.465725	1.585	0.59338	0.735901	0.353933	0.714605	-1.63156	0.48949	1.17917	0.766416	-1.27096	-0.518708	-1.17286	0.630979	-1.22329
ENSG00000029153	ARNTL2	-0.406339	1.37978	-1.06339	1.54536	-0.393369	-1.07195	1.3592	0.376379	-1.60562	-0.759473	-0.759398	0.613238	-1.64414	-0.18496	0.912005	-0.422483	-0.572732	0.995645	1.02081	1.27561	-0.519537	-0.0746267
ENSG00000156298	TSPAN7	0.140197	0.123951	0.994606	-1.52012	0.413204	0.65554	-1.49173	-0.808503	1.04171	0.895847	0.899262	-0.131957	1.22523	-1.01475	-0.140619	0.546636	1.16703	-1.0119	-1.49137	-1.05013	1.45236	-0.894479
ENSG00000111058	ACSS3	1.04057	-0.279308	0.471271	-1.9841	1.1189	0.793512	-1.69965	-0.429692	0.846508	1.14018	0.837135	0.721886	0.850371	-0.839642	-0.373441	0.415223	0.996332	-1.43463	-1.14027	-0.524335	0.437361	-0.964183
ENSG00000166220	TBATA	-0.381794	-0.258067	3.63878	-0.520284	-0.442262	-0.569377	-0.570587	-0.570082	0.527178	0.246081	2.06665	0.16382	-0.186376	-0.442352	-0.111756	-0.176095	-0.566699	-0.363119	-0.484189	-0.43738	0.000834017	-0.562921
ENSG00000010282	HHATL	-0.48091	-0.63382	1.93984	-0.60487	-0.552957	-0.487219	-0.604975	-0.235154	1.63746	1.51225	2.28405	1.48508	-0.631487	-0.608555	-0.492407	-0.429143	-0.551839	-0.640093	-0.582203	-0.378405	-0.622149	-0.322492
ENSG00000165891	E2F7	-0.57325	1.20106	-1.21271	1.28096	-0.888986	-0.375378	1.12625	1.46442	-1.29566	-1.31171	-1.01577	0.655341	-0.699164	-0.0749103	1.17385	-0.188576	-1.20788	0.193134	1.26023	0.996192	-0.885785	0.378329
ENSG00000085840	ORC1	-0.549159	0.493108	-0.968032	1.24727	-1.11546	-0.805127	0.978216	1.31853	-1.43391	-0.852621	-1.1568	1.2964	-1.19015	0.24159	0.662363	-0.256036	-0.960096	1.16623	1.02913	0.963397	-0.866401	0.757541
ENSG00000198270	TMEM116	-0.0391015	0.0387855	0.723523	-1.62484	1.01987	0.783742	-1.46169	-0.505575	0.926594	0.541571	0.832311	0.533585	0.963355	-1.4119	0.526338	0.85697	0.998856	-1.40551	-1.04593	-1.17764	1.02822	-1.10153
ENSG00000086548	CEACAM6	-0.35616	1.2397	-0.380586	-0.382303	-0.381665	-0.365668	1.37306	-0.382137	-0.377452	-0.357391	-0.319062	-0.38003	-0.350927	-0.38309	-0.305022	-0.289639	-0.38163	3.9115	-0.34182	-0.289036	-0.242554	-0.258095
ENSG00000120306	CYSTM1	0.730894	-1.34781	0.187805	-1.98654	0.803957	0.769593	-0.152384	-0.222287	1.05187	0.937774	0.639425	0.422859	0.27426	-1.92631	0.437675	1.19303	1.14028	-0.720154	-0.424772	-0.953544	0.598714	-1.45433
ENSG00000139618	BRCA2	0.285403	1.00688	-1.30379	0.990318	-1.35519	-0.746725	0.904701	1.24067	-1.01579	-1.36714	-0.714362	1.5059	-0.760992	0.488085	0.437307	-0.519759	-1.48618	0.451656	0.674887	1.30604	-0.696677	0.674767
ENSG00000160460	SPTBN4	0.677229	-1.19242	1.43072	-1.14482	0.84574	1.26728	-1.17155	-1.22055	-0.412267	1.29926	0.776829	0.930012	0.514347	-0.840282	1.47899	0.646602	0.0885987	-0.978999	-0.918901	-0.79982	-0.184481	-1.09152
ENSG00000170370	EMX2	0.895544	-0.544838	1.17418	-1.03712	0.701603	1.11127	0.062873	-1.18965	1.17438	0.77882	1.10873	-1.12027	1.50355	-0.477155	-1.17072	-0.999162	0.83068	-1.18973	-0.460384	-1.14074	0.816976	-0.828837
ENSG00000077009	NMRK2	0.739491	-0.970849	0.888113	-0.980651	-0.0791259	1.83116	-0.949775	-0.908951	-0.747718	1.04297	1.89172	-0.350067	0.965179	-0.868578	1.24174	0.269271	0.584474	-0.98031	-0.946858	-0.920148	0.214445	-0.965533
ENSG00000138675	FGF5	-0.439306	1.71859	-0.525924	1.25838	-0.541615	-0.575571	0.250221	-0.575101	-0.576561	-0.511454	-0.573659	-0.401008	-0.5747	2.15844	-0.573976	-0.567875	-0.57391	0.062244	-0.238712	-0.361979	-0.559727	2.7232
ENSG00000147044	CASK	-0.888273	0.819583	-0.685389	1.22576	-0.901869	-1.094	1.25434	0.329159	-0.896221	-0.9673	-1.05323	0.647449	-1.09317	0.828636	-0.0268019	-0.9212	-0.663234	1.42652	1.15426	0.962188	-0.952634	1.49542
ENSG00000119711	ALDH6A1	0.0429386	-1.47032	0.424574	-0.990844	0.878178	1.42181	-1.08432	-1.54176	0.18499	0.496516	0.659713	0.220013	0.959415	-1.03656	0.462481	1.10868	1.64643	-0.251755	-1.73602	-0.495415	0.788169	-0.686917
ENSG00000166387	PPFIBP2	1.18669	0.00952919	0.85466	-2.38098	0.540948	1.51358	-0.895978	-0.904677	0.772753	0.323186	0.704789	-0.166526	1.05138	-1.13337	0.12462	0.167254	1.15181	-1.0038	-0.847179	-1.33229	0.614599	-0.350997
ENSG00000128524	ATP6V1F	0.587884	-1.12765	0.51618	-1.3059	1.05108	0.340922	-1.59522	-0.464761	1.22944	1.23554	0.478423	0.746242	1.02251	-1.45263	0.236003	0.570343	0.745766	-0.584731	-1.32186	-1.34444	1.09033	-0.653479
ENSG00000164509	IL31RA	-0.262408	-0.182157	-0.461716	3.45594	-0.56208	-0.520211	1.26218	-0.340662	-0.69453	-0.408609	-0.0581107	-0.0205212	-0.846611	-0.289037	-0.706302	-0.831601	-0.711167	0.27073	0.739672	1.37981	-0.718302	0.505701
ENSG00000196141	SPATS2L	0.176858	0.982476	-0.791922	0.471508	-0.681819	-0.759406	1.20067	1.4074	-0.518888	-0.630171	-0.424414	0.150226	-1.6086	0.549875	-1.25231	-1.27292	-1.01441	1.26845	1.27412	0.916373	-0.836506	1.3934
ENSG00000158201	ABHD3	1.07107	-0.883123	0.182793	-2.15683	0.688656	1.22374	-0.35267	-0.859563	1.18262	0.544615	0.454286	1.27732	0.505013	-1.66124	0.808866	0.191462	0.919382	-0.978531	-0.490267	-0.552201	0.261944	-1.37734
ENSG00000142515	KLK3	1.07194	-0.970961	0.232783	-1.20309	0.372639	1.27588	-1.2031	-1.12766	0.726438	0.408738	0.896788	0.523896	1.17074	-1.04984	1.10342	1.00507	0.838615	-1.19534	-1.19933	-1.13605	0.577435	-1.11902
ENSG00000136492	BRIP1	-0.604979	1.66867	-0.910384	0.887404	-0.822692	-0.612005	0.695652	1.1065	-1.46912	-1.61849	-0.998875	0.963508	-0.983626	0.415828	0.80864	-0.285915	-0.812112	0.550008	1.13751	1.20403	-0.913729	0.594178
ENSG00000086159	AQP6	-0.151359	-0.812635	-0.688228	-0.804855	0.121399	0.683744	-0.723422	-0.386768	3.52661	0.751901	-0.121294	0.152158	0.142512	-0.786755	0.794328	1.12699	0.479085	-0.792475	-0.562586	-0.609421	-0.57528	-0.763645
ENSG00000113889	KNG1	-0.280147	0.113402	3.78764	-0.464461	-0.62915	0.637176	-0.625059	-0.569788	0.219225	-0.00237588	-0.548293	-0.638215	0.32796	-0.480138	-0.577969	0.459647	1.46087	-0.647323	-0.539365	-0.355305	-0.393654	-0.254672
ENSG00000127863	TNFRSF19	0.0928937	1.36274	-1.04917	0.610128	-0.80069	-1.3772	-0.137214	0.338334	-0.871685	-0.182719	0.0628878	-0.378687	-1.60809	0.946119	0.0402022	-0.585976	-0.570539	1.5547	0.57412	1.83368	-1.30138	1.44753
ENSG00000213973	ZNF99	1.44494	-0.341525	0.090203	-0.749764	0.545035	1.9286	-0.681346	-0.886637	-0.848294	2.16958	0.625245	-0.993956	0.933478	-0.68765	-0.138688	-0.392074	-0.291552	-0.851296	-0.610982	-0.770354	1.42198	-0.914934
ENSG00000163535	SGO2	-0.57614	1.32829	-0.800472	1.20121	-0.9765	-1.14265	0.660129	1.61491	-1.25303	-1.12513	-0.571317	1.14484	-0.985108	0.330037	-0.0208349	-0.340629	-1.24933	0.639597	0.809164	0.697755	-0.821	1.4362
ENSG00000269713	NBPF9	-0.50161	0.631287	-0.379529	0.832968	-0.693601	-1.02295	0.653397	1.41465	-0.637132	-0.764008	-0.55875	-1.69878	-0.601528	1.71366	-0.600604	-0.356677	-0.994219	0.707647	0.561306	1.42375	-0.863058	1.73378
ENSG00000198216	CACNA1E	-0.275964	-0.757428	0.342654	4.13267	-0.34064	-0.589413	0.390254	-0.294906	-0.456467	-0.418745	-0.356614	-0.152014	-0.705636	0.457744	0.604251	-0.166811	-0.752637	-0.361208	0.194072	-0.175892	-0.178642	-0.138629
ENSG00000143882	ATP6V1C2	1.10947	-0.511885	0.106142	-1.60165	1.12569	0.800727	-1.12573	-0.376235	0.790366	1.0432	0.869666	-0.182371	0.220943	-1.28512	1.31398	0.832231	0.621037	-1.37138	-0.745641	-1.0709	0.915369	-1.47791
ENSG00000179083	FAM133A	-0.451047	2.48772	-0.499678	2.8627	-0.501971	-0.488606	-0.399589	-0.502949	-0.504369	-0.473011	-0.501665	-0.498892	-0.502638	1.11123	-0.502073	-0.496525	-0.5019	-0.00626658	-0.459704	1.28513	-0.423098	-0.0328056
ENSG00000085063	CD59	0.937395	-0.596135	0.347275	-1.75386	0.593987	0.9557	-0.709583	-1.27471	0.76637	0.543884	1.32343	-0.573911	1.30911	-1.14913	-0.474859	0.468187	1.65252	-0.633948	-1.37331	-0.614861	0.93511	-0.678654
ENSG00000092853	CLSPN	-0.604676	1.517	-0.821319	1.21694	-0.885302	-0.738407	0.47481	1.42059	-1.40277	-1.46089	-0.857216	0.910479	-1.03411	-0.119198	1.19777	-0.228454	-0.979086	0.664498	0.819968	0.912494	-0.857047	0.853926
ENSG00000110880	CORO1C	-0.967698	0.916148	-0.816186	1.45015	-1.32542	-1.42369	1.40296	1.11221	-0.794695	-0.351672	-0.510222	0.556153	-1.55246	0.631594	-0.0546232	-0.28526	-1.11785	0.719836	1.04262	1.26646	-0.575278	0.676938
ENSG00000183723	CMTM4	0.23803	-1.08267	0.657156	-0.819922	0.97083	0.89913	-0.958072	-0.835235	0.800624	0.63343	0.606246	0.592313	1.01622	-2.01264	1.30929	1.11675	0.565296	-1.34381	-0.301058	-1.26879	0.433878	-1.217
ENSG00000138829	FBN2	-0.264013	0.683831	-0.263967	2.12032	-0.0108855	-0.918822	0.458393	-0.598328	-0.679378	-0.173684	-0.349178	-0.249466	-1.21687	0.361977	-1.21674	-1.0366	-0.57123	1.74642	0.677728	2.3272	-0.569749	-0.256957
ENSG00000148795	CYP17A1	0.0750617	-1.10485	1.45442	-1.12966	1.65374	-0.130508	-1.11727	-0.667534	0.703897	0.118091	0.849112	0.932772	2.00088	-0.367107	-0.84346	0.216174	0.491556	-1.09467	-1.09864	-0.687844	0.818218	-1.07237
ENSG00000140519	RHCG	0.757514	0.0532339	0.937752	-1.47376	0.481451	1.0223	-1.34239	-0.829544	0.466663	0.910336	0.937527	0.434033	1.10796	-0.698867	-0.784058	0.612196	1.03326	-1.37052	-0.931805	-1.21664	1.26681	-1.37346
ENSG00000080031	PTPRH	-0.11353	0.26629	-0.382503	1.2258	-0.777777	-0.678065	1.7007	-0.8034	-0.891215	-0.626543	-0.904608	-0.592709	-0.918282	-0.230237	0.604336	0.144002	-0.877435	2.26605	0.897793	1.8768	-0.805061	-0.380407
ENSG00000001617	SEMA3F	1.13413	-0.626385	0.987256	-1.09604	1.32284	0.960837	-0.927477	-1.86284	0.106767	1.09681	0.858162	-1.24459	1.11772	-1.12431	0.325698	0.24538	0.959982	-0.487161	-0.254342	-1.45422	0.539161	-0.577364
ENSG00000118596	SLC16A7	-0.0797413	-0.35942	0.674822	-1.88015	0.706245	0.994999	-2.04958	-0.243556	0.909659	0.739508	1.28282	0.748568	0.906582	-1.02713	-0.0236147	0.74632	0.885853	-0.750371	-1.272	-0.466571	0.734602	-1.17783
ENSG00000146263	MMS22L	-0.648513	0.737067	-1.31845	0.950544	-0.974447	-0.519098	1.24245	1.44685	-1.23273	-0.908602	-1.08657	0.124013	-1.25238	0.597939	-0.164771	-0.412027	-0.518793	1.26145	1.0843	1.24244	-0.882071	1.23141
ENSG00000139151	PLCZ1	0.946563	-0.973343	0.307674	-0.92809	-0.979411	1.27238	-0.909693	-0.951403	-0.906321	1.34175	1.61032	1.69933	0.521215	-0.806512	-0.933014	0.650609	1.05601	-0.144904	-0.79561	-0.697144	0.598382	-0.978778
ENSG00000069011	PITX1	-0.660555	-0.960257	-1.17259	1.33112	-0.881791	-0.796962	1.08863	0.740042	-0.901731	-0.707372	-0.333758	1.17054	-1.15013	0.685263	1.73776	-0.18802	-1.08483	0.231334	0.818853	0.825109	-1.14093	1.35028
ENSG00000123473	STIL	0.19336	0.757435	-1.25539	0.657482	-1.13161	-0.64402	1.19396	1.31283	-1.38648	-1.34227	-0.745271	1.24656	-1.30475	-0.144952	0.333499	0.208056	-0.973773	1.20168	1.03763	0.546467	-0.887378	1.12692
ENSG00000274744	TCEB3CL2	1.07073	-0.0845135	1.47232	-0.799302	-0.734763	1.88584	-0.122523	-0.794498	-0.78058	1.30076	-0.790158	-0.795515	-0.753085	-0.800227	1.51654	1.28942	1.18633	-0.528397	-0.743321	-0.669155	-0.701307	-0.624591
ENSG00000017483	SLC38A5	-0.707524	0.640618	-0.992362	2.17273	-0.658621	-0.844999	1.30019	0.0235786	-0.728495	-0.314188	-0.729483	-0.431435	-0.972063	0.664522	-0.868795	-0.796991	-0.611332	1.93067	1.53199	0.0371726	-0.496348	0.851167
ENSG00000143179	UCK2	-0.771022	0.356985	-1.38547	1.87977	-0.0935563	-1.22784	0.842378	1.29671	-1.49075	-0.587592	-0.81565	-0.373568	-0.757664	0.658973	0.256096	-0.810791	-0.877616	1.43019	0.957302	1.23096	-0.37215	0.654319
ENSG00000169715	MT1E	-0.882461	0.00932999	-1.2353	2.29443	-0.336497	-1.61857	-0.194507	0.986799	-0.565162	-0.373451	0.0817687	1.66204	-1.18136	-0.421483	0.657058	0.905608	-1.37817	0.855591	-0.152267	0.836196	-0.347665	0.398069
ENSG00000152822	GRM1	1.40942	-0.876294	0.84244	-0.367789	0.813073	1.14927	-1.0641	-0.978805	-0.339313	1.432	0.444037	-1.10307	0.287458	-0.484275	-0.740494	-0.497528	2.61275	-0.872489	-0.880911	-0.119381	-0.198913	-0.467089
ENSG00000095203	EPB41L4B	0.553839	0.0122693	0.714204	-2.10675	1.04291	0.859594	-0.616832	-0.885453	0.552002	0.827283	0.458208	0.149072	0.367522	-1.72199	1.21446	1.11093	0.820649	-0.777546	-0.419982	-0.760779	0.469081	-1.86269
ENSG00000186197	EDARADD	0.87301	-0.425932	0.398626	-1.09028	0.702235	0.918189	-1.48338	-1.6234	0.862506	0.747674	0.0906802	-0.131887	1.16878	-1.26062	0.809049	0.706349	1.61403	-0.739613	-0.93765	-1.07832	0.914206	-1.03425
ENSG00000138678	GPAT3	0.833457	-1.0688	0.844781	-0.498512	0.5839	0.891953	-1.53564	-0.15871	0.348744	1.40679	1.15308	0.0501055	0.924182	-1.51568	-0.163391	0.477653	0.825678	-1.25495	-1.21722	-1.40329	1.24322	-0.767358
ENSG00000186185	KIF18B	-0.70933	0.577146	-1.28345	1.29266	-0.925645	-0.435485	0.76925	1.68083	-1.19307	-1.25922	-1.05364	1.09158	-0.859145	0.125296	0.785133	0.20437	-1.19347	0.66968	1.23979	1.0752	-0.975355	0.376868
ENSG00000049192	ADAMTS6	0.00665081	2.07787	-0.630433	2.29236	-0.618934	-0.882636	-0.101987	-0.215296	-0.95535	0.148272	0.0190114	-0.85806	-1.18618	0.849862	-0.890276	-1.17044	-0.329201	0.152274	0.195901	1.50137	-0.491971	1.08719
ENSG00000084774	CAD	-0.686241	0.37316	-1.02974	1.70474	-1.18651	-0.78127	0.503118	0.122077	-0.94301	-0.266323	-0.851932	0.235555	-1.38674	0.662879	1.39533	-0.177395	-0.753831	1.116	0.84303	1.6326	-1.43042	0.904921
ENSG00000117385	P3H1	-0.750427	0.635489	-0.674239	1.20743	-0.563512	-1.14737	0.168568	0.399179	-0.707917	-0.457728	-0.813319	-0.495976	-1.26762	1.57772	-0.142928	-0.624202	-0.916839	1.96391	0.4849	1.2776	-0.851249	1.69851
ENSG00000176208	ATAD5	-0.286595	1.45914	-0.304257	1.42921	-1.37084	-0.995614	0.314204	1.16707	-1.01716	-1.07838	-0.325655	1.48259	-1.35823	0.544468	0.433867	-0.641449	-1.39576	0.0394351	0.839676	0.832545	-0.807446	1.03918
ENSG00000137642	SORL1	0.702512	-0.679811	0.587993	-2.18166	0.431279	0.964624	-0.594222	-0.433678	0.725763	0.323873	0.683239	0.863273	1.01942	-1.12217	0.992344	0.894077	1.04786	-1.84355	-0.511796	-0.88145	0.321959	-1.30987
ENSG00000174371	EXO1	-0.736762	1.16305	-1.01061	1.41183	-0.820009	-0.75445	0.768492	1.44466	-1.27054	-1.58584	-1.05292	1.21215	-0.581678	0.345687	0.370715	-0.331729	-1.11203	0.648527	0.616741	0.632289	-0.707025	1.34944
ENSG00000181544	FANCB	-0.571826	1.4788	-1.3661	1.29275	-0.746242	-0.502758	0.717605	0.545407	-1.07926	-0.682514	-0.776216	1.20267	-1.44567	0.764753	-0.105437	-0.28755	-1.04501	0.381568	0.458559	1.67568	-1.09884	1.18964
ENSG00000164039	BDH2	0.891834	-1.39067	-0.27187	-1.63958	1.24296	1.00511	-0.848019	-0.360988	1.94768	1.18672	-0.0672876	0.347088	-0.211916	-1.06481	0.327558	0.458061	1.46143	-1.00906	-0.329274	-0.40686	0.0902967	-1.35839
ENSG00000110811	P3H3	-0.357078	1.11462	-0.480073	1.72027	-0.95976	-1.21315	0.082877	0.477202	-0.74062	0.111717	-0.211672	-0.90262	-1.33061	1.33508	-0.936743	-0.559347	-1.13332	1.54498	0.64642	1.37141	-0.681605	1.10201
ENSG00000065308	TRAM2	-0.619898	1.38235	-0.966587	1.36858	-0.626768	-0.730603	0.991498	0.0803395	-0.835808	-0.28952	-0.311121	-1.04803	-1.54232	1.2624	0.140357	-1.4191	-0.64627	1.14983	1.32787	0.999677	-0.68198	1.0151
ENSG00000174326	SLC16A11	0.282793	-0.623715	0.846186	-1.08286	-0.632062	0.809024	-1.06098	-1.05534	0.93445	-0.0374685	1.21522	-0.194604	1.56754	-0.871875	0.198448	0.792076	1.67648	-1.14784	-0.9541	-0.854551	1.37883	-1.18564
ENSG00000156284	CLDN8	0.632301	-0.800029	0.157219	-1.34832	0.00458478	0.715388	-1.3192	-0.0383345	1.10012	0.910196	1.00493	0.839888	1.05699	-0.914927	0.23374	0.483464	0.654248	-1.29668	-1.32949	-1.16681	1.71706	-1.29635
ENSG00000036672	USP2	-1.16868	-0.461073	0.783102	-0.706532	2.06407	0.495574	-0.834945	-1.18674	0.898655	-0.324231	0.486278	1.07833	1.49306	-0.958093	0.974629	0.452654	-0.404522	-0.922773	-1.34757	-0.790598	1.07165	-0.692248
ENSG00000004939	SLC4A1	-0.534185	0.189886	0.953423	-1.3621	-0.0272378	1.08531	-1.34057	-1.15677	0.655898	1.01681	1.1509	0.286579	1.04273	-0.764507	0.806039	1.14985	0.839636	-1.35913	-1.16306	-1.13336	0.791101	-1.12725
ENSG00000152595	MEPE	-0.117941	-0.828093	1.33306	-0.809582	-0.620761	2.99152	-0.761243	-0.754063	1.54647	0.439477	0.655747	-0.282138	0.668458	-0.550328	-0.772733	0.798351	0.311253	-0.817702	-0.758009	-0.687665	-0.422952	-0.561129
ENSG00000166558	SLC38A8	1.79944	-0.97841	0.123938	-0.960323	1.77019	1.70848	-0.942034	-0.888881	-0.70122	0.414364	-0.554037	1.51508	0.896621	-0.710218	0.219855	0.116848	0.565097	-0.913307	-0.952956	-0.778995	0.150433	-0.899963
ENSG00000163590	PPM1L	0.561903	-0.445428	0.614959	-1.87649	1.21216	0.687208	-1.63218	-0.229353	0.458584	0.450566	0.748681	0.703708	0.902323	-1.23995	0.558301	0.738182	0.882404	-0.807619	-0.962766	-1.11166	1.2413	-1.45482
ENSG00000163686	ABHD6	0.773995	-0.737198	1.30858	-1.25133	0.126565	0.767877	-1.79518	-0.43203	0.303767	1.08945	1.15943	0.529243	0.987392	-1.58176	0.719839	0.668877	0.699725	-1.05071	-1.14453	-0.556401	0.664709	-1.25031
ENSG00000166963	MAP1A	-0.248789	1.87396	0.498135	0.657331	-1.10434	-1.74427	0.350425	0.465091	-0.894029	-0.376896	0.208554	0.426013	-1.08378	1.09832	-1.25377	-0.385857	-1.55785	0.753078	0.55499	1.25992	-0.712637	1.21641
ENSG00000100626	GALNT16	0.673599	-0.635283	2.14628	-0.833542	-0.170741	-0.289715	-1.34426	-1.05678	0.147044	1.39984	1.19307	-0.648518	0.16068	-0.784321	2.13474	0.52683	0.199655	-0.816039	-1.18834	-0.420008	0.0594349	-0.453618
ENSG00000187720	THSD4	1.42798	-1.14505	0.39704	-2.1055	0.947461	1.14303	-0.765632	-1.05882	0.455227	0.171521	0.614702	0.529198	1.3522	-1.28149	0.275193	0.73222	0.8958	-0.487466	-0.718442	-0.45635	0.533586	-1.45642
ENSG00000124839	RAB17	0.972814	-0.538058	0.693068	-1.86098	0.65676	1.16169	-0.181649	-1.37341	0.865695	0.792344	0.67457	0.983112	0.64856	-1.66502	0.465338	0.848808	0.742931	-1.12378	-0.259565	-1.3255	0.0665038	-1.24424
ENSG00000187840	EIF4EBP1	-0.438677	0.00705587	-1.23071	1.94833	-0.468543	-1.0647	0.232273	-0.104066	-0.680614	-0.761598	-1.05758	1.6468	-1.26809	0.871704	1.21923	-0.440624	-0.865183	0.914813	0.453861	1.2087	-1.03505	0.912677
ENSG00000115226	FNDC4	-0.203394	-0.795126	-0.848191	3.59367	-0.333629	-0.602993	0.256379	-0.705459	-0.653761	0.359154	0.0765612	-0.6422	-0.311587	0.636498	-0.73419	-0.48521	-0.693592	1.40328	-0.106919	0.281839	-0.350642	0.859506
ENSG00000143217	NECTIN4	-0.164909	-0.777832	-0.708156	0.314176	-0.772553	-0.764387	1.61456	1.41216	-0.364547	-0.292006	-0.588469	-0.610648	-0.764059	-0.436356	0.347631	-0.622225	-0.722046	2.82652	1.63311	0.333281	-0.248711	-0.644523
ENSG00000047648	ARHGAP6	0.938425	-0.602279	0.0854699	-1.6137	1.09195	1.29823	-0.69285	-0.458774	1.08696	0.992395	1.06638	-0.146067	0.372703	-1.38245	-0.115522	0.769403	1.16713	-1.89864	-0.100784	-1.1567	0.368998	-1.07028
ENSG00000137337	MDC1	-0.670833	1.92621	-0.138003	1.43625	-1.20346	-0.871932	0.406136	0.867866	-0.779738	-0.424112	-0.748828	-0.0426698	-1.6269	0.457612	0.112978	-0.458312	-0.924398	0.58025	0.695904	1.95489	-1.15591	0.607012
ENSG00000095752	IL11	-0.0354111	-0.248623	-0.553613	4.15092	-0.514101	-0.548176	-0.128042	-0.36285	-0.403072	-0.350624	-0.40533	0.18944	-0.452195	0.0193824	-0.375507	-0.548493	-0.541786	0.968926	-0.0705566	0.468427	-0.309532	0.0508141
ENSG00000169035	KLK7	-0.307569	1.43973	-0.375027	-0.37264	-0.370521	-0.364774	1.40753	-0.376874	-0.377696	-0.363363	-0.364114	-0.374706	-0.376715	-0.378037	-0.376463	-0.373411	-0.376289	3.81791	-0.338299	-0.288455	-0.250091	-0.260129
ENSG00000123836	PFKFB2	0.361403	-0.529547	0.956382	-1.97535	0.805789	0.688051	-1.3672	-0.294757	0.345823	0.218379	0.593821	0.601926	1.72425	-0.838331	0.617278	0.475459	0.50181	-0.732528	-1.25304	-1.08189	1.50229	-1.32001
ENSG00000159461	AMFR	-0.123774	-1.0664	0.236044	-0.750622	0.703594	0.771774	-0.608594	-0.254367	1.38002	0.594692	0.463595	0.43821	1.43299	-1.27787	-2.4798	1.42121	0.825183	-0.481865	-0.456124	-0.769221	0.857692	-0.856364
ENSG00000103742	IGDCC4	-0.707964	0.64171	-0.711173	1.51275	-0.849083	-0.840564	1.58099	-0.363092	-0.887663	-0.519226	-0.748199	-0.834681	-0.950274	1.98118	-0.39096	-0.407881	-0.875689	1.17095	1.35689	0.403504	-0.656709	1.09518
ENSG00000104415	WISP1	0.696117	-0.0315471	-0.536264	1.65633	-0.186088	-0.99876	0.227968	1.51028	-0.451002	-0.415448	-0.591153	-1.19249	-1.26243	1.58706	-0.768853	-0.847548	-1.23472	0.431445	0.581472	0.488419	-0.62899	1.96619
ENSG00000154930	ACSS1	0.977119	-0.533693	0.836465	-1.03527	0.934216	1.0408	-1.37728	-0.989394	0.137942	0.491377	0.573181	0.689841	0.884589	-1.33202	1.32255	1.3843	0.316634	-1.83324	-0.533251	-1.12269	0.0928197	-0.924995
ENSG00000148090	AUH	0.393272	0.103945	1.45736	-1.35791	0.823965	0.711823	-1.53424	-0.985398	-0.0771726	0.438987	0.893568	0.00162048	1.16349	-1.63266	0.594552	1.13756	1.07886	-1.18033	-1.11196	-0.666135	0.716879	-0.970073
ENSG00000151090	THRB	0.66425	0.0219418	1.22779	-2.79475	0.300034	1.04211	-1.48612	-0.6544	-0.0209258	0.953104	1.24429	0.17877	0.695141	-0.717918	0.2496	0.374384	1.15229	-0.488326	-0.705702	-1.10689	0.404457	-0.533125
ENSG00000163975	MELTF	-0.863974	0.04612	-0.841251	1.85807	-1.12216	-0.716444	0.823172	0.505484	-0.731221	-0.695651	-0.940851	0.625164	-1.06049	-0.585252	1.01363	-0.660145	-0.516627	2.26857	1.04114	0.486944	-0.810923	0.876698
ENSG00000172270	BSG	0.64764	-1.69604	0.451262	-1.42158	1.22031	0.579539	-0.856537	-0.0990644	0.612697	0.646204	0.342667	0.594379	1.12587	-1.43203	0.668037	1.2182	0.578663	-0.828605	-1.01372	-0.915277	1.09686	-1.51947
ENSG00000136010	ALDH1L2	-0.666117	1.02568	-0.827594	1.61381	-1.02083	-0.51251	0.479875	-0.165759	-0.61575	-0.776157	-0.541345	-0.102733	-1.61977	1.12733	2.07994	0.252893	-1.62284	0.495103	0.42342	0.610104	-0.708997	1.07225
ENSG00000204544	MUC21	-0.0839358	1.54518	-0.21082	-0.412945	-0.411938	-0.403468	-0.412952	-0.412735	-0.40621	0.138992	-0.41174	-0.40988	-0.412367	-0.366706	-0.347579	-0.322359	-0.405278	3.88505	-0.40773	0.989923	-0.326364	-0.394142
ENSG00000169679	BUB1	-0.710227	0.691954	-1.25775	1.03405	-0.851663	-0.474536	1.01194	1.55291	-0.853864	-1.62889	-0.934447	1.52117	-0.981292	-0.419968	0.656038	0.3395	-1.04699	0.744414	0.963507	0.921578	-0.932005	0.654571
ENSG00000021300	PLEKHB1	0.830806	-1.20287	0.0243626	-1.26591	0.761973	1.88297	-0.195362	-0.577888	-0.215739	0.795599	0.102664	-0.0750444	0.259766	-1.10849	-0.176547	1.2444	2.44431	-1.11939	-0.428168	-0.66452	-0.173647	-1.14327
ENSG00000133477	FAM83F	0.798002	-0.926105	0.239979	-1.82584	1.22343	0.886113	-0.742708	-0.37197	1.03897	0.170299	0.345981	-0.244547	1.15989	-1.52165	1.27279	0.431368	0.682391	-0.547474	-0.223431	-1.17686	1.07346	-1.74209
ENSG00000182220	ATP6AP2	0.0994273	-0.909159	0.166311	-1.74198	1.3614	0.676265	-1.34389	-0.169809	1.11911	0.944814	1.21217	-0.490431	0.944587	-1.11487	0.728438	0.737171	0.587086	-0.886612	-1.79359	-0.496404	0.968899	-0.598937
ENSG00000187098	MITF	1.43737	-1.13399	-0.0224941	-1.87661	0.876183	1.13675	-0.975649	-1.30502	0.163197	0.885739	1.17131	0.14044	0.950841	-1.22732	0.626544	0.597428	1.09548	-0.614239	-0.400009	-1.37641	0.375337	-0.524869
ENSG00000107130	NCS1	-0.286398	0.547936	-0.257147	2.50562	-0.754945	-1.11861	1.33126	-0.724784	-0.918571	-0.376429	-0.461204	-0.842987	-1.65514	0.838666	0.239688	-0.293053	-0.994767	1.31598	0.866919	0.92102	-0.348752	0.465692
ENSG00000171016	PYGO1	-0.0008755	0.699429	-0.664102	1.32146	0.280386	-1.36168	-0.0407646	1.68453	-0.850741	-0.183064	-0.18805	-0.978465	-1.3942	1.58341	-0.79759	-1.00304	-1.02233	0.636535	0.239142	0.679984	-0.506037	1.86606
ENSG00000134532	SOX5	1.54489	-1.73159	0.660274	-0.306338	0.664271	1.64174	-0.374264	-1.28833	0.0423143	1.08591	0.995465	-0.310679	0.97618	-0.795886	-1.00148	0.0188782	1.35546	-1.46842	-0.31024	-0.454487	0.0520625	-0.995731
ENSG00000172551	MUCL1	1.67687	-0.716324	-0.718246	-0.722174	2.89159	0.975757	-0.605733	-0.341061	0.607416	0.604077	-0.115353	-0.0864852	-0.65342	-0.704088	-0.657662	-0.528683	1.67995	-0.701944	-0.714986	-0.357665	-0.116151	-0.695686
ENSG00000139144	PIK3C2G	1.2642	-1.04846	0.689884	-1.14278	-1.12391	1.24341	-0.896855	-1.13749	-0.916836	1.13074	1.14287	1.02646	1.17073	-0.203771	-0.869286	0.609814	1.1036	0.118107	-1.07106	-0.730167	0.719807	-1.07902
ENSG00000084444	FAM234B	0.384671	-0.897892	0.200483	-1.08159	-0.408424	1.06606	-1.30296	-1.32139	1.70819	0.84393	0.565424	0.939556	0.279608	-0.971187	1.51467	1.01295	1.10177	-1.23682	-0.918606	-0.413814	0.0103803	-1.07501
ENSG00000118193	KIF14	-0.798882	1.35503	-0.675335	1.16144	-0.923849	-0.714933	0.671425	1.71632	-1.67559	-1.58039	-0.792513	0.860364	-0.420693	0.352608	0.215925	-0.152577	-1.23576	0.712791	0.642456	0.519735	-0.595015	1.35744
ENSG00000174514	MFSD4A	-0.297583	-0.141176	2.12355	-1.10031	-0.242791	0.288841	-0.639448	-0.881485	0.754205	1.2546	2.31949	-0.34965	0.165477	-0.938231	-0.371929	-0.576763	0.425483	-0.663494	-0.704368	-0.814169	1.41207	-1.02231
ENSG00000237649	KIFC1	-0.419141	0.91651	-1.38096	0.655763	-0.832666	-0.47989	0.840678	1.80717	-1.2883	-1.45537	-0.937421	0.611419	-0.639006	0.133113	0.899774	0.119944	-1.34899	0.896823	0.901858	1.1393	-0.999101	0.858477
ENSG00000182107	TMEM30B	0.403908	-0.55039	0.371674	-1.61488	0.6649	1.3173	-0.0187567	-1.77874	0.972841	0.710724	0.203612	0.426626	0.343875	-1.57494	1.39524	1.02442	0.988309	-0.387781	-0.232025	-1.44766	0.151694	-1.36996
ENSG00000147394	ZNF185	-0.393899	-0.282515	-0.993368	0.530251	-1.10224	-1.15618	1.51394	1.74582	-0.739377	-0.436336	-0.731042	-0.998933	-1.00982	0.653991	0.57539	-0.762587	-0.662053	2.02053	1.03714	1.02601	-0.31311	0.478392
ENSG00000071539	TRIP13	-0.853036	0.414998	-1.4416	1.36207	0.348421	-0.832654	0.704757	1.52403	-1.41745	-1.37701	-1.10087	1.02389	-0.395421	0.382458	0.102111	0.330525	-1.18921	0.492041	0.642597	1.31909	-1.05298	1.01325
ENSG00000181458	TMEM45A	0.236058	0.835388	-0.330726	0.373249	-0.29731	-1.06041	0.526299	-0.996544	-0.989514	-0.611914	-0.108858	1.26228	-1.44158	1.47056	-1.24107	-0.406361	-0.891298	2.07821	0.782889	0.0279594	-0.743671	1.52636
ENSG00000139044	B4GALNT3	1.23422	-0.866749	0.639995	-0.34177	0.256887	1.12877	-0.944149	-0.602592	0.577868	0.689148	0.640027	-0.0062076	1.35979	-1.4126	0.951771	1.20948	0.243563	-2.42522	-0.92587	-0.61978	0.190217	-0.976797
ENSG00000183856	IQGAP3	-0.734968	0.0403352	-0.810415	1.28428	-0.810593	-0.499909	1.32833	1.89505	-1.2052	-1.48932	-1.00759	0.408459	-0.385379	0.322285	0.0409286	0.00150906	-1.43707	0.945234	1.07108	0.608415	-0.83446	1.26899
ENSG00000178031	ADAMTSL1	0.155656	0.525777	1.61066	0.3066	-1.07583	0.304089	-1.24221	-1.21296	1.21135	0.60191	1.32413	-1.56533	1.20405	-0.277291	-1.74446	-0.0721147	1.05874	-0.630144	-0.482278	-0.349723	0.950809	-0.601436
ENSG00000112210	RAB23	-0.174777	1.41587	-0.108843	1.23259	-0.964138	-0.863255	0.863467	0.121826	-1.07004	-0.480232	0.0336206	-0.976524	-1.62369	0.944298	0.0589847	-1.02882	-0.837262	0.820571	0.481565	1.47034	-1.08531	1.76977
ENSG00000122042	UBL3	0.947647	-0.707076	0.924676	-1.37604	0.526316	0.418396	-1.75786	-0.830705	0.441392	0.810766	0.777959	0.425786	1.66629	-0.903573	0.624482	1.0886	0.547241	-1.55328	-1.48286	-0.649582	0.520503	-0.459079
ENSG00000182580	EPHB3	-0.505642	-0.20255	-1.08226	0.307717	-0.84083	-1.1759	-0.631947	1.5247	-0.690434	-0.336348	-0.298066	0.297708	-1.21843	1.65608	2.22493	0.473348	-0.969846	0.530181	-0.260085	0.562947	-0.833069	1.46779
ENSG00000168779	SHOX2	-0.562829	-0.0775142	-0.689898	1.83057	-0.692837	-0.694727	-0.0625323	-0.639816	-0.634335	-0.396059	-0.69244	0.394252	-0.693698	1.93782	-0.678568	-0.675362	-0.692744	1.41965	-0.326499	1.14109	-0.691764	2.17823
ENSG00000064042	LIMCH1	0.908977	0.391616	0.771963	-2.1679	0.385446	0.876208	-0.869624	-1.31367	0.504501	0.854604	0.652838	0.500085	0.945559	-1.52353	0.615477	0.718457	0.779766	-0.793758	-0.749985	-1.04456	0.911344	-1.35382
ENSG00000196230	TUBB	-0.289159	0.604975	-1.32392	0.886556	-0.13583	-1.30985	0.662804	1.29943	-0.951118	-1.24751	-1.28076	-0.193861	-0.327464	0.902317	-0.166771	-0.811509	-0.848978	1.7898	0.602798	1.6125	-0.567078	1.09263
ENSG00000144481	TRPM8	-0.235466	0.813152	-0.630339	3.02346	-0.633743	-0.603785	1.64244	-0.635081	-0.581654	-0.52681	-0.387714	-0.629171	-0.621457	-0.355486	-0.514711	-0.568319	-0.549129	1.60812	1.20139	-0.0945564	-0.447621	-0.273526
ENSG00000132464	ENAM	-0.395588	0.0577267	0.578186	-1.41559	0.219454	1.37696	-0.760767	-0.872979	0.971975	1.82904	0.704609	0.0783206	0.7016	-1.32748	-0.337282	0.543732	1.43475	-1.42162	-0.45372	-0.879861	0.802627	-1.43409
ENSG00000047936	ROS1	0.14517	2.82048	-0.632875	2.86275	-0.608841	-0.32115	-0.190052	-0.628455	-0.608216	-0.387655	-0.616014	-0.632331	-0.635472	0.353183	-0.494442	-0.601835	-0.480734	0.659153	-0.487065	0.389758	-0.0732579	0.1679
ENSG00000158457	TSPAN33	0.222769	-0.485757	0.52698	-1.97436	0.387213	0.587676	-0.543761	-1.17596	1.71229	0.627143	0.387406	0.0861001	0.624837	-0.932404	1.25842	1.50189	0.99603	-1.5026	-0.652527	-0.591474	0.24324	-1.30315
ENSG00000164825	DEFB1	0.605942	-0.314146	0.546118	-1.79023	1.129	0.862213	-1.10995	-0.963389	0.789262	0.76047	0.8795	0.995596	0.856485	-1.32161	1.03013	0.939452	0.82419	-1.34641	-1.11863	-0.851953	-0.62762	-0.774422
ENSG00000213846	AC098614.2	-0.062687	1.42709	0.0228575	2.05555	-0.54579	-1.49193	0.510844	-0.49675	-0.870366	-0.0551722	-0.157492	-1.10107	-1.61071	1.01316	-0.371484	-1.1669	-0.707156	1.30991	0.717142	0.771386	-0.277476	1.08705
ENSG00000121152	NCAPH	-0.538779	0.839458	-1.25155	1.23111	-0.790124	-0.676286	1.04393	1.41647	-1.60351	-1.47714	-0.912467	1.08776	-0.593824	0.0874165	0.284332	-0.11537	-1.05784	1.0327	0.983969	0.955034	-0.825428	0.880145
ENSG00000174669	SLC29A2	0.640015	0.0223793	0.785889	-1.73819	0.313987	1.31194	-0.339539	-1.2332	-0.0416227	-0.051492	0.153418	0.083368	1.42682	-1.42597	1.08611	0.95335	0.872164	-0.727997	-0.294254	-1.56975	1.19688	-1.4243
ENSG00000134548	SPX	0.554828	-0.129775	0.483402	-1.1806	1.11198	0.835918	-0.870571	-1.27218	1.38105	1.17681	0.599509	0.469911	0.54779	-0.873267	-1.13731	0.243744	1.29848	-1.2491	-1.14606	-0.849297	1.26078	-1.25604
ENSG00000119673	ACOT2	0.96963	-0.915484	0.943845	-1.42084	0.503363	0.74965	-1.58505	0.2602	1.44042	0.522274	0.114759	0.145104	0.965644	-1.56881	1.04274	0.502627	0.787773	-1.25332	-1.06227	-0.19769	0.526788	-1.47136
ENSG00000167754	KLK5	-0.180058	0.646632	-0.27204	-0.276859	-0.274913	-0.27676	-0.250299	-0.276437	-0.270676	-0.246533	-0.188379	-0.271402	-0.275761	-0.278862	-0.275244	-0.277183	-0.27482	4.39177	-0.167644	-0.23027	-0.212677	-0.261585
ENSG00000165097	KDM1B	-0.430127	0.947104	-0.793538	0.64926	-1.25637	-1.25836	0.988476	1.72279	-0.397263	-0.162683	-0.752376	-1.60323	-0.635838	0.540599	-0.414131	-0.298689	-0.925059	1.24613	1.00725	1.65666	-0.721461	0.890858
ENSG00000158856	DMTN	0.073473	0.101465	0.981176	-2.04255	0.830299	0.536996	-0.359512	-0.728252	1.03031	0.583145	0.639346	0.837354	0.942739	-1.60992	0.0847282	0.91034	0.706158	-1.31896	-0.34385	-1.62064	0.972535	-1.20637
ENSG00000102384	CENPI	-0.564296	0.798838	-1.00284	0.918208	-0.758969	-0.531259	0.684051	1.91273	-1.51569	-1.64852	-0.734686	1.25558	-0.754737	0.374738	0.532591	0.0847815	-1.42437	0.586193	0.863825	0.705804	-0.738709	0.956722
ENSG00000183876	ARSI	-0.31335	0.789703	-0.593182	3.82815	-0.596582	-0.598769	0.540475	-0.571866	-0.29785	-0.374129	-0.596117	-0.591957	-0.584322	0.547686	-0.527032	-0.578344	-0.596472	0.659914	0.310507	0.774204	-0.494174	-0.136494
ENSG00000131747	TOP2A	-0.561909	1.09673	-0.778891	1.1289	-0.648492	-0.554145	0.681705	1.37079	-1.68642	-1.89191	-0.743163	0.703611	-0.713157	0.356516	0.714472	0.24891	-1.14361	0.531787	0.531972	1.07061	-1.03815	1.32384
ENSG00000215644	GCGR	-0.707745	0.363149	1.71355	-0.940779	-0.802702	-0.34901	-0.934293	-0.904598	0.793989	1.4337	1.08515	0.201403	1.99988	-0.54132	0.755323	0.113	-0.765683	-0.961259	-0.937613	-0.880087	1.15994	-0.894007
ENSG00000115414	FN1	-0.274477	1.45879	0.184124	1.74057	-0.378958	-1.26873	0.885622	-0.664711	-0.753798	-0.41428	-0.258677	-0.901589	-1.19963	0.960899	-1.09491	-1.14684	-0.609933	1.19892	1.18123	1.23105	-0.811821	0.937152
ENSG00000205517	RGL3	0.72129	-0.642542	1.13237	-1.93829	1.01573	0.905535	-0.698636	-0.673733	0.115004	1.27382	0.471957	0.98042	0.476471	-2.14126	0.392862	0.996299	0.594995	-0.651686	-0.22304	-1.27096	0.156774	-0.993378
ENSG00000002746	HECW1	-0.14165	0.653881	-0.894687	2.14722	-0.827495	-0.898428	0.832257	0.399439	-0.825608	-0.518692	-0.786002	-0.54406	-0.960752	1.72215	-0.856751	-0.794267	-1.00758	1.04525	1.12307	1.16536	-0.706035	0.673369
ENSG00000113742	CPEB4	0.380957	-1.44548	0.427598	-1.84962	1.12743	0.927811	-0.752402	0.176722	1.01606	1.24923	0.919301	0.616585	0.140134	-1.48625	0.503387	1.1479	0.634944	-1.5947	-0.324377	-0.921657	0.0603072	-0.953885
ENSG00000144677	CTDSPL	0.509507	-1.55301	0.502196	-1.50279	0.629614	1.11966	-1.3843	-0.334916	0.582697	0.221822	0.505324	0.0262812	1.25807	-1.23043	1.10315	1.59369	0.772646	-0.633289	-0.632588	-1.60856	0.599464	-0.544226
ENSG00000205336	ADGRG1	0.419299	-0.6945	0.580426	-1.94972	1.02633	0.859432	-0.27277	-0.438023	0.701227	0.942217	0.619554	0.695105	0.546071	-1.85781	0.465087	1.14978	0.494161	-0.946146	-0.308007	-1.73534	0.929145	-1.2255
ENSG00000066382	MPPED2	1.16003	0.014487	0.748956	-1.54686	0.348151	0.976772	-1.43994	-1.13708	0.229178	0.551159	1.11566	0.315745	1.04585	-0.83397	0.666934	0.579276	1.52549	-1.54427	-1.0963	-1.00771	0.309829	-0.981395
ENSG00000180881	CAPS2	0.631301	0.0513405	1.20459	-1.58823	0.536298	1.00387	-1.23829	-0.29068	0.442585	0.140529	0.859729	1.16236	0.994824	-1.28375	0.786601	0.335342	0.521689	-1.84313	-0.869993	-1.40289	0.82606	-0.980154
ENSG00000164142	FAM160A1	0.457205	-0.25486	0.813039	-1.86768	0.820088	0.931172	-1.07832	-1.028	0.862999	0.282156	0.690412	0.808975	0.750348	-2.18887	0.954288	1.03241	0.626804	-0.2553	-0.804971	-0.823644	0.496624	-1.22486
ENSG00000113368	LMNB1	-0.0806447	1.54007	-1.49042	0.784045	-1.01979	-0.872657	0.886533	1.41898	-1.4612	-1.11603	-0.831923	0.700022	-1.29513	0.0636079	0.85105	-0.0739299	-0.937004	1.06965	1.06569	0.803375	-0.453544	0.449251
ENSG00000131143	COX4I1	0.220685	-1.24541	0.524844	-1.16005	0.970158	0.367172	-1.50705	0.157037	0.743007	0.443269	0.42701	1.04542	1.26843	-1.41603	1.11625	0.994665	0.358659	-0.905453	-1.42302	-0.987166	1.14089	-1.13331
ENSG00000060762	MPC1	0.399063	-0.991993	0.196681	-1.88794	1.24228	0.792396	-1.26356	0.0371787	0.715539	0.428993	0.86512	0.739162	1.28846	-1.38167	-0.0360693	1.42946	0.596982	-0.988986	-1.22165	-1.00348	0.744905	-0.700866
ENSG00000157111	TMEM171	1.47946	-0.783197	0.0325056	-1.11815	-0.281211	1.04437	-0.188121	-1.19138	2.03028	0.00607063	1.74537	-0.388205	0.334424	-1.03509	0.0458089	1.04183	0.605912	-1.26145	-1.01714	-0.675292	0.558627	-0.985412
ENSG00000078098	FAP	0.278116	1.23891	-0.474977	0.954515	-0.752484	-1.04386	1.10264	-0.78257	-0.879768	0.140651	-0.171195	-1.0601	-1.19117	1.64569	-0.949562	-1.16175	-0.691953	1.32552	1.25132	1.03106	-0.787304	0.978275
ENSG00000112984	KIF20A	-0.544398	0.696893	-0.903497	0.862417	-0.818314	-0.468283	0.632098	1.59879	-1.57897	-1.70657	-0.627357	0.943862	-1.07384	0.168801	0.79276	0.454094	-1.21924	1.08749	0.875765	0.605236	-0.956542	1.17881
ENSG00000198003	CCDC151	0.861043	-0.12773	0.67186	-1.53237	1.09445	0.670584	-1.46226	-0.877063	-0.0105164	0.141463	0.383002	1.18582	1.03556	-1.17745	0.970876	0.853988	1.09325	-1.19583	-1.31995	-1.2335	0.792002	-0.817234
ENSG00000119655	NPC2	0.0731134	-0.784627	0.270478	-2.32875	0.905837	0.400011	-0.839887	-0.854692	0.669533	0.558182	0.635154	0.56258	1.40865	-0.45214	-0.12972	0.959921	1.31889	-0.541804	-1.78262	-0.474259	1.29314	-0.866983
ENSG00000189001	SBSN	-0.231652	0.738491	-0.503035	3.73686	-0.504141	-0.542982	-0.209351	-0.495328	-0.544109	-0.224403	-0.489251	-0.0720083	-0.509412	0.346944	0.0302231	-0.424134	-0.541091	-0.417719	0.00253164	1.80815	-0.448499	-0.506092
ENSG00000211456	SACM1L	0.886522	-0.998068	0.263331	-1.55274	1.05973	1.28376	-1.46353	-0.502263	0.530404	0.671077	1.18574	0.176739	0.953998	-1.50749	0.0923786	1.12188	1.05714	-1.11978	-0.863129	-0.760436	0.492768	-1.00804
ENSG00000109133	TMEM33	0.0603004	-0.846675	0.0396556	-1.53256	1.12157	0.489217	-1.29957	-0.067706	0.808374	0.762685	1.23881	0.578633	1.33573	-1.50151	-0.0555498	0.987533	0.749827	-0.823546	-1.48941	-1.14202	1.21016	-0.62395
ENSG00000171848	RRM2	-0.715183	1.384	-1.07605	1.58653	-0.594788	-0.893263	1.30966	1.59243	-1.18108	-1.19372	-0.972564	0.286505	-0.956464	-0.0842845	0.462704	-0.320026	-0.925354	0.9818	1.33347	0.469343	-0.730853	0.237181
ENSG00000156535	CD109	-0.568076	0.626143	-0.470069	1.89295	-0.238949	-1.49357	0.983236	-0.0446609	-0.341827	-0.467475	-0.218435	-0.857717	-0.855942	1.07	-1.30591	-1.01293	-0.929309	1.60195	0.439355	1.0889	-0.468766	1.5711
ENSG00000136872	ALDOB	0.0481569	-0.897991	2.43749	-0.502102	-0.372346	1.07319	-0.654703	-0.481592	1.33821	2.53747	-0.373095	0.769026	-0.650536	-0.535786	-0.289417	-0.200427	-0.766533	-0.768619	-0.809878	-0.393629	0.00623828	-0.513125
ENSG00000143702	CEP170	-0.287626	1.35325	0.129491	1.08645	-0.785821	-1.54494	0.945848	0.939436	-0.710578	-0.277619	-0.311956	-0.7118	-1.0332	1.42656	-1.81885	-1.09703	-0.852843	0.748797	0.973437	1.05532	-0.186934	0.960611
ENSG00000128656	CHN1	-0.469423	1.68854	-0.218166	0.344555	0.00986069	-1.66326	0.173426	0.0751434	-1.0815	-0.0487065	0.75038	0.0335256	-1.71297	1.36905	-0.438558	-1.04449	-1.07666	1.05925	0.00253555	1.08526	-0.643125	1.80533
ENSG00000111319	SCNN1A	0.710594	-0.226354	0.542306	-2.05785	0.743501	1.02611	-0.519453	-0.731261	0.718896	0.779839	0.501254	0.375561	0.64656	-1.5227	0.719816	0.802976	0.625987	-0.773856	-0.359668	-1.14194	1.19676	-2.05708
ENSG00000136828	RALGPS1	0.767646	-0.197949	1.43636	-2.01535	0.25702	1.2004	-1.0094	-0.404824	0.0538305	0.677428	0.618767	-0.125546	1.01231	-1.58136	0.845597	0.909892	0.814356	-1.19132	-0.2087	-0.875168	0.569167	-1.55315
ENSG00000145604	SKP2	-0.598364	0.776142	-0.768668	0.906605	-0.756567	-1.96312	-0.242773	1.56008	-0.644404	-0.573425	-0.53043	0.31767	-1.12092	1.01209	0.734343	-0.263908	-0.710745	0.671314	0.0862033	1.92049	-1.13513	1.32351
ENSG00000072195	SPEG	-0.382526	1.02232	-0.241459	2.45565	-1.04541	-0.991788	1.37833	-0.368913	-0.910396	-0.647322	0.570042	-0.772254	-0.999804	1.45262	-0.718662	-0.79487	-1.02347	0.116215	0.913882	0.967358	-0.407057	0.42751
ENSG00000132677	RHBG	-0.123251	-0.455731	1.12603	-1.40498	0.125577	0.285098	-0.994327	0.097395	0.713242	0.745299	0.722995	-0.207608	1.32977	-1.04894	0.486315	0.954787	0.966641	-1.35368	-1.12742	-1.27229	1.80531	-1.37023
ENSG00000052795	FNIP2	0.535922	-0.375135	1.75474	-2.12266	0.924662	1.44308	-0.94435	-0.0314108	0.612346	0.655776	0.662663	-0.495246	0.918154	-1.44224	0.232165	0.319858	0.450243	-1.34214	-0.523976	-0.198531	0.414649	-1.44857
ENSG00000109182	CWH43	-0.0358074	0.0567193	0.504999	-1.36087	0.922198	1.02784	-1.03207	-1.36495	0.292185	1.27576	0.395113	0.631614	0.956488	-0.876531	0.249684	1.65321	0.978854	-1.34745	-1.09718	-1.07511	0.594375	-1.34907
ENSG00000169031	COL4A3	1.70922	-0.531705	1.16221	-1.5388	0.726413	1.06603	0.205188	-1.2868	0.549629	1.09892	0.577451	-0.0873027	0.925715	-1.16803	-0.715885	0.486812	0.674097	-1.73336	-0.169034	-0.502264	0.0189771	-1.46749
ENSG00000080854	IGSF9B	1.05606	-0.818268	0.887525	0.279025	1.68918	1.2112	0.0803695	-1.53191	-0.904817	0.445546	0.261297	-0.982687	0.984158	-1.03536	1.11421	0.523438	0.528579	-1.78729	-0.29259	-1.264	0.415898	-0.859566
ENSG00000133454	MYO18B	0.190029	-0.456114	-0.149315	3.70807	-0.409305	-0.160062	-0.307109	-0.421709	-0.504419	-0.224324	-0.419846	-0.505913	-0.495537	1.87987	-0.477968	-0.501933	-0.456713	-0.459134	-0.393762	-0.258922	-0.107833	0.931948
ENSG00000091137	SLC26A4	1.36655	-0.571949	-0.383253	-0.793029	1.66974	0.936758	-1.17466	-0.82736	1.38353	1.57025	1.04976	0.012932	-0.257836	-1.07756	-0.370209	1.37461	-0.694639	-1.1678	-0.968542	-0.689493	0.144125	-0.531936
ENSG00000165269	AQP7	-0.335099	-0.789201	1.03701	-0.791477	-0.779624	1.0083	-0.622007	-0.744981	2.20667	0.535907	0.743115	-0.601028	0.982005	-0.577243	-0.733222	0.14183	2.4446	-0.802185	-0.779517	-0.691655	-0.389775	-0.462421
ENSG00000103528	SYT17	-0.142551	-1.28043	0.621632	-1.04376	0.430101	1.18414	-0.94093	-0.412002	0.495985	0.624326	0.516715	0.341359	1.11981	-1.77666	0.729257	1.2499	0.956286	-0.419469	-0.110168	-1.34715	1.09573	-1.89213
ENSG00000000460	C1orf112	-0.750156	0.804352	-1.22132	0.575903	-1.25696	-1.08503	0.755037	2.00591	-0.99016	-0.913065	-0.729375	0.760012	-0.813101	0.887169	0.187519	-0.468407	-1.00359	0.905153	1.03577	0.597675	-0.754365	1.47102
ENSG00000158163	DZIP1L	-0.643695	0.871385	-0.534646	1.65389	-1.41679	-1.1824	1.06034	1.1117	-0.681936	-0.576227	-0.418802	0.363278	-1.53566	1.05262	0.117182	-1.00287	-1.01192	0.493103	1.65038	0.690642	-0.729706	0.670118
ENSG00000100095	SEZ6L	0.671748	-1.1005	0.339951	-1.06149	1.67776	1.07786	-1.08997	-1.101	1.5288	0.537331	0.598777	0.345902	1.50159	-0.773933	-0.240222	1.11828	0.442951	-1.08817	-1.02358	-0.869382	-0.468573	-1.02413
ENSG00000167969	ECI1	0.417239	-0.446537	0.561399	-1.70257	0.74996	0.560253	-1.31296	0.272091	0.965233	0.328697	-0.0111474	0.924936	1.16078	-1.63422	1.24782	0.942914	0.422618	-1.08186	-0.944648	-1.35292	1.03995	-1.10705
ENSG00000165810	BTNL9	1.01016	-0.474866	0.760847	-1.24945	1.06997	0.432418	-1.43493	-0.926813	0.696795	0.341925	0.594338	0.610412	1.68505	-0.996511	0.612865	1.22927	-0.224722	-1.51166	-1.4633	-1.22088	0.578842	-0.119751
ENSG00000151276	MAGI1	-0.196043	-0.671053	1.46596	-1.50047	0.120782	1.00387	-1.93795	-0.718469	0.141104	0.927611	0.706494	-0.274774	0.860433	-1.39138	1.2043	0.974728	1.04572	0.208379	-0.84762	-1.05096	0.777831	-0.848487
ENSG00000136003	ISCU	-0.307039	-0.667919	1.02005	-1.25534	0.765214	0.733267	-1.03015	0.189124	1.0436	0.597117	1.24072	0.940632	0.640885	-1.65229	0.0834902	0.981769	0.76637	-1.98731	-1.24665	-0.773799	0.647823	-0.729557
ENSG00000100170	SLC5A1	-0.406742	-0.581912	-0.362583	-0.997429	1.00744	0.736973	-0.854133	-0.849502	2.23119	0.625732	-0.109806	1.62798	0.08901	-1.13471	1.52728	0.779559	0.535477	-1.16483	-1.07237	-0.469093	-0.12662	-1.03092
ENSG00000077935	SMC1B	0.158068	0.493327	-0.370561	1.41863	-0.647096	-0.501078	0.797144	0.0886953	-1.36472	-1.18645	-0.554578	1.09165	-1.08098	-1.14567	2.33381	-0.974328	-0.505482	1.41568	0.827727	0.506149	-0.625002	-0.174939
ENSG00000167755	KLK6	-0.00974486	0.106263	-0.482712	-0.485683	-0.433507	-0.318671	2.58824	-0.473372	-0.47756	-0.0858618	-0.34489	-0.336989	-0.452282	-0.486906	-0.447967	-0.474996	-0.484423	3.09905	1.26426	-0.38397	-0.416088	-0.462186
ENSG00000159763	PIP	0.830804	-0.392759	-0.133425	-0.672826	0.147524	-0.604204	-0.788232	-0.81328	3.43726	0.302119	1.46709	-0.712967	-0.519862	-0.728732	-0.615256	0.517873	0.913593	0.0983916	-0.653455	-0.631234	0.115196	-0.563613
ENSG00000138764	CCNG2	0.817011	0.060748	0.909687	-1.83984	0.565676	0.825991	-1.31147	-1.19379	0.376723	0.825753	1.13387	0.125232	1.21151	-1.35805	-0.519198	0.951084	0.865167	-0.49838	-1.32308	-1.30794	0.918703	-0.235402
ENSG00000100196	KDELR3	-0.484986	0.611372	-0.317834	1.61215	-0.824374	-0.88182	0.618635	-0.981077	-0.960025	-0.761137	-0.276414	-0.787443	-1.32735	0.959197	-0.0975628	0.0939506	-0.510577	2.1745	0.232452	1.02435	-0.882319	1.76631
ENSG00000010030	ETV7	-0.136782	1.61605	-0.933094	-0.399074	-1.02939	-0.671119	1.50027	2.00986	-0.196558	-0.564417	-0.528006	0.385779	-1.00704	0.00418985	0.135693	-0.882625	-0.268331	-0.793449	1.6021	1.61041	-0.618724	-0.835729
ENSG00000189064	GAGE2A	-0.238556	2.00512	-0.304361	3.90208	-0.306757	-0.308296	-0.308298	-0.307931	-0.309267	-0.308877	-0.306429	-0.303253	-0.307464	-0.309994	-0.306669	-0.272234	-0.306679	-0.307961	-0.296362	-0.275195	-0.26037	-0.262249
ENSG00000072110	ACTN1	-0.0884407	0.900959	-0.121157	1.48128	-1.10459	-1.22084	1.12198	0.239639	-0.910829	-0.190687	-0.323628	-0.179377	-2.18882	0.869406	0.509117	-0.89596	-1.09166	0.889936	1.02077	1.62238	-0.725479	0.386005
ENSG00000136155	SCEL	-0.0835599	-0.187825	-0.451166	-0.40516	-0.453871	-0.455611	3.20046	-0.455175	-0.456702	-0.413018	-0.289879	-0.251347	-0.45466	-0.446939	-0.322861	-0.455659	-0.453787	2.2142	1.71544	-0.218207	-0.429516	-0.445161
ENSG00000213918	DNASE1	0.400865	-0.00412126	1.18972	-1.35789	0.322503	0.0700738	-1.03535	-0.84642	0.854799	0.417461	1.06456	0.616503	1.50878	-1.21678	0.702978	1.00819	-0.146434	-1.29878	-0.545063	-1.00569	1.18872	-1.88864
ENSG00000112079	STK38	-0.435223	1.23579	-0.427055	0.167153	-0.483504	-0.580762	0.981053	1.34881	-0.475384	-0.281311	-1.07896	-1.29901	-1.99692	0.103757	1.06019	-0.603758	-0.505847	0.912456	1.016	2.00119	-0.935218	0.276538
ENSG00000275713	HIST1H2BH	-0.659261	0.888629	-1.17759	0.722657	-0.805329	-0.98343	1.21426	0.168278	-1.27323	-1.41147	-1.61135	0.666698	-0.465487	0.528506	0.00936244	0.974677	-0.711404	1.89426	0.71074	0.735602	-0.524973	1.10985
ENSG00000168907	PLA2G4F	0.736466	-0.02007	0.545706	-1.64753	0.833498	0.790788	-0.67471	-1.5065	0.973103	0.800909	0.596804	0.812355	0.541935	-1.24207	0.797044	0.946153	0.459401	-1.18612	-0.623639	-1.35196	1.01786	-1.59942
ENSG00000184357	HIST1H1B	-0.364374	0.778154	-0.859038	1.08828	-1.03962	-0.725709	0.293275	1.68361	-1.79798	-1.21572	-1.07274	1.21873	-0.623654	0.40493	0.815902	-0.177322	-1.16825	1.01397	0.573415	0.641003	-0.71827	1.2514
ENSG00000120370	GORAB	-0.61562	0.559969	-0.708346	0.594339	-1.48331	-0.942365	0.533227	2.07285	-1.08554	-0.767044	-0.20149	-0.670045	-0.741681	1.39796	-0.164138	0.122491	-1.17639	0.820649	0.885272	0.648779	-0.823336	1.74376
ENSG00000214128	TMEM213	0.618866	0.0566742	0.672233	-1.48402	0.417996	0.983268	-1.48404	-0.549571	0.806156	0.689396	0.630122	-0.0963192	1.02354	-0.904377	0.868077	1.18149	0.75893	-1.41398	-1.41254	-1.10942	1.08493	-1.33741
ENSG00000163029	SMC6	-0.809132	1.55707	-0.0179438	1.55341	-0.444686	-0.772338	1.19648	0.420511	-1.39156	-1.31948	-0.523532	0.239984	-1.05964	0.0318165	0.553227	-1.35075	-0.98311	0.639423	1.28575	1.18809	-0.833774	0.840186
ENSG00000065328	MCM10	-0.590409	0.627092	-0.686608	0.653779	-0.888499	-0.649285	1.1911	1.61187	-1.59978	-1.38308	-1.02705	1.31957	-0.428105	0.257603	-0.0615896	-0.35179	-1.11881	1.16847	1.4613	0.957971	-0.826972	0.363232
ENSG00000198168	SVIP	0.250836	0.0470644	0.997334	-1.87262	0.110849	1.11775	-0.579999	-0.882391	0.263293	0.387273	1.15108	0.581292	0.830181	-1.9907	0.762756	0.397889	1.22383	-0.704753	-0.742784	-0.766677	1.02823	-1.60972
ENSG00000257335	MGAM	0.309074	-1.20061	0.471251	-1.95507	0.455403	1.68162	-0.131237	-1.55046	0.87849	1.09	0.673235	-0.9885	0.843132	0.0370188	0.747645	0.924729	0.925807	-1.19263	-0.739099	-1.11072	0.346708	-0.515785
ENSG00000174469	CNTNAP2	1.03972	-1.17636	-1.12789	-1.08279	1.27098	0.605503	-1.15598	-0.27294	1.6222	1.04006	0.341258	0.590217	0.561799	-0.829114	1.48361	-0.0942145	1.26829	-1.14078	-1.0428	-0.386373	-0.675634	-0.838758
ENSG00000054938	CHRDL2	0.006226	-0.0328192	2.02127	-1.01599	-0.319541	1.2154	-1.12526	-1.0225	-1.20935	-0.725281	-0.468848	1.39593	1.31765	-0.844673	0.573802	0.937837	0.474496	-0.0618067	-0.706451	-0.526415	1.31569	-1.19936
ENSG00000196188	CTSE	-0.19834	0.811012	-0.342984	-0.348106	-0.346073	-0.32833	-0.144708	-0.347646	0.150563	-0.315646	-0.162712	-0.34213	-0.346987	-0.350289	-0.320445	-0.339053	-0.345972	4.32028	-0.220904	-0.00449523	-0.341208	-0.135822
ENSG00000196526	AFAP1	-0.33376	1.50088	-0.0386813	0.710945	-0.6675	-1.45063	0.888624	0.363806	-0.893559	0.097695	-0.0123082	-1.20945	-1.63497	1.01611	-0.378221	-1.14365	-0.863057	1.48511	1.0174	1.75728	-0.3645	0.152447
ENSG00000180198	RCC1	-0.655764	0.459035	-0.638765	1.50738	-0.385942	-0.938482	0.611344	0.882126	-1.01909	-0.369242	-1.18616	0.603264	-1.60509	-0.0260515	0.668645	-0.594199	-1.14145	1.76752	1.42721	1.24441	-1.00374	0.39304
ENSG00000182197	EXT1	0.256721	0.858577	-0.0163532	2.13694	-0.796836	-0.831381	1.04648	0.105117	-1.14585	-1.14185	-0.924549	-0.74281	-0.622469	1.09809	-0.302162	-1.03991	-1.33033	0.547658	1.18851	1.21517	-0.601652	1.04289
ENSG00000136982	DSCC1	-0.31941	0.597436	-0.669431	1.46155	-1.00916	-1.00514	0.787127	1.68033	-1.15084	-1.51777	-1.15409	1.36529	-0.644409	0.38108	0.652012	-0.531149	-1.25193	0.544094	0.874938	0.531255	-0.650725	1.02894
ENSG00000241186	TDGF1	0.0705919	-0.475118	4.25326	-0.484632	-0.33562	0.246954	-0.484646	-0.451214	0.167422	0.437754	-0.316954	-0.478462	-0.482938	-0.170671	-0.0371031	0.290717	-0.0822749	-0.484299	-0.476843	0.211868	-0.458135	-0.459662
ENSG00000146755	TRIM50	-1.15815	0.425148	1.13569	-1.18813	1.01901	0.741918	-1.1852	-1.07488	0.780896	0.316146	0.818321	1.24004	1.11163	-0.771748	-0.31865	0.11273	0.895652	-1.12937	-1.1928	-0.945581	1.46875	-1.10143
ENSG00000006757	PNPLA4	0.237615	-1.48583	0.344986	-0.362617	0.893202	0.411444	-1.43785	-0.109152	1.67364	0.544462	0.392574	1.34401	0.0897321	-1.6324	0.95866	0.857202	0.695744	-1.16105	-1.56656	-0.715499	0.806237	-0.778556
ENSG00000123219	CENPK	-0.566812	0.946804	-1.27908	1.01698	-0.701897	-0.584097	0.636886	1.33906	-1.79534	-1.56211	-0.54684	1.85299	-0.819831	0.304939	0.924796	0.224185	-1.01171	0.232303	0.801006	0.259511	-0.601509	0.929771
ENSG00000138160	KIF11	-0.561996	1.16664	-0.849362	0.671633	-0.638127	-0.751393	0.995792	1.64439	-1.57137	-1.88447	-0.9423	1.03045	-0.416417	0.185165	0.696178	0.0310687	-1.24786	0.572711	0.905208	0.864761	-0.775681	0.874988
ENSG00000082482	KCNK2	-0.453204	1.55792	-0.134449	-0.196755	-0.495349	-0.491322	-0.069609	-0.557893	-0.570594	-0.382331	-0.51507	-0.563914	-0.56839	3.32306	-0.555397	-0.552523	-0.56744	0.54853	-0.382492	0.309115	-0.511381	1.82949
ENSG00000215218	UBE2QL1	0.992145	-0.790222	0.646648	-1.26911	0.0308106	1.46119	-1.08483	-1.23081	0.522487	0.482907	1.1099	-0.424189	1.35412	-0.955526	0.878788	0.74154	1.26874	-1.17375	-0.685205	-1.21235	0.505358	-1.16863
ENSG00000196924	FLNA	-0.195271	0.669765	-0.167467	1.44485	-1.34951	-1.38383	0.977833	0.553159	-0.8373	-0.140519	-0.161576	-0.535057	-1.90213	0.988522	0.47449	-0.662025	-1.29581	1.14991	0.937646	1.58784	-0.665759	0.512245
ENSG00000164081	TEX264	0.477261	-1.74467	0.348118	-1.06163	0.645752	1.14375	-1.54198	-0.0215152	0.321954	0.610994	0.616703	0.623836	1.02446	-1.28963	1.01235	1.11169	0.797841	-0.715995	-0.984305	-1.30589	1.04507	-1.11417
ENSG00000101003	GINS1	-0.552981	-0.159315	-1.28415	1.01836	-0.893282	-0.955606	0.660375	1.45736	-1.13963	-1.60212	-0.802243	0.707189	-0.927148	0.404847	1.33132	0.357252	-0.720647	1.38418	1.1483	0.528225	-0.914257	0.953954
ENSG00000174939	ASPHD1	-0.571102	0.422728	-0.864455	1.79164	-0.855025	-0.787894	1.83055	-0.783925	-0.673069	-0.651624	-0.795237	1.31389	-0.808129	0.469344	-0.394941	-0.442104	-0.854779	1.61902	1.46696	0.729332	-0.737994	-0.423179
ENSG00000182372	CLN8	-0.0673994	-0.985341	-0.0426425	-1.39692	1.55226	0.895845	-0.932998	-0.7712	0.783684	1.4682	0.39837	0.373976	0.832411	-0.968067	0.668868	1.24691	1.067	-1.19337	-1.59443	-0.950411	0.360515	-0.745262
ENSG00000131149	GSE1	0.681574	-1.21208	0.555662	-1.08374	1.01654	1.30453	-1.3076	-0.155496	1.1847	0.812801	0.288652	1.21743	0.366812	-1.8914	1.02956	0.469783	0.149615	-1.18217	-0.191475	-0.771136	0.258153	-1.54071
ENSG00000088325	TPX2	-0.404368	1.08476	-0.840605	1.28098	-0.793302	-0.45367	0.795418	1.10887	-2.09162	-1.86579	-0.848673	0.633708	-0.489263	0.267454	0.727441	0.306517	-1.16648	0.919386	0.791312	0.837695	-0.657846	0.858074
ENSG00000136848	DAB2IP	0.712651	-0.431715	0.746305	-2.45855	0.604695	0.710907	-1.3154	-0.0922333	0.623791	0.84239	0.786631	0.0531006	0.862433	-1.27625	1.3789	0.918033	0.624457	-1.1141	-0.635274	-1.34725	0.344158	-0.537682
ENSG00000170324	FRMPD2	-0.0463782	-1.13293	0.02831	-1.14547	1.14998	1.94346	0.186153	0.201797	2.44562	0.0443925	0.224837	-0.524831	1.35831	-0.881571	-0.821545	-0.210938	0.609083	-1.08251	-0.379026	-0.88647	-0.0301625	-1.0501
ENSG00000138593	SECISBP2L	1.79424	0.158604	1.74467	-0.953698	0.566064	0.649407	-1.52823	-0.761855	0.397799	0.756513	0.498842	-0.0116353	0.823805	-1.43772	-0.970507	0.0608807	1.03279	-1.27441	-0.912555	-1.09005	0.801703	-0.344647
ENSG00000141696	P3H4	-0.578541	-0.0504623	-0.911115	1.04509	-1.08	-0.467523	1.52371	0.116359	-0.864825	-0.177685	-0.717207	-0.145583	-1.11643	1.31381	0.447498	-0.578408	-1.10505	0.643748	1.52562	1.53946	-1.55948	1.19701
ENSG00000149809	TM7SF2	0.536632	-0.851859	0.441836	-1.77019	0.584346	1.22071	-0.28166	-0.00920736	0.772965	0.102093	0.620224	-0.431698	1.12609	-1.83866	0.166049	1.19491	1.09851	-0.704234	-0.339938	-1.09698	1.19566	-1.7356
ENSG00000106302	HYAL4	0.973375	-0.979974	-0.61583	-0.981496	1.44321	2.00861	-0.927501	-0.413099	-0.0820705	0.311795	-0.512789	0.523334	0.87249	-0.897197	1.49396	1.61565	-0.460964	-0.972837	-0.924022	-0.722917	0.230039	-0.981766
ENSG00000169918	OTUD7A	0.985936	-1.42727	-0.0811691	0.168365	-0.141448	1.48223	-1.10672	-0.877386	1.11034	1.44992	1.05703	-0.972523	0.626465	-0.918347	0.467819	0.5116	1.65599	-1.40077	-0.827575	-0.645049	-0.242595	-0.874851
ENSG00000167232	ZNF91	0.415316	0.5328	1.46429	-1.24781	0.601369	0.783416	-0.874673	-1.1834	-0.677332	1.1725	1.40988	-2.32751	0.0812426	-0.750561	0.298397	0.428072	1.00679	-0.283803	-0.43458	-0.732842	1.09462	-0.776182
ENSG00000102934	PLLP	0.415059	-0.0745337	0.478563	-1.26381	0.707463	0.911473	-0.854558	-0.780394	1.05125	0.702639	0.718627	0.143558	0.81689	-1.26528	0.466174	1.04843	0.444336	-1.28842	-0.702183	-1.69981	1.65003	-1.6255
ENSG00000013306	SLC25A39	-0.639508	-1.06125	0.481368	-1.24509	0.681137	0.767353	-1.01227	0.090569	1.27088	0.378766	-0.279119	1.39001	0.975465	-1.94947	1.17242	1.18106	0.451557	-0.486982	-0.833965	-0.933649	0.853706	-1.25299
ENSG00000010278	CD9	0.834108	-1.08114	-0.1694	-1.90655	0.72127	0.790901	-0.970767	0.245853	0.715836	0.72957	0.578696	0.0548285	1.29074	-1.60593	0.324793	0.853931	1.41703	-0.739318	-0.952922	-1.57478	0.861974	-0.418728
ENSG00000165181	C9orf84	0.0313485	0.0692275	0.959329	-1.2347	-0.593844	0.923857	-0.854663	-1.59685	0.0861116	0.847106	1.1392	-0.891899	1.88602	-0.4647	1.60938	0.974149	-0.161696	-1.10005	-0.853569	-0.243803	0.675187	-1.20514
ENSG00000137103	TMEM8B	0.570813	-1.3033	0.811437	-1.0659	0.713689	1.408	-1.69306	-1.50761	0.280954	1.22172	0.506908	-0.851256	0.883859	-0.499005	0.898289	0.86634	1.25687	-0.497413	-1.10459	-1.04058	0.438421	-0.294583
ENSG00000173542	MOB1B	0.586972	-0.712345	-0.222774	-1.45467	1.33561	0.939897	-1.13059	-0.892695	1.2914	1.35425	0.619598	-0.569666	0.431073	-1.1798	0.0278794	1.01844	1.78509	-1.34671	-0.567814	-0.869652	0.122375	-0.56586
ENSG00000100362	PVALB	0.758993	-0.074316	0.363109	-1.60254	0.768038	0.794797	-1.3933	-0.386536	0.635159	0.448459	0.517368	0.635397	0.94873	-0.664054	0.728591	0.677018	0.822365	-1.49169	-1.35056	-1.22206	1.55634	-1.46932
ENSG00000139531	SUOX	0.763946	-0.706249	0.510601	-1.85539	0.828754	0.273701	-0.876758	-0.241718	0.9713	0.782024	0.692289	-0.226991	1.04436	-1.18439	1.57305	1.03092	0.350268	-1.50113	-0.809513	-0.726961	0.817918	-1.51003
ENSG00000074696	HACD3	0.16606	-0.98578	0.774749	-1.17574	0.397769	0.194405	-1.38846	0.41155	1.40459	0.32119	1.23742	-0.35778	1.48471	-1.2898	0.703414	0.507441	0.459045	-1.05553	-1.22042	-0.975643	1.52164	-1.13483
ENSG00000179299	NSUN7	1.20604	-0.160311	0.214299	-2.2229	0.816418	1.26889	-1.13406	-0.457929	0.173183	1.22069	0.764594	0.270284	0.801114	-1.60741	0.565006	0.416882	1.09249	-0.969383	-0.710579	-0.502101	0.322197	-1.36739
ENSG00000265460	RP11-690G19.4	0.133251	-0.838015	-0.395434	-1.09523	0.159679	1.98206	-0.94525	-0.525526	0.336397	1.02533	0.0117509	-0.25709	0.965395	-1.00667	0.412553	1.10575	1.831	-1.09451	-1.0258	-1.05891	1.25057	-0.971297
ENSG00000197444	OGDHL	0.416838	-0.136394	0.941593	-1.61404	0.432149	0.762991	-1.46403	0.130944	0.831856	0.64365	0.475417	0.51778	1.06384	-0.775892	0.578154	0.581298	0.643971	-1.71015	-0.991518	-1.06342	1.43142	-1.69644
ENSG00000187889	C1orf168	0.555656	-0.0572936	0.848343	-1.63487	1.2515	0.945743	-1.45932	0.0037507	0.979718	0.817494	0.586454	0.433723	0.625592	-1.14198	0.206928	0.494263	0.875208	-1.5732	-1.45577	-1.11566	0.891775	-1.07806
ENSG00000164197	RNF180	1.06824	-0.149364	0.910158	-0.948758	1.04048	0.893912	-0.260099	-1.46651	0.522477	0.789572	1.36531	-0.948033	1.02303	-0.731101	-0.450197	0.401247	0.855073	-2.17264	-0.29308	-1.51791	0.563364	-0.495168
ENSG00000112029	FBXO5	-0.538072	1.37633	-1.18799	1.36876	-1.04716	-0.764172	0.817166	1.12661	-1.21645	-0.972073	-0.70041	0.334827	-1.007	0.612186	0.042744	-0.447787	-1.09227	0.720826	0.815454	1.05321	-0.981476	1.68675
ENSG00000142552	RCN3	-0.418741	1.3879	-0.181001	1.21799	-0.868724	-0.932704	0.535302	-0.993413	-0.502496	-0.200047	-0.45416	-0.629799	-1.16225	1.83195	-0.865439	-0.767082	-0.953922	1.81183	0.555086	0.873268	-0.647838	1.36429
ENSG00000166046	TCP11L2	0.364532	-1.08668	1.37086	-0.731748	-0.129291	0.717685	-1.29788	-1.02694	1.30556	0.676542	0.91203	0.972784	1.3924	-1.34119	-0.347366	0.876298	0.8937	-1.5403	-1.06183	-0.828982	0.42622	-0.516401
ENSG00000077713	SLC25A43	-0.956518	1.06393	-0.192192	2.33449	-0.693145	-1.51384	0.511189	0.79148	-1.16935	-0.156056	-0.436423	0.229144	-0.823911	0.817929	-0.160913	-0.25633	-1.43995	-0.321066	0.842337	1.08763	-0.911879	1.35343
ENSG00000134013	LOXL2	-0.439807	1.08543	0.300064	1.45071	-0.409541	-0.912036	0.789217	-0.878058	-1.08628	-0.392503	-0.242532	-0.574731	-1.34631	1.14501	-0.897416	-1.04491	-0.793465	1.8612	0.985702	1.51751	-0.737404	0.620138
ENSG00000166405	RIC3	0.914956	-1.01218	-1.02334	-0.995203	0.802735	1.87499	0.238479	-0.887692	-0.222107	-0.647554	1.55242	1.12857	-0.971467	-0.806745	0.731827	1.19318	1.2987	-1.00622	-0.309662	-0.72444	-0.0997199	-1.02954
ENSG00000134690	CDCA8	-0.660784	1.09966	-1.44101	1.13618	-0.998805	-0.588452	0.476333	1.58614	-1.46084	-1.17451	-0.805754	0.668034	-0.693182	0.0119408	0.70008	0.128026	-1.03132	1.14127	0.613478	0.899329	-0.959395	1.35359
ENSG00000085276	MECOM	0.64565	-0.177901	1.01958	-1.52496	0.0283954	1.27075	-1.5768	-0.804147	0.0512684	0.63761	0.570743	0.506212	1.04087	-1.65022	0.86411	0.887133	1.10874	-0.704644	-1.3727	-0.223094	0.766719	-1.3633
ENSG00000163507	KIAA1524	-0.335669	1.40378	-0.860142	0.84873	-0.852929	-0.731221	1.44342	0.802517	-1.82965	-0.745061	-0.669969	1.56486	-1.34409	-0.250058	0.261458	0.314907	-0.913817	0.233313	1.51575	0.239306	-0.878699	0.783252
ENSG00000165795	NDRG2	0.0283921	-0.867836	0.863482	-1.60131	0.863437	0.655032	-1.74648	-0.0845192	0.634757	0.443298	0.407307	0.493866	1.13832	-1.57433	0.723774	0.835855	0.938282	0.0602243	-1.53271	-1.45594	1.11085	-0.333758
ENSG00000142621	FHAD1	-0.366472	0.693525	-0.453101	2.28845	-0.920504	-0.968388	0.820998	-0.638439	-0.531847	-0.241803	-0.486936	-1.01007	-0.957204	1.7032	-0.595574	-0.321332	-1.05466	0.675447	1.39103	1.36343	-0.81274	0.422994
ENSG00000140740	UQCRC2	0.250132	-1.1195	0.253946	-1.35854	1.45094	0.451043	-1.07175	0.0194188	0.901039	0.353237	0.556035	0.468564	1.33793	-1.64585	0.760213	1.23061	0.599011	-1.18285	-0.741288	-1.29718	0.952249	-1.16741
ENSG00000072571	HMMR	-0.341836	0.801109	-0.972846	1.48078	-0.612492	-0.29372	0.567278	0.994581	-1.35839	-1.75302	-0.498808	1.72672	-0.940793	-0.587505	1.0392	0.624954	-1.15806	0.191995	1.03693	0.785796	-1.12154	0.389674
ENSG00000166816	LDHD	0.381227	-0.725264	0.474971	-1.64868	1.01323	0.836783	-1.32116	0.264473	0.944775	0.344665	0.311485	0.901549	0.932682	-1.44543	0.92317	1.21322	0.685498	-1.39054	-1.05482	-1.1398	0.670077	-1.17212
ENSG00000102854	MSLN	-0.255945	-0.433909	-0.406482	-0.444452	-0.442655	-0.426967	-0.0357772	-0.216051	-0.370763	-0.381454	-0.207792	-0.347943	-0.393133	1.31802	-0.373575	-0.32863	-0.40702	3.90839	-0.384064	-0.226039	-0.397834	1.25408
ENSG00000110987	BCL7A	0.570451	-0.0315812	1.79505	-1.8858	-0.0522657	0.902452	-0.472197	-1.75764	0.823591	0.267088	0.773815	-0.238575	1.40625	-1.13574	0.878759	0.509569	0.798327	-1.16292	-0.38749	-0.770046	0.285489	-1.11658
ENSG00000069482	GAL	-0.30663	-0.336911	-0.149271	-0.350834	-0.27344	-0.350703	0.102078	4.39591	-0.15568	-0.259541	-0.239939	-0.3434	-0.308699	-0.320429	-0.0452185	-0.328854	-0.348257	-0.133558	-0.11165	-0.26488	-0.328413	0.45832
ENSG00000151849	CENPJ	0.22275	0.542397	-0.479108	1.19422	-1.27216	-0.877929	0.742958	1.51727	-1.49382	-1.01248	-0.684586	1.10493	-0.745277	1.02545	-0.283326	-0.476475	-1.3986	0.0747995	1.27614	1.35105	-1.0089	0.680706
ENSG00000119927	GPAM	0.780644	-1.55345	0.799363	-1.41587	0.804057	1.47311	-0.831757	-0.92582	0.231632	0.240464	0.96629	0.0190575	0.692282	-1.07323	0.506576	0.486649	1.87346	-1.12357	-0.873203	-1.04601	0.749118	-0.779784
ENSG00000175985	PLEKHD1	0.413101	0.411596	1.472	-1.25728	0.865812	0.666443	-1.08044	-1.18928	0.432786	0.106443	0.49069	1.39817	1.48494	-0.959849	0.860972	0.758236	-1.04377	-1.23781	-1.15329	-0.907917	0.565712	-1.09725
ENSG00000169020	ATP5I	0.250395	-1.0048	0.695668	-1.4576	0.988791	0.357111	-1.29661	0.00345984	0.589217	0.296904	0.48142	1.20122	0.814421	-1.65204	1.31601	1.2295	0.515701	-0.882171	-1.50203	-1.09827	0.873191	-0.7195
ENSG00000163932	PRKCD	1.01332	-1.28554	0.770639	-1.23996	0.713245	0.9685	-1.11206	-0.26268	0.135131	0.802575	0.956275	-0.693005	1.59246	-1.52922	0.241105	0.677572	0.897959	-0.685739	-0.499479	-1.06075	1.07588	-1.47623
ENSG00000182054	IDH2	0.379237	-0.548995	1.07538	-1.54735	0.541205	0.383267	-1.46019	0.214232	0.804764	0.537465	0.0833559	1.17006	0.953424	-1.53971	1.06396	1.12261	0.0742513	-0.943694	-0.988175	-1.02038	1.13127	-1.486
ENSG00000101447	FAM83D	-0.615186	0.63424	-1.63035	0.998403	-0.66076	-0.301152	1.08502	1.31494	-1.54042	-1.66427	-0.870508	0.764226	-0.683805	-0.0623972	1.06286	0.516991	-1.12369	1.21702	0.926221	0.643664	-0.622693	0.611653
ENSG00000174938	SEZ6L2	-0.866619	0.698234	-0.548094	1.19006	-0.81688	-1.18227	1.14514	-1.10899	-0.72111	-0.692134	-0.632789	1.35242	-1.1372	1.32589	0.918569	-0.500621	-1.1005	1.66873	0.963037	0.704588	-0.79196	0.132508
ENSG00000184661	CDCA2	-1.13575	1.01419	-0.725405	1.02324	-0.731231	-0.940676	0.424346	0.961584	-1.08791	-1.76183	-0.661929	1.74767	-0.547065	0.0834417	1.2532	0.515965	-1.02952	0.263685	0.482445	0.862247	-1.13566	1.12496
ENSG00000071054	MAP4K4	-0.790129	1.02102	-0.105852	2.07234	-0.532618	-1.05068	1.25529	0.213756	-0.286195	-0.607882	-0.635813	-0.524444	-1.04192	0.800217	-0.823128	-1.41274	-1.33151	0.986031	1.08553	1.17199	-0.455215	0.991965
ENSG00000196502	SULT1A1	0.549337	-1.57103	0.868329	-1.36383	-0.079825	-0.249478	-0.583277	0.519683	2.158	0.369193	0.0879011	1.21078	1.46126	-0.767549	0.327239	-0.183127	0.025706	-1.15174	-0.537189	-0.652667	1.13534	-1.57305
ENSG00000176204	LRRTM4	-0.356906	-0.565309	-0.572881	-0.342346	0.819911	2.60888	-0.540902	-0.508384	1.78543	-0.25987	-0.153547	-0.573195	-0.502831	-0.560559	-0.579609	-0.502619	2.54065	-0.455655	-0.544859	0.0954098	-0.442529	-0.388273
ENSG00000110723	EXPH5	1.02125	0.259997	0.82898	-2.19009	0.671078	1.16414	-0.786658	-0.77595	0.0783006	0.234521	0.649976	0.617689	0.62141	-1.7803	0.577685	0.909313	0.985733	-0.873741	-0.409974	-0.939802	0.716847	-1.5804
ENSG00000175348	TMEM9B	0.774929	-0.532692	0.52097	-1.97621	0.333502	1.37498	-0.473231	-1.18238	0.526586	0.338426	0.983527	-0.0645866	1.42001	-1.55601	0.672383	0.241733	1.47731	-0.930886	-1.10919	-0.677153	0.710421	-0.872437
ENSG00000124143	ARHGAP40	0.0163572	0.290327	-0.576861	0.489723	-0.565452	-0.582293	2.40394	-0.581452	-0.551702	-0.490758	-0.454758	-0.404316	-0.58114	-0.439044	-0.564407	-0.257448	-0.580061	2.80572	1.75039	-0.345144	-0.53081	-0.250817
ENSG00000163293	NIPAL1	1.04193	-0.142379	0.77648	-1.34597	0.0913876	0.738365	-0.781862	-1.71474	-0.0258878	0.439417	0.927134	0.581665	1.08978	-1.80906	0.777046	1.15932	0.824928	-0.270814	-0.613447	-0.776783	0.815588	-1.78209
ENSG00000113732	ATP6V0E1	0.1624	-1.89234	-1.50448	-1.59144	1.79319	1.02942	-0.307692	0.018265	1.01097	0.73275	0.540977	-0.346118	0.621036	-0.907975	-0.202785	1.27313	1.34568	-0.397716	-0.149975	-0.507073	0.301235	-1.02146
ENSG00000107537	PHYH	0.545458	-0.532977	1.25061	-1.81521	0.643603	0.778884	-0.87006	0.377706	0.965527	0.012995	0.114861	0.90928	1.27856	-1.59355	-0.0881709	0.523871	0.342037	-0.822966	-1.53275	-1.08949	1.50474	-0.902961
ENSG00000168993	CPLX1	-0.47251	-0.886446	1.86103	-0.862578	0.305411	0.288965	-0.785531	-0.32261	-0.450273	-0.498217	-0.085947	1.8026	2.31233	-0.658486	0.755133	0.580799	-0.740206	-0.843168	-0.79315	-0.72381	1.12187	-0.905206
ENSG00000130635	COL5A1	-7.61369e-05	1.06979	0.18893	1.13464	-0.425042	-1.40466	0.529526	0.490132	-0.876384	-0.303195	-0.264192	-0.908069	-1.69749	1.72406	-0.728738	-1.08063	-1.17977	1.1407	0.775239	1.03339	-0.579513	1.36135
ENSG00000112742	TTK	-0.261563	1.36354	-1.03347	1.03944	-0.781707	-0.792332	0.8649	1.14975	-1.15854	-1.46959	-0.269665	0.515149	-0.726876	-0.251745	-0.459576	0.129451	-1.11878	0.892424	0.730461	1.41136	-1.3621	1.58947
ENSG00000196747	HIST1H2AI	-0.306895	-0.168767	-1.60568	0.0969377	-0.882229	-0.579627	0.769718	1.39727	-1.23	-1.41414	-1.38576	-0.0529305	-0.395612	0.810683	1.34196	0.649188	-0.399847	1.7473	0.13112	0.37812	-0.494811	1.59399
ENSG00000113083	LOX	0.0607134	1.45927	-0.382725	0.872707	0.67338	-0.451657	0.0496264	-0.395206	-1.23862	0.106317	-0.638862	-1.34198	-1.42019	1.42057	-0.696869	-1.26291	-0.553317	1.31206	0.395593	1.29562	-0.884481	1.62096
ENSG00000151320	AKAP6	0.350486	-0.289439	0.685962	-1.834	0.438178	0.592049	-1.45063	0.511662	1.17018	1.01693	1.17157	1.12677	0.226004	-1.25645	0.72577	0.5736	0.503885	-1.99687	-1.03633	-0.318079	0.130798	-1.04204
ENSG00000182481	KPNA2	-0.641548	1.12146	-1.58128	0.932834	-0.695531	-1.18031	1.24891	1.27568	-1.20505	-1.47079	-1.00327	0.690254	-0.663905	-0.0357434	0.37588	0.366026	-0.720748	1.14922	0.801608	1.39886	-0.641469	0.478909
ENSG00000167900	TK1	-0.591899	0.445633	-0.970838	0.67233	-0.733961	-0.425699	1.60002	1.01623	-1.18073	-1.21397	-0.778625	1.28654	-1.0189	-0.320224	0.101206	0.00369137	-1.13927	1.25955	1.93972	0.492891	-1.08071	0.63701
ENSG00000158458	NRG2	0.943488	-1.43243	-0.0598065	0.0281841	-0.439395	0.311168	-1.04487	0.16383	1.6812	1.25085	1.46917	0.203695	-0.807307	-1.24392	-0.254455	0.0328341	2.34222	-0.838455	-0.497956	-0.300196	-0.503598	-1.00425
ENSG00000070159	PTPN3	0.481978	0.0228362	0.880262	-1.76915	0.227521	1.13133	-0.363544	-1.00385	0.537931	0.89582	0.778879	0.157637	0.938604	-2.52865	0.57955	0.712858	0.981758	-0.616509	-0.157373	-1.13786	0.520454	-1.27048
ENSG00000163687	DNASE1L3	-0.195003	-0.565511	1.88909	-0.715674	0.0743294	-0.492011	-0.807346	-0.778043	2.19402	2.13376	0.507542	0.0915266	0.376092	-0.170036	-0.661269	-0.660641	-0.432142	-0.862422	-0.812565	-0.636317	1.32142	-0.798789
ENSG00000076382	SPAG5	-0.614171	0.9288	-0.86245	1.15203	-1.07932	-0.400591	0.506492	1.8268	-1.36844	-1.4872	-0.996415	1.29988	-0.811102	-0.0365348	0.857865	0.29211	-1.23807	0.444872	0.483993	0.87528	-0.826562	1.05274
ENSG00000040275	SPDL1	-0.183282	2.19783	-1.07775	0.968695	-0.420839	-1.07724	0.638847	0.365725	-0.815811	-0.872744	-0.503212	0.957664	-1.7885	0.155044	0.145988	0.0182693	-0.821173	0.127777	1.26448	1.23839	-1.34471	0.82654
ENSG00000041515	MYO16	1.21445	-0.5895	0.394968	-0.482251	0.642857	1.33426	-1.55007	-0.0675981	1.88767	0.93599	0.457753	-0.0237396	0.440435	-1.45265	-0.0137157	0.253732	0.838554	-1.86505	-0.899596	-0.0482951	0.0657411	-1.47395
ENSG00000049323	LTBP1	0.0844182	0.165381	-0.932463	0.376308	0.514648	-0.673024	0.416769	0.854399	-1.08441	-0.242243	-0.046664	0.160722	-1.5542	0.468454	0.860152	-2.2738	-0.751087	1.70941	-0.0880669	1.43442	-0.881352	1.48222
ENSG00000101311	FERMT1	0.837903	0.220513	-1.15213	1.93166	0.106856	-0.525981	1.23871	-1.31507	-0.593821	-0.216556	-0.184867	-1.02726	-1.26576	0.620156	-0.738855	-0.439488	-0.738579	1.23315	1.35111	0.426367	-1.17314	1.40507
ENSG00000165685	TMEM52B	-0.362998	-0.275209	2.92594	-0.613385	-0.578174	-0.600539	-0.154605	-0.538745	2.44954	1.67344	-0.392336	-0.605668	-0.519123	-0.405539	0.0830385	-0.172796	-0.286902	-0.491796	-0.319331	0.248943	-0.535658	-0.528096
ENSG00000124795	DEK	-0.685995	2.42406	0.471123	0.872757	-1.39285	-1.06709	0.801015	0.709061	-1.32491	-0.588484	-0.327026	-0.308342	-1.00162	0.0178115	0.0696304	-1.02769	-0.667015	0.605668	0.391574	1.63777	-0.627732	1.01827
ENSG00000196460	RFX8	-0.467689	0.00561528	-0.143739	1.51015	-0.503217	-0.845778	-0.386971	-0.70101	-0.585228	-0.503306	-0.162668	-0.353929	-0.776738	1.78989	-0.878299	-0.790252	-0.843297	2.28551	0.271227	1.20957	-0.803853	1.67402
ENSG00000254332	GS1-44D20.1	-0.0405481	1.13444	0.281147	1.81311	-0.556761	-1.29393	0.877284	-0.954652	-0.890058	-0.110642	-0.0909662	-0.97383	-1.26979	1.18238	-0.879517	-1.16964	-0.760933	1.56063	0.598307	1.05942	-0.517454	1.002
ENSG00000132000	PODNL1	-0.558117	0.607865	-0.916081	1.38865	-0.879167	-0.864041	0.0496244	0.396081	-0.885305	-0.366086	-0.837176	-0.441561	-0.841096	2.35941	-0.422756	-0.440745	-0.770111	1.52427	0.97321	-0.077925	-0.732564	1.73362
ENSG00000169862	CTNND2	-0.307861	-0.656789	-0.575428	-0.649124	3.09355	1.46538	-0.460117	0.333335	2.21904	0.293519	-0.323353	0.0382581	-0.598956	-0.665081	-0.553409	-0.17332	-0.175076	-0.657634	-0.583755	0.0500046	-0.529857	-0.583335
ENSG00000125872	LRRN4	-0.0430641	-0.413505	-0.602402	0.00930259	-0.556444	-0.504951	3.16155	-0.552014	-0.516683	-0.384834	-0.0726119	-0.368813	-0.573532	-0.302884	-0.154978	-0.108591	-0.592362	1.07381	2.55588	-0.00495005	-0.546625	-0.501304
ENSG00000026103	FAS	-1.21076	0.686708	-0.825268	-0.0943898	-1.05605	-0.239276	1.9748	1.33565	0.219625	-0.849246	-0.544427	0.142453	-0.447342	1.59669	-1.45727	-1.50703	-0.608117	0.359895	1.41135	0.271244	-0.00830751	0.849056
ENSG00000128595	CALU	-1.1932	1.04472	-0.870555	2.1225	-0.1234	-0.806286	-0.383815	0.533466	-1.44049	-0.970047	-0.595605	0.374555	-0.85917	0.782743	-0.152017	-0.155512	-0.941967	1.47356	0.452212	0.505683	-0.618003	1.82063
ENSG00000051108	HERPUD1	0.499479	-1.63925	0.359432	-1.87188	1.62103	0.491978	0.0222412	-0.46047	1.18694	0.904156	0.560389	0.708856	0.629368	-0.898232	-1.29827	0.64905	1.03127	-0.889994	-0.873507	-0.929963	0.962544	-0.765167
ENSG00000111775	COX6A1	0.0128066	-1.16833	-0.0646593	-1.44646	0.856694	0.501137	-0.914075	0.480088	0.922949	0.439996	0.0605743	0.472729	1.28434	-1.35634	0.836166	1.45836	1.06995	-0.941811	-0.988009	-1.42755	1.14941	-1.23797
ENSG00000070778	PTPN21	0.818743	-0.658493	0.656556	-1.34972	0.431013	0.834952	-1.69081	-0.262927	1.61565	0.155501	0.274065	-0.679626	1.06785	-1.32292	1.04584	1.47269	0.81022	-1.23989	-0.950148	-0.613845	0.481318	-0.896018
ENSG00000103253	HAGHL	0.706642	-0.751627	0.749429	-1.41444	0.683832	0.814364	-1.49766	0.121785	0.562586	0.260168	0.371835	1.06341	1.14582	-1.41593	1.11072	0.865498	0.343154	-1.21211	-0.874651	-1.10869	1.02487	-1.54899
ENSG00000163116	STPG2	0.737387	-0.586155	0.149802	-1.55097	0.125716	1.44681	-1.20221	-0.636911	0.826551	0.11647	0.826298	-0.61794	1.19163	-1.05457	1.03936	1.8291	0.851229	-1.2132	-0.72282	-0.939457	0.471057	-1.08719
ENSG00000170364	SETMAR	0.940633	-1.34382	0.497004	-1.27071	0.87965	1.4993	-1.73212	-0.738731	0.0587056	1.22266	1.0521	0.251465	0.339846	-1.01543	0.760963	0.5316	1.26536	-0.999255	-0.420811	-1.15761	0.358084	-0.978882
ENSG00000184363	PKP3	1.43316	-0.623884	-0.956547	-0.107052	0.204827	0.733308	1.61476	-0.981433	-0.99454	-0.92967	-0.0583068	0.735219	-0.967346	-0.464028	-0.963071	-0.782769	0.62295	1.55311	2.07039	0.33693	-0.963608	-0.512405
ENSG00000085871	MGST2	0.444549	-0.892821	0.83701	-2.1539	0.830653	0.317669	-1.17044	0.0765825	0.849916	0.277954	1.52984	0.501861	1.27557	-1.38872	-0.184073	0.443823	0.906037	-0.652366	-1.62503	-0.363267	0.873149	-0.734009
ENSG00000163517	HDAC11	0.199311	-1.69769	0.500243	-0.822622	0.715745	0.308277	-1.56363	-0.0421632	1.22762	0.859094	0.737169	0.19723	1.44549	-1.75566	0.366932	1.08929	0.842408	-0.438034	-0.927979	-0.977454	0.874169	-1.13775
ENSG00000154359	LONRF1	0.376205	0.209641	1.22224	-0.796004	1.37215	0.192312	-0.629793	-1.9553	-0.723012	0.530373	0.741246	0.667198	0.858061	-0.977745	0.930053	0.643777	1.16918	-1.79858	-0.833611	-1.21691	0.716097	-0.697569
ENSG00000204580	DDR1	0.608474	-0.27773	0.452879	-1.77547	0.44035	1.52391	0.0256439	-0.89864	0.953186	0.979353	-0.0784711	-0.878856	0.780528	-1.81523	0.617292	0.773229	0.911454	-0.616461	0.0153105	-0.180496	0.612807	-2.17307
ENSG00000184545	DUSP8	-0.358411	-1.15698	0.857744	-0.550428	0.650337	1.5258	0.108055	-2.02998	0.619152	1.05272	0.350632	0.666686	1.39231	-1.0894	-1.22795	0.145744	1.17249	-0.604637	-0.952092	-1.23914	0.82985	-0.162504
ENSG00000174527	MYO1H	-0.441805	-1.11828	0.0109699	-0.775984	-0.0834792	0.486992	-1.02319	-0.146521	2.44683	0.131244	0.64345	-0.469001	1.91952	-0.6644	-0.152967	0.748447	1.90586	-1.0917	-0.588513	-0.702913	-0.302808	-0.731769
ENSG00000076003	MCM6	-0.902036	0.849141	-1.33166	0.946876	-1.27467	-0.880812	0.356076	1.47161	-0.784288	-0.962736	-0.663859	1.22842	-1.20543	-0.0744398	1.42793	-0.320179	-0.776099	1.21929	0.315061	1.44398	-0.646825	0.56466
ENSG00000114573	ATP6V1A	0.683325	-1.16677	-0.0238656	-2.20877	0.654768	1.09974	-0.711149	0.499521	0.639922	0.858174	0.58185	-0.231066	0.945703	-1.35202	0.952949	1.10924	0.851691	-1.08538	-0.908582	-1.1552	0.830403	-0.864493
ENSG00000131094	C1QL1	-0.476037	1.07079	-0.716182	0.27533	-0.862092	-0.979376	-0.472599	2.69322	0.133397	0.402076	-0.0312673	-0.297642	-0.841099	0.0709819	-0.977232	-0.375169	-0.878289	0.178958	-0.528086	2.13914	-0.767517	1.2387
ENSG00000116183	PAPPA2	-0.10102	0.521972	1.1393	-1.3453	0.704438	0.715479	-1.81211	-1.2492	0.912641	0.758152	1.02785	0.725	1.12392	-1.06867	0.132341	0.581556	0.937233	-1.26791	-1.07908	-0.57383	0.536059	-1.31883
ENSG00000176092	AIM1L	-0.395792	0.219668	-0.541935	-0.128262	-0.405291	-0.483505	1.70555	-0.479958	-0.491591	-0.362687	-0.497608	-0.231061	-0.506875	-0.482979	-0.391316	-0.48536	-0.471179	3.64084	1.13376	0.50837	-0.358023	-0.494765
ENSG00000113448	PDE4D	0.530291	-0.228701	0.196381	-1.40048	1.06736	1.15605	-1.02515	-0.885386	0.756337	0.852915	0.793744	0.988558	0.243582	-1.70009	0.497195	0.554116	1.26813	-1.61695	-0.443446	-0.399395	0.54647	-1.75154
ENSG00000179051	RCC2	-0.104154	0.418929	-0.922186	0.873349	-1.27811	-0.762691	1.21114	-0.0375603	-0.639621	-0.299075	-0.969785	0.0334867	-1.77414	0.782991	0.970228	-0.816624	-0.759792	1.81068	1.1822	1.30666	-1.04076	0.814828
ENSG00000164078	MST1R	-0.337165	-0.0597951	-0.823528	-0.622206	-0.730003	-0.654924	2.10166	0.459873	-0.879184	-0.148183	-0.243193	-0.127396	-0.685101	-0.59804	0.327253	-0.497255	-0.328572	2.78849	1.99609	-0.217652	-0.35609	-0.365076
ENSG00000120526	NUDCD1	0.404338	0.397717	-0.775247	2.11242	-0.939028	-0.897849	1.08862	0.378747	-0.889139	-0.593569	-0.868861	-0.39321	-1.10147	0.222726	-0.285292	-0.48038	-0.909643	0.939519	1.30147	1.60218	-1.3717	1.05766
ENSG00000090889	KIF4A	-0.426763	1.1275	-0.969251	1.04433	-0.867422	-0.382908	0.52849	1.6217	-1.65106	-1.77861	-0.794883	1.20436	-0.613398	0.0673746	0.808879	0.0844389	-1.17886	0.499143	0.671991	0.870184	-0.891153	1.02591
ENSG00000139644	TMBIM6	-0.18527	-1.42384	0.125166	-1.88337	0.982285	0.675327	-0.510816	-0.136056	1.06381	0.600426	0.722361	0.557046	1.00676	-1.57791	0.0719647	1.3739	1.15313	-0.657256	-1.32303	-0.428759	0.9548	-1.16067
ENSG00000244486	SCARF2	-0.0244617	1.171	-0.756194	1.38849	-0.861531	-1.23957	0.472521	-0.663568	-0.622371	-0.326818	-0.281427	-0.874853	-1.20107	1.91072	1.01068	-1.03466	-1.01784	0.968937	0.521511	0.649857	-0.748839	1.55949
ENSG00000148848	ADAM12	0.297337	1.21058	-0.252321	1.4989	-0.266124	-1.30963	0.772618	-0.996988	-1.15078	-0.0595603	-0.192671	-0.350977	-1.41223	1.71855	-0.915386	-1.30412	-0.674877	1.1447	1.13759	0.980067	-0.55215	0.677474
ENSG00000131951	LRRC9	0.46422	0.792353	1.70792	-1.21781	-0.66861	0.805178	-1.33676	-0.999673	1.04994	0.760341	1.30599	-0.442576	0.637413	-0.909355	1.02677	0.70108	0.225143	-1.36189	-1.08794	-1.06762	0.58621	-0.97033
ENSG00000183617	MRPL54	0.992596	-0.698434	0.597998	-1.2238	0.455203	1.11406	-1.14654	-0.492696	0.0414768	1.03938	0.670834	1.21934	0.792921	-1.47851	0.276168	0.993905	0.931164	-1.69046	-1.03166	-0.938667	0.789904	-1.21418
ENSG00000198840	MT-ND3	0.106228	-1.39661	0.331541	-1.0542	1.60461	0.95452	-0.600256	-0.145924	0.060315	0.359937	-1.09143	-1.1226	1.68648	-0.724673	0.660674	1.01158	0.773481	-0.206819	-1.27719	-1.4118	1.50653	-0.0243928
ENSG00000167186	COQ7	0.496044	-0.812398	0.437934	-1.27244	0.924885	0.703391	-0.995044	-0.786351	0.767848	0.756251	0.886213	1.44075	1.27328	-1.55963	0.513618	0.61841	0.47629	-1.52354	-0.746678	-1.49583	0.740158	-0.843165
ENSG00000149257	SERPINH1	-0.902595	1.52287	-0.251346	0.76872	-0.834631	-0.537063	1.74039	-0.92082	-1.21682	-0.58303	-0.671311	-0.588767	-0.809727	1.40728	-0.498995	-0.726494	-0.819792	1.41628	0.888529	0.568183	-0.470127	1.51927
ENSG00000132530	XAF1	-0.0153001	1.36048	0.234195	-0.0408397	-1.07663	-1.1213	1.4865	1.41028	0.369161	-0.269872	-0.400038	-0.766249	-1.49409	0.7818	-1.42477	-1.41151	-0.61292	0.423079	1.55148	0.937288	-0.597463	0.676741
ENSG00000177191	B3GNT8	1.04427	-0.168164	1.03317	-0.627549	1.75312	0.875472	-1.29882	-1.75628	-0.301771	1.46985	0.781571	-0.967796	0.669479	-1.14292	-0.0886555	1.01497	-0.0177137	-0.451821	-0.632775	-0.478707	0.677969	-1.3869
ENSG00000054690	PLEKHH1	0.879927	-0.116806	1.17922	-1.82381	1.14512	0.589335	-0.983046	0.188225	1.38908	0.669474	0.120547	0.00877004	0.901502	-1.71528	0.14574	0.578295	0.292408	-1.47342	-0.00505271	-0.820338	0.595814	-1.74571
ENSG00000136643	RPS6KC1	-0.808045	1.42125	-1.04798	1.39417	-0.852357	-1.15747	0.492536	0.0635391	-0.802354	-0.751077	-0.495283	-0.418202	-0.439177	1.71141	-0.225387	-0.880977	-0.980229	0.910352	0.717373	0.901383	-0.699951	1.94649
ENSG00000184908	CLCNKB	0.232766	0.168722	0.751023	-1.63796	1.01044	0.526144	-1.47865	-0.411601	0.538605	0.680233	0.741218	0.816441	0.869462	-0.75952	0.577058	0.804735	0.482482	-1.51302	-1.22171	-1.04	1.45291	-1.58978
ENSG00000131771	PPP1R1B	-0.33012	-0.80415	2.22374	-0.675999	-0.594537	-0.464783	-0.651176	-0.741316	1.84873	-0.599137	0.140299	0.509601	1.40497	-0.230778	1.94532	-0.529989	-0.673138	-0.683644	-0.550209	-0.653065	0.919302	-0.809919
ENSG00000186212	SOWAHB	0.738184	-0.429108	1.03853	-1.97719	0.815105	1.14689	-0.922934	-0.825453	0.346955	1.04064	0.195769	0.655994	0.532426	-1.6899	0.495922	0.701596	1.08815	0.32043	-0.587869	-1.36196	0.303135	-1.62532
ENSG00000122591	FAM126A	-0.95034	1.70089	-0.433861	1.37861	-0.282017	-1.38683	0.240119	0.268805	-1.16334	-0.84553	-0.0352083	0.781147	-1.81985	0.0251009	0.639043	-0.11013	-1.19208	1.19343	0.217747	0.983897	-0.69943	1.48983
ENSG00000154920	EME1	-0.726479	1.28702	-0.892028	1.5171	-1.22416	-0.58706	0.882982	1.10627	-1.16341	-1.28355	-1.00651	1.35357	-1.11885	0.301411	0.456702	-0.0712901	-1.01446	0.445577	1.24474	0.66806	-0.87219	0.696558
ENSG00000115355	CCDC88A	-0.59376	1.68797	-0.0235171	1.6793	-0.626843	-1.86757	0.850117	0.405103	-0.780427	-0.0733819	-0.359736	0.48798	-1.82166	0.725327	-0.645146	-0.841262	-0.901142	0.375019	0.675696	0.936584	-0.571711	1.28306
ENSG00000167210	LOXHD1	0.404596	-0.856558	0.907014	-0.897013	0.626523	1.43082	-1.32969	-1.25078	1.98126	0.176455	-0.605742	1.48872	0.465496	-0.351978	0.60734	0.962351	0.13737	-1.36607	-1.05376	-0.393036	0.0872345	-1.17056
ENSG00000143476	DTL	-0.820811	0.509502	-1.58926	0.851159	-0.821669	-0.603678	0.856221	1.64268	-1.55313	-1.4321	-0.904473	1.14957	-0.268377	0.464906	0.95851	0.0015408	-1.10013	0.933608	0.451735	0.71857	-0.610738	1.16638
ENSG00000140534	TICRR	-0.537513	0.648789	0.00638162	1.04966	-1.19795	-0.644827	1.08348	1.47186	-1.69144	-1.24836	-0.96793	1.30045	-0.732875	0.446352	0.273487	-0.0832938	-1.46399	0.505137	1.50085	0.607545	-0.890392	0.564574
ENSG00000277775	HIST1H3F	-0.249496	0.497738	-1.13364	0.830686	-1.05169	-0.318341	0.847115	0.377453	-1.52193	-1.12099	-1.64227	1.15446	-0.725958	0.335765	1.11719	0.487763	-0.996839	1.50893	0.329846	0.810024	-0.94597	1.41015
ENSG00000180354	MTURN	0.451906	-1.97823	0.549739	-0.865666	1.41761	1.32773	-1.3919	-1.37528	-0.137831	0.840256	0.94437	-0.171494	0.434288	-1.03592	1.0288	1.12769	1.25252	-0.269274	-0.503598	-0.407423	-0.332945	-0.90535
ENSG00000142945	KIF2C	-0.611223	0.359991	-1.30621	0.926181	-0.937602	-0.48504	0.41319	1.55458	-1.48834	-1.01674	-0.921582	1.21318	-0.823211	0.076733	0.6012	0.202549	-0.925422	1.36525	0.507323	0.990016	-1.18355	1.48873
ENSG00000131459	GFPT2	-0.873226	0.388613	-0.223878	3.01796	-0.878938	-0.793423	0.336432	-0.548581	-1.18655	-1.00337	-0.513283	-0.547187	0.0888855	0.996452	-0.198287	0.0532581	-1.05015	1.11039	0.576772	1.51909	0.0629908	-0.33397
ENSG00000080224	EPHA6	2.26514	-0.903693	-0.566367	-0.648018	1.93718	1.18047	-0.849319	-0.511581	0.152094	0.0413281	-0.476567	1.35383	-0.697613	-0.844819	0.697297	-0.484296	1.46779	-0.797442	-0.727939	-0.511153	-0.627098	-0.449234
ENSG00000124813	RUNX2	-0.191323	0.895868	-1.25338	1.72976	-0.256162	-1.17931	0.0353698	0.43873	-0.0195932	-0.295857	-0.45333	-0.826079	-1.77149	1.54408	-0.517406	-0.715739	-0.796096	1.15803	0.395945	0.85817	-0.626525	1.84633
ENSG00000204983	PRSS1	2.50782	-0.405519	0.542694	-0.69398	0.0368441	1.67777	-0.6882	-0.634277	-0.481872	-0.419378	-0.341564	2.09659	-0.733683	-0.742227	0.0295564	-0.729365	1.41012	-0.723073	-0.0370029	-0.319758	-0.614767	-0.736729
ENSG00000155495	MAGEC1	-0.191383	3.25657	-0.392187	2.58121	-0.394651	-0.396234	-0.357722	-0.395857	-0.397228	-0.263307	-0.394319	-0.391487	-0.395371	-0.397959	-0.394846	-0.396526	-0.394574	-0.251039	-0.384108	1.0738	-0.365677	-0.357107
ENSG00000005882	PDK2	-0.134099	-1.89861	1.22825	-1.20905	0.950199	0.781405	-0.971811	-1.29295	0.701477	0.375256	0.439874	-0.221071	1.78552	-0.663	0.806435	0.495958	0.742757	-0.0856641	-1.5241	-0.908057	1.0045	-0.403228
ENSG00000124571	XPO5	-0.644066	-0.2527	-0.679196	2.10337	-1.03995	-0.870895	1.22333	0.664835	-0.418508	-0.508087	-0.767505	-0.97293	-1.27239	0.406031	0.0978905	-0.230857	-0.55986	1.19309	1.08524	1.85496	-1.10072	0.688913
ENSG00000102359	SRPX2	0.114041	0.668515	-0.276483	2.17096	-0.833248	-1.15948	0.895051	-0.443727	-0.245324	-0.332509	-0.0790231	-0.945962	-1.13069	1.33623	-1.05522	-1.09735	-1.18426	1.15293	0.610474	0.816383	-0.483289	1.50198
ENSG00000151418	ATP6V1G3	0.184735	0.400841	1.04026	-1.30296	0.566436	0.973918	-1.21494	-1.22582	0.746989	0.923577	0.759772	-1.24374	0.929215	-0.707141	0.743288	0.624697	0.968558	-1.27655	-1.27244	-0.64746	1.30464	-1.27588
ENSG00000144395	CCDC150	-0.639549	0.439665	-0.795283	1.05908	-0.828972	-0.927879	0.952602	1.89717	-0.900365	-0.905507	-0.891164	1.37965	-1.13914	0.426822	-0.0670545	-0.263927	-1.2454	0.26822	1.36205	0.470318	-1.03941	1.38809
ENSG00000162849	KIF26B	0.167503	0.422463	-1.27131	-0.624864	-0.0907043	-0.141178	0.414167	1.70063	-0.624422	-0.581751	-1.17383	0.677754	-1.88548	1.48854	0.557411	0.203761	-1.26153	0.417967	1.77763	0.690283	-1.21616	0.353107
ENSG00000013375	PGM3	-0.606967	1.23005	-0.275377	0.443144	-0.347457	-0.473382	1.58756	-0.534354	-0.906453	-0.655119	-0.600498	-1.01442	-0.870868	0.826226	-1.67045	-0.0431337	-0.222131	1.47014	0.794668	1.83216	-1.1267	1.16338
ENSG00000117069	ST6GALNAC5	-0.0150262	2.55395	0.0304443	-0.635805	-0.658456	-0.683496	2.03093	-0.664761	-0.685485	-0.516269	-0.634577	-0.435412	-0.662529	0.693101	-0.637257	-0.638636	-0.658017	0.810462	1.71646	0.888271	-0.604146	-0.593749
ENSG00000108829	LRRC59	-0.825333	0.45734	-0.264164	2.08556	-1.11304	-0.498612	1.18747	0.152718	-0.92975	-0.560766	-1.34578	0.88239	-1.22162	0.0162615	0.245791	-0.232396	-1.19985	1.0676	1.1947	1.27997	-1.10498	0.726486
ENSG00000117479	SLC19A2	0.0575168	-1.32823	0.1658	-1.28714	1.41242	1.40343	-1.02156	0.068765	0.69802	1.08632	0.322027	0.502062	1.10674	-1.52812	-0.128562	0.704098	0.337999	-0.633822	-1.50506	-0.791838	1.39763	-1.03849
ENSG00000127184	COX7C	0.539808	-1.1802	-0.711181	-1.51185	1.42613	0.519353	-0.856729	0.199711	0.701359	0.589445	0.746377	0.155121	1.20367	-1.20287	-0.0760813	1.08418	1.26637	-0.991285	-1.43235	-1.35067	1.18193	-0.300236
ENSG00000143498	TAF1A	-0.695959	0.870395	-0.676393	2.1733	-1.16586	-1.02554	1.00404	-0.455054	-0.476887	-0.432405	-0.454016	-0.893671	-0.6728	1.39739	-0.796896	-0.374176	-0.902483	0.93759	0.932101	0.790287	-0.712838	1.62989
ENSG00000138180	CEP55	-0.642472	1.37662	-0.452368	1.08798	-0.866316	-0.868139	1.27712	1.50985	-1.42744	-1.64387	-0.967327	1.25074	-0.364851	-0.12229	0.490232	-0.33068	-1.36126	0.391008	1.18145	0.627672	-0.488099	0.342439
ENSG00000166851	PLK1	-0.275398	0.304543	-1.22047	1.27148	-0.863705	-0.486172	0.941156	1.1683	-1.64294	-1.56893	-0.84116	1.61416	-0.426998	-0.203794	0.83316	0.406052	-1.32991	1.03994	1.21304	0.185506	-0.593932	0.476074
ENSG00000133135	RNF128	-0.74641	2.48357	1.05871	0.742969	-0.159812	-0.812138	1.95126	-0.947632	-0.368828	-0.554413	-0.601182	-0.696644	-0.958214	-0.395523	-0.780977	0.207091	-0.67627	0.316475	1.81438	-0.194423	-0.533313	-0.148675
ENSG00000148123	PLPPR1	0.0910119	0.320283	2.09337	-0.94377	0.000661432	0.261769	-0.926587	-0.907097	1.73797	0.413587	0.635147	-0.749237	0.974312	-0.801677	-0.926877	2.11886	0.0587336	-0.943401	-0.893483	-0.384859	-0.318887	-0.909822
ENSG00000088682	COQ9	0.484012	-0.55806	0.503074	-1.45615	1.01555	0.901878	-1.38534	0.258533	1.02577	0.472435	0.115663	0.87737	0.879417	-1.8848	0.795026	0.943371	0.442162	-1.14575	-0.627954	-1.15297	0.970096	-1.47333
ENSG00000198938	MT-CO3	-0.385903	-1.63844	0.134763	-1.21946	1.59064	0.493105	-0.63417	0.206829	0.879848	0.369345	-0.66504	-1.03947	1.20004	-1.05412	0.662239	1.51272	0.801177	0.133205	-1.08265	-1.36167	1.39823	-0.301213
ENSG00000078053	AMPH	-0.429932	1.98059	-0.18454	0.562574	-0.430491	-0.75406	-0.434203	-0.753225	-0.798159	-0.274933	0.223472	-0.845892	-0.692103	2.4765	-0.929384	-0.726065	-0.940344	1.13834	-0.010408	0.786519	-0.534699	1.57044
ENSG00000162063	CCNF	-0.78374	0.264323	-1.48916	1.37005	-1.02565	-0.565092	0.686435	1.39612	-0.771649	-1.07368	-1.12537	0.716335	-0.889408	-0.0678923	1.15298	0.0139449	-0.822503	1.16434	1.54823	0.75508	-1.14181	0.68812
ENSG00000155511	GRIA1	-0.228672	-0.224426	-0.254846	-0.633939	-0.443046	-0.457887	-0.571775	3.57567	1.34239	0.0753761	0.747232	-0.663733	-0.655873	0.591753	-0.667462	-0.352691	-0.640287	-0.580085	-0.439766	1.23389	-0.303535	-0.448282
ENSG00000128655	PDE11A	1.49267	-0.0682708	1.54629	-1.31331	0.625259	1.33181	-0.412098	-1.0831	1.28165	0.846331	-0.063584	-1.30607	0.659606	-0.845457	0.731121	0.399371	0.554539	-1.35202	-0.791038	-1.14567	-0.0122824	-1.07575
ENSG00000273983	HIST1H3G	-0.272276	0.129914	-1.85237	-0.257435	-0.730147	-0.397899	0.702772	1.70138	-1.35617	-1.50726	-1.03609	1.13303	-0.453824	0.449518	1.06217	0.38369	-0.574857	1.47017	0.531134	0.11178	-0.643871	1.40664
ENSG00000167123	CERCAM	-0.122102	0.55986	-0.406385	1.54962	-1.23974	-0.776657	0.610032	-0.428971	-0.579303	-0.141676	-0.586754	-1.24274	-1.14535	1.24252	0.89638	-1.16006	-1.02637	1.66782	0.771118	1.03566	-0.861066	1.38417
ENSG00000154153	FAM134B	-0.0473794	-0.113284	0.660232	-1.53483	1.36263	0.275413	-1.75456	0.152204	0.84256	0.84287	0.710744	0.412497	1.10487	-1.39438	0.277433	0.861636	0.900597	-1.44753	-1.2836	-0.27075	0.792834	-1.35021
ENSG00000125319	C17orf53	-0.378384	-0.124644	-1.37228	1.19777	-0.733715	-0.826759	1.05388	2.04586	-0.963225	-0.605271	-1.09019	1.309	-1.09417	0.19365	0.301815	-0.0456884	-1.2455	0.573141	1.17188	1.10068	-0.907489	0.439626
ENSG00000198554	WDHD1	-0.903335	0.894185	-1.09726	0.609956	-1.11575	-0.644279	0.0711542	2.02373	-1.04378	-1.07087	-0.785858	0.952322	-1.04926	0.0955545	1.50707	-0.024548	-0.748528	0.689581	0.45616	1.56652	-0.944391	0.561612
ENSG00000168297	PXK	0.763273	0.0157288	1.45045	-1.42585	-0.300062	1.0092	-1.93607	-0.321767	0.0671823	0.464903	1.49299	-0.103327	0.724199	-1.0786	1.15869	0.385865	0.931316	-1.35496	-1.27765	-0.594361	0.667565	-0.73872
ENSG00000161714	PLCD3	-0.847838	-0.672846	-0.689906	1.4865	-1.29235	-0.82354	0.811294	1.93337	-0.407631	0.261057	-0.617727	0.139786	-1.35717	0.492096	0.289117	-0.444947	-1.01137	0.626087	0.699947	2.04453	-1.05793	0.439463
ENSG00000153317	ASAP1	-0.369666	0.625472	-0.126246	1.60323	-0.565955	-1.31813	0.570852	0.980445	-0.66595	-0.439592	-0.68764	-0.111204	-1.25246	1.72574	-1.35792	-1.50388	-0.795664	0.889577	1.08236	0.624701	-0.223505	1.31545
ENSG00000057019	DCBLD2	-0.681851	0.303754	-0.32657	1.30138	-1.08595	-0.630376	2.79862	-0.663718	-1.02491	-0.518409	-0.705447	-0.0726299	-0.36246	-0.00777588	-0.0357083	-0.346839	-0.594661	0.708902	2.13507	0.830173	-0.726275	-0.294317
ENSG00000214456	PLIN5	-0.138137	-0.520209	1.09968	-1.19366	0.721002	1.7867	-0.657332	-0.889478	-0.821658	0.437056	0.735451	-0.642291	1.2833	-1.13888	0.586975	0.830033	1.61623	-1.1591	-0.715613	-0.85279	0.836474	-1.20376
ENSG00000111186	WNT5B	-0.455929	3.15533	-0.850128	-0.181649	0.305048	-0.908143	-0.118995	0.0995551	-0.113471	-0.295062	-0.460776	-0.872188	-0.762319	1.0096	-0.722171	-0.838338	-0.905293	1.45841	-0.0101206	1.27064	-0.476629	0.67264
ENSG00000250479	CHCHD10	0.378739	-0.661256	0.122547	-1.57168	1.0106	0.920913	-1.38729	0.328613	0.900954	0.33799	0.476835	0.66777	0.890549	-1.81815	0.987933	0.421411	0.875687	-0.620081	-1.27854	-1.53863	1.24531	-0.690238
ENSG00000150477	KIAA1328	1.44197	0.541425	1.76273	-1.09906	0.732956	0.729838	-1.63302	-0.92374	0.293523	0.0558976	0.946851	-0.460747	1.16091	-0.926099	-0.708648	-1.32208	1.4396	-0.99011	-0.393006	-0.646785	0.469637	-0.472047
ENSG00000216819	TUBB2BP1	1.29418	-0.939435	-0.672229	-0.884741	1.32117	1.48528	-0.628103	-0.986867	1.57672	1.89118	-0.257779	-0.462463	0.292434	-0.874676	-0.840425	0.778887	0.512088	-0.978777	-0.951294	-0.0902262	0.441363	-1.0263
ENSG00000103365	GGA2	0.319755	-0.839818	1.16319	-1.7596	0.084872	1.30165	-0.942756	-0.287265	1.82127	0.636052	0.221701	0.148239	0.414773	-1.29782	0.88548	1.14026	0.307509	-1.38624	-0.0178652	-1.03659	0.526399	-1.4032
ENSG00000128591	FLNC	0.327295	0.971481	-0.185716	2.51417	-0.506545	-0.880292	0.330678	-1.36912	-1.07754	0.193035	0.250661	-0.280354	-1.37441	1.39568	-0.999896	-0.988194	-1.10257	1.0689	0.190698	0.568018	0.121446	0.832582
ENSG00000168268	NT5DC2	-0.645227	0.042597	-0.840479	1.55406	-1.02011	-1.0364	-0.270258	0.54596	-1.62774	-0.157716	-0.824954	0.369718	-0.438206	1.39028	0.869319	-0.128992	-1.18845	1.55343	0.56485	0.361386	-0.929506	1.85644
ENSG00000144354	CDCA7	-0.587854	-0.309368	-1.15896	1.98769	-0.705546	-0.802066	1.02254	1.70163	-1.18677	-0.795438	-0.791178	1.15508	-1.16605	-0.115684	1.04686	-0.234692	-0.48657	-0.128525	1.00356	0.459861	-0.998528	1.08998
ENSG00000278674	RP11-49K24.9	1.01759	-0.736827	-0.738845	-0.335258	1.14247	2.55045	0.624458	-0.741826	-0.540837	0.883832	0.51165	1.07683	-0.740941	-0.742966	1.70952	-0.741541	-0.74041	-0.741844	-0.712318	-0.669814	-0.690052	-0.643332
ENSG00000176641	RNF152	0.857049	0.211923	0.557511	-1.73194	0.902024	1.28454	-1.5899	-0.238238	1.16218	0.863315	0.280284	-0.911224	0.360317	-1.14294	0.531189	-0.0748729	1.63144	-1.17287	-0.538554	-1.36786	0.744055	-0.61743
ENSG00000152217	SETBP1	0.884793	-0.548579	1.37431	-1.99078	0.198321	1.1668	-1.3578	-0.501767	0.0277088	1.04827	1.00475	0.921226	0.636894	-1.11756	1.37264	-0.51241	0.592878	-1.28526	-0.633778	-1.03223	0.267981	-0.516405
ENSG00000142319	SLC6A3	-0.319911	-0.621427	3.00991	0.10495	-0.555701	-0.592446	-0.428644	-0.569459	2.27868	0.308452	1.50013	-0.627435	-0.634765	-0.554449	-0.27024	0.432616	-0.633231	-0.533429	-0.611894	0.0573799	-0.237988	-0.501102
ENSG00000085999	RAD54L	-0.686211	0.277582	-0.910733	1.11236	-0.967168	-0.140867	0.618891	1.71389	-0.976318	-1.641	-0.80999	0.988072	-0.934053	0.00179994	0.782987	0.0658944	-1.39719	1.04405	0.894969	1.12092	-1.13469	0.976794
ENSG00000109929	SC5D	0.235074	-0.487608	-0.00286848	-2.12292	0.823425	0.769834	-0.452681	0.0177647	0.698091	0.0311419	1.1228	0.694683	1.01331	-1.48674	0.164649	1.25886	1.02517	-1.21798	-1.20187	-1.38892	1.14983	-0.643043
ENSG00000182240	BACE2	1.06701	-1.07189	-0.24869	-1.15761	0.255877	0.57949	-1.45551	0.115897	1.22079	0.242895	0.821516	0.76228	1.41889	-1.62859	0.936276	0.600885	0.481167	-0.737912	-0.992039	-0.972374	1.1721	-1.41047
ENSG00000177465	ACOT4	1.2974	-0.901482	0.364199	-1.79426	0.125738	1.05297	-0.968512	-0.264155	0.72729	0.359786	0.58627	0.350967	1.09745	-1.66166	1.63084	0.675629	0.640437	-0.812987	-0.825256	-0.787253	0.563679	-1.4571
ENSG00000134668	SPOCD1	-0.185436	0.358115	-0.470653	2.72215	-0.814953	-0.486634	1.54961	-0.671585	-0.526119	-0.284934	-0.903153	-0.826435	-0.669996	0.13508	-0.157583	-0.647417	-0.842253	0.883596	1.69657	1.28763	-0.604227	-0.541382
ENSG00000111450	STX2	-0.891239	0.695588	-0.589511	1.97153	-0.93385	-1.37737	1.32479	1.24419	-0.913755	-1.09497	-0.75395	-0.521692	-0.21684	1.04986	-0.562986	-0.343977	-1.0388	0.171344	1.07161	0.644924	-0.393775	1.45886
ENSG00000100336	APOL4	1.77271	-0.14418	-0.431271	0.565417	-1.29114	-0.240769	0.876732	1.76993	-0.43312	-0.428564	-0.736961	-1.37833	-1.31704	0.459746	-0.0355901	-0.726507	-0.701352	0.262838	1.75626	1.31816	-1.01171	0.0947519
ENSG00000112118	MCM3	-0.773519	1.53173	-0.429642	0.170028	-1.41616	-1.02575	0.497932	1.7262	-0.785499	-0.769817	-0.691103	0.320445	-1.01266	-0.460555	1.40216	-0.463931	-0.585139	0.917223	0.7298	1.77462	-1.12405	0.467695
ENSG00000215018	COL28A1	1.34046	-0.426006	0.415601	-1.38062	2.0282	1.96401	0.00187815	-1.01935	1.59652	0.261014	-0.288625	-0.750308	-0.427534	-1.09953	-0.363831	-0.473966	1.21909	-0.566381	-0.492336	-0.58717	-0.282686	-0.66843
ENSG00000111725	PRKAB1	0.619222	-1.18452	0.633979	-1.51823	0.795806	0.755925	-0.667377	0.286895	0.87208	0.393118	0.531965	-0.00841651	0.993853	-1.58433	0.972295	0.925845	0.883582	-1.5443	-1.04239	-0.67521	1.09745	-1.53723
ENSG00000165905	LARGE2	1.01737	-0.219565	0.492324	-1.54652	0.180306	1.43633	-1.20368	-1.62436	0.617388	0.562	1.06039	0.505228	1.20171	-1.17447	0.518977	0.441182	1.08309	-0.169548	-0.908928	-1.37148	0.394827	-1.29256
ENSG00000151846	PABPC3	0.60286	0.0690385	-1.58923	2.62653	-0.327489	-1.40422	0.78984	-0.359965	-1.20183	-0.0497611	-0.113755	-0.0361668	-0.863679	0.80738	-0.0649843	-1.31602	-0.540221	0.719899	0.307481	0.947131	-0.361966	1.35912
ENSG00000144908	ALDH1L1	0.795809	-0.722965	0.925582	-1.58361	0.999952	0.910325	-1.46123	0.146673	0.232746	0.662518	0.679434	0.787301	0.739318	-0.960647	0.830155	0.624234	0.667377	-1.5928	-1.13746	-0.966709	0.935664	-1.51167
ENSG00000275700	AATF	-0.215396	1.12745	-0.723896	2.48089	-1.20429	-0.96224	0.879535	0.861903	-0.402127	-0.515635	-0.850329	-0.171636	-1.49466	0.142058	0.274982	-0.722389	-1.05312	0.143664	1.42929	1.25651	-0.520039	0.239464
ENSG00000189043	NDUFA4	0.0865286	-0.844475	-0.198546	-1.85719	1.26411	0.458393	-0.775776	0.368422	0.910897	0.485255	0.36495	0.770105	1.16726	-1.2386	0.339642	1.09563	0.992974	-1.36482	-1.54571	-1.19686	1.16922	-0.451408
ENSG00000138376	BARD1	-0.803203	1.0314	-0.819056	0.537497	-1.13025	-1.09199	0.74532	1.81917	-0.917455	-1.09569	-0.696268	1.00766	-1.49843	-0.0144535	0.730639	-0.73612	-0.412506	1.23378	0.657668	0.589735	-0.638352	1.50091
ENSG00000012124	CD22	2.60309	0.34306	0.994642	-1.08611	-0.856005	0.97396	-0.69583	-1.11789	0.342768	0.777877	-0.320194	-1.24764	1.35434	-0.182706	0.462263	-0.880016	0.761124	-0.974368	-0.261622	-0.895075	0.616165	-0.711823
ENSG00000188730	VWC2	0.857063	-0.500475	-0.506693	-0.516312	2.33725	3.00197	-0.51633	-0.515717	-0.3646	1.33481	-0.384349	-0.507164	-0.457641	-0.453509	-0.513157	-0.502736	0.453542	-0.487935	-0.485716	-0.327666	-0.45541	-0.489218
ENSG00000153446	C16orf89	0.805228	-0.126064	1.17504	-1.04676	1.66315	-0.153417	-1.16816	-0.936471	1.63193	0.822464	0.728491	1.40876	0.432518	-1.04894	0.413502	0.749986	-1.10792	-1.09761	-0.961662	-0.758221	-0.757303	-0.668529
ENSG00000173221	GLRX	1.06856	-1.17168	-0.622485	-1.05309	-0.125674	0.947517	-0.176544	-0.286362	0.699712	0.536336	0.989845	-2.13538	1.75132	-0.738102	-0.710735	0.757769	1.53897	-0.487653	-0.789905	-0.244946	1.02956	-0.777041
ENSG00000171320	ESCO2	-0.801041	0.485263	-1.13529	0.718944	-0.761264	-1.08598	0.873381	0.979041	-1.39119	-1.69476	-0.767019	1.89925	-0.315886	0.588655	1.06768	0.338233	-0.927234	0.532987	0.248491	0.671377	-0.84887	1.32524
ENSG00000173442	EHBP1L1	-0.102647	1.84813	0.34059	1.1691	-1.57885	-1.37192	1.11663	0.421466	-0.527055	0.147217	0.0412412	-0.573542	-0.880867	0.398343	-1.06435	-1.55364	-1.00576	0.710628	1.42952	1.22148	-0.32841	0.142687
ENSG00000163918	RFC4	-0.605615	0.230319	-1.23256	0.848136	-1.03556	-0.630249	0.964811	0.871077	-1.44692	-0.681276	-0.551871	1.53043	-1.01555	-0.267132	1.83146	-0.905923	-0.416998	1.05101	1.29388	0.428874	-1.00477	0.74442
ENSG00000013583	HEBP1	0.00511869	-0.124116	1.01606	-1.1409	0.454966	0.726756	-1.50046	-0.811617	0.220711	0.228413	0.354483	1.44659	1.16101	-1.57929	0.769547	0.949828	1.26588	-1.12608	-1.29386	-1.22983	0.90063	-0.693831
ENSG00000117122	MFAP2	-0.405678	1.06468	-0.847902	0.420233	-0.0802049	-0.885746	0.167727	-0.8548	-0.496787	0.0193173	-0.225769	-0.738186	-0.942121	2.25965	-0.920255	-1.00542	-0.688567	2.03728	0.25978	0.947109	-0.672167	1.58782
ENSG00000187801	ZFP69B	-0.332351	2.12409	-0.51717	1.54625	-0.745401	-0.978987	0.623009	0.953413	-0.688123	-0.54355	-0.657041	-0.732035	-1.52954	0.00196608	-0.457799	-0.877207	-0.860171	1.21536	0.529491	1.56501	-0.468235	0.829014
ENSG00000163689	C3orf67	-0.943122	0.464256	-1.18397	0.526188	-0.700853	-0.771023	1.62704	1.06301	-1.1159	-0.527851	-0.689371	1.74634	-1.50831	0.0230793	1.28091	-0.163008	-1.22386	0.947886	1.31292	0.239275	-0.428752	0.025107
ENSG00000196109	ZNF676	-0.211205	0.280606	2.22408	-0.517737	2.11803	-0.543638	-0.463125	-0.764043	0.204214	1.57511	-0.141702	-0.743068	-0.654272	-0.713519	-0.773408	-0.599738	1.95083	-0.809336	-0.42811	-0.596504	-0.283404	-0.110065
ENSG00000183654	MARCH11	1.52076	-0.799641	-0.499873	-0.783283	0.744017	1.54525	-0.811259	-0.800361	-0.276641	1.03187	-0.11083	-0.604492	1.98482	-0.7703	-0.651484	1.9786	0.0779017	-0.81084	-0.811	-0.68966	0.337848	-0.801395
ENSG00000165475	CRYL1	0.506305	-1.58686	1.10898	-2.0239	0.438015	1.16674	-0.238047	-1.30547	0.555882	0.80874	0.0402801	-0.568214	1.74249	-0.583482	-0.298458	0.420099	1.37473	-0.0949316	-0.807018	-0.494791	0.880605	-1.0417
ENSG00000100612	DHRS7	0.850253	0.100444	0.687769	-1.71037	1.18895	0.480923	-1.44565	-0.618808	0.641384	1.20791	0.95573	-0.550134	0.743451	-1.50164	0.546538	1.20377	1.11715	-1.16146	-0.454166	-1.15911	-0.154249	-0.9687
ENSG00000158125	XDH	-0.318843	0.241465	-0.0534937	-0.453149	-0.650249	-0.654036	3.04737	-0.637748	-0.661647	-0.389927	-0.588687	-0.230862	-0.660087	0.462821	-0.429568	-0.385373	-0.583907	1.89404	1.90027	0.187255	-0.566355	-0.469289
ENSG00000141756	FKBP10	-0.353607	0.967159	-0.0420586	1.11624	-0.51585	-1.30826	1.12815	-0.347719	-0.719764	-0.246728	-0.17353	-0.735714	-1.38718	1.85835	-1.07829	-0.527057	-1.17961	0.981591	0.648998	0.985331	-0.79476	1.72431
ENSG00000005243	COPZ2	-0.565404	0.853756	-0.790183	1.2998	-0.941346	-1.34587	-0.160716	0.725318	-0.097478	-0.370167	-0.089822	0.749484	-1.78193	1.75568	-0.790467	-0.462193	-0.800388	0.626776	-0.0530654	0.976329	-0.745641	2.00753
ENSG00000163568	AIM2	-0.544896	1.83733	0.0261915	1.99299	-0.950565	-0.839853	0.836915	-0.347412	-0.595298	-0.556471	-0.938434	-0.995017	-0.956754	1.11259	-0.979981	-0.999269	-0.467518	1.57077	0.600193	1.08662	0.203903	-0.0960331
ENSG00000117399	CDC20	-0.664788	0.136808	-0.83732	0.982093	-0.388797	-0.586778	0.68985	1.64968	-1.73634	-1.51642	-0.977545	1.09882	-0.718712	-0.109425	0.520316	0.436122	-1.10943	1.49438	0.712544	0.675077	-0.936998	1.18686
ENSG00000139146	FAM60A	0.376163	-1.16221	0.566365	-0.635338	0.334157	1.05238	-0.129303	-0.487253	1.35537	1.12084	0.832933	-0.37648	0.498752	-1.93187	-0.336962	0.978719	1.30308	-1.72899	0.187369	-0.791713	0.594527	-1.62053
ENSG00000263232	ATP5A1P3	0.612809	-0.858973	0.58963	-1.56973	1.13445	0.643839	-1.12953	0.0747652	0.271584	0.567905	0.780011	0.679926	1.30318	-1.66635	0.927549	0.51203	0.683408	-1.25744	-1.32521	-0.708508	1.02618	-1.29153
ENSG00000115504	EHBP1	0.122631	1.50817	-0.0994931	2.32839	-1.44891	-0.312443	0.299709	-0.525484	-0.942809	-0.763628	-0.574613	-0.49877	-1.46167	0.792509	-0.381092	-0.612632	-0.712578	0.76537	0.838773	1.53147	-0.709642	0.856754
ENSG00000155363	MOV10	-0.552625	1.02361	-0.441829	0.967738	-1.38407	-0.685509	0.917648	1.40859	-0.302634	-0.178495	-0.990749	-0.945951	-1.32319	0.800135	0.041037	-1.26876	-0.782109	0.935716	1.52381	1.56468	-0.867112	0.540072
ENSG00000106868	SUSD1	0.157134	-0.474388	0.876957	-1.55529	-0.703545	0.985077	-0.447286	-0.688156	0.192293	1.18609	0.91464	-1.01626	1.03407	-1.2127	1.00386	1.20798	1.37746	-1.20864	0.0242208	-0.192704	0.418595	-1.87941
ENSG00000117724	CENPF	-0.407455	1.32884	-0.657083	1.35808	-0.69045	-0.504587	0.543221	1.16586	-1.99614	-1.84421	-0.857403	1.05401	-0.192397	0.244272	0.461414	-0.0891965	-1.27812	0.564754	0.404244	0.666535	-0.645424	1.37123
ENSG00000180263	FGD6	-0.287204	1.27814	-0.361917	0.10709	-0.912573	-1.11437	2.12483	0.336125	-0.422423	-0.0142699	0.01186	-0.63553	-1.78553	1.02519	-0.854695	-0.663444	-0.755539	0.407983	1.84868	1.24224	-0.827354	0.252724
ENSG00000065717	TLE2	0.102523	-0.782297	1.20559	-1.72919	0.887002	0.640518	-1.36162	-1.28314	-0.058818	0.622854	0.175005	1.05143	0.957345	-1.32763	1.61173	0.774645	0.534467	0.308138	-0.97682	-1.40207	0.540045	-0.489696
ENSG00000135063	FAM189A2	0.614364	-0.225652	0.319029	-1.64773	0.919342	1.13055	-1.03462	-0.327983	0.249392	1.16843	1.08495	0.225958	0.492587	-1.35002	0.568082	1.24177	0.95272	-1.75903	-0.867573	-1.49606	0.519534	-0.778041
ENSG00000169071	ROR2	-0.152776	0.817466	-0.641089	0.78321	-0.206353	-1.2148	0.413653	-0.090804	-0.639951	-0.23693	-0.614913	-1.74778	-1.70796	2.01019	0.44099	-0.397616	-0.43897	1.304	1.07671	1.11796	-0.953747	1.07952
ENSG00000196268	ZNF493	0.832533	-0.0961771	0.906769	-1.50708	1.16281	1.04478	-1.1646	-1.50759	-0.487426	0.903573	1.4876	-1.16969	-0.0632838	-1.19465	0.660868	0.969734	1.06943	-0.143867	-0.043983	-0.0496623	-0.0231127	-1.58697
ENSG00000106780	MEGF9	0.288443	0.0363341	1.17404	-1.66228	-0.522656	1.51445	-1.04179	-1.07107	-0.00509904	1.30598	1.28716	-0.662844	1.02	-1.45533	0.572804	1.0649	0.967389	-1.18065	-0.606428	-0.0383126	-0.0633876	-0.921641
ENSG00000146729	GBAS	1.19965	-0.997808	-0.091482	-1.50039	1.31854	0.372205	-1.33167	0.0666538	0.954967	0.140829	0.89162	1.1077	0.55916	-1.51792	0.550334	1.00113	0.748446	-1.25249	-1.31951	-1.01209	0.717329	-0.6052
ENSG00000169302	STK32A	0.848957	-0.458428	0.626049	-2.05867	0.0900352	0.806602	-0.668703	0.794298	1.48821	0.299541	0.572651	0.675044	0.212708	-2.0172	0.841047	0.736891	0.668415	-1.253	-0.255527	-0.965145	0.44405	-1.42782
ENSG00000132386	SERPINF1	0.103829	0.945103	-1.06383	0.369892	-0.558372	-1.20399	0.594163	-0.125841	-0.071274	0.0907084	-0.711865	-1.07419	-0.948701	2.02369	-1.33792	-0.845979	-0.449268	1.71367	0.12152	1.29075	-0.444811	1.58272
ENSG00000179348	GATA2	0.875966	-0.395486	0.565818	-1.4203	0.121162	1.1243	-1.42933	-0.825339	-0.771438	1.00362	0.605333	-0.0764226	1.03067	-1.35684	1.42012	1.18761	0.857206	-0.376197	-0.964309	-1.61835	0.894826	-0.45263
ENSG00000235531	MSC-AS1	-0.134609	1.82937	0.0856017	1.78191	-0.850578	-1.39482	0.359586	-0.860815	-0.51986	-0.156904	0.00930563	-1.18945	-1.13809	1.51718	-0.621761	-0.9387	-1.04252	1.17924	0.75214	0.861923	-0.233902	0.705754
ENSG00000138182	KIF20B	-0.822125	1.61562	-0.567399	1.45774	-1.31474	-1.09819	0.97622	1.29441	-1.54203	-1.2493	-0.730235	1.12357	-0.409534	-0.0840023	0.0686075	-0.0365044	-0.940262	0.205575	1.26832	0.80184	-0.561389	0.543816
ENSG00000144455	SUMF1	0.419729	-1.82756	0.806516	-1.72009	0.437491	1.24346	-0.10785	-1.3603	0.36561	0.931682	0.507507	-0.97564	0.843125	-1.12385	1.18326	0.87697	0.8707	0.291786	-0.255477	-0.988009	0.777463	-1.19653
ENSG00000145743	FBXL17	0.657632	-1.87418	-0.138172	-1.28365	0.770909	1.30069	-1.38136	0.095084	1.22269	0.855973	0.724894	0.54939	0.553972	-1.21677	-0.185674	0.853613	1.33346	-1.13038	-0.000484831	-1.14248	0.444918	-1.01008
ENSG00000143228	NUF2	-0.589664	1.28271	-1.46023	1.27633	-0.868743	-0.552819	0.422745	1.79012	-1.36926	-1.51804	-0.64887	0.914799	-0.283686	0.121948	0.237441	-0.122509	-1.25604	0.819758	0.356721	0.659801	-0.625047	1.41253
ENSG00000197965	MPZL1	0.714304	-0.139775	-1.55474	0.803629	0.561753	-1.47104	1.34513	0.455063	-1.23469	-0.826483	-1.21972	-0.916455	-0.16769	1.38936	0.568002	-0.920144	-0.978391	1.33744	1.18075	0.214021	-0.158764	1.01843
ENSG00000102243	VGLL1	-0.00463613	0.345159	-0.378971	-0.384904	-0.382547	-0.384847	1.13057	-0.384377	-0.386295	-0.285641	-0.130309	-0.377327	-0.3836	-0.380462	-0.27895	-0.331085	-0.382433	4.19832	-0.106378	-0.0732076	-0.260642	-0.377435
ENSG00000043355	ZIC2	0.155833	0.537226	-0.916343	1.90045	-0.919726	-0.831051	0.651776	-0.589732	-0.674217	-0.773497	-0.645206	0.536237	-0.870272	0.468521	-0.874115	-0.758744	-0.734811	1.07593	0.766646	2.3936	-0.906704	1.0082
ENSG00000165621	OXGR1	0.683628	0.408748	0.874164	-1.21676	-0.711275	0.771274	-1.21682	-1.17016	0.753959	0.458005	0.234448	-0.71045	2.19008	-0.660098	0.872596	0.640405	0.543534	-1.08397	-1.22516	-0.9392	1.35799	-0.854938
ENSG00000279924	RP11-341D18.2	-0.327406	0.12664	-0.374038	-0.356891	-0.202224	3.00153	-0.365275	-0.389749	-0.400567	-0.349356	-0.21473	-0.315435	-0.38571	-0.401955	-0.384736	-0.399902	3.09875	-0.399618	-0.392329	0.180383	-0.377459	-0.369916
ENSG00000226650	KIF4B	-0.483575	0.896104	-1.15967	0.9042	-0.870424	-0.560686	0.550202	1.73648	-1.2449	-1.20214	-0.913159	1.09929	-0.859684	-0.0799528	0.881162	0.176209	-1.23551	0.447245	0.650569	1.27759	-1.23724	1.22788
ENSG00000143401	ANP32E	-0.746215	1.39728	-0.484373	0.999609	-1.56592	-1.48389	0.751702	1.97395	-0.296948	-0.418461	-0.152445	-0.08314	-0.966498	-0.3592	-0.011809	-1.19568	-0.918144	1.1868	0.342363	1.51868	-0.267586	0.779934
ENSG00000171467	ZNF318	-0.413351	1.16245	0.00269755	1.78595	-1.03892	-0.79968	0.471902	1.30036	-0.293356	-0.613104	-0.560393	-0.779486	-1.49595	0.817373	-0.689874	-1.13382	-0.984434	0.415271	0.628415	1.84426	-0.70678	1.08047
ENSG00000111424	VDR	-0.443762	-1.18087	0.248744	-2.2688	0.822441	0.69342	-0.295705	0.0755225	1.19957	1.53253	1.03508	0.471784	1.13656	-1.07863	-0.217916	0.704788	0.38433	-1.16857	0.0612412	-0.299244	0.35764	-1.77015
ENSG00000053918	KCNQ1	1.52194	-0.0793257	0.860417	-1.10889	0.28003	1.25394	-1.1042	-2.42714	0.266167	-0.158275	0.863617	0.648831	1.41032	-0.928493	-0.412266	0.202213	0.912059	-0.148088	-0.827437	-0.540613	0.672343	-1.15715
ENSG00000166130	IKBIP	-1.46376	2.04743	-0.484328	1.4072	-0.308113	-0.546446	0.874988	0.878665	-0.565092	-0.769184	-0.629943	-0.522936	-1.74237	0.367112	-1.14162	-0.150405	-0.29671	0.464385	1.06795	0.795635	-0.667629	1.38517
ENSG00000130518	KIAA1683	1.31911	-0.79009	1.96855	-1.23666	-0.809194	0.695356	-0.961601	-0.808464	0.151475	1.16484	1.27602	0.428854	0.0806412	-0.990442	1.39581	0.277127	0.0619048	-1.31181	-0.0634019	-0.558979	0.203455	-1.49249
ENSG00000176945	MUC20	0.528677	-0.236471	-0.409902	-2.3985	-0.213661	0.980019	-0.554538	-0.331911	0.642226	0.426946	0.863654	0.732095	1.16007	-1.34496	0.245158	0.800672	1.34674	0.126495	-0.529323	-1.86856	1.01391	-0.978826
ENSG00000104312	RIPK2	0.384805	0.811114	-1.36414	1.32306	-0.256324	0.0723108	2.26491	-0.755107	-1.09346	-0.678353	-0.825177	-0.809123	-1.51954	-0.0238846	0.438352	-0.624875	-0.585067	1.05112	1.44386	1.02389	-0.532356	0.253976
ENSG00000197299	BLM	0.196008	0.513756	-1.03773	1.24348	0.746757	-1.35389	0.35762	2.03871	-1.07749	-1.30318	-1.10215	1.05321	-1.14585	0.286382	0.265665	-0.447801	-1.48344	0.405106	0.934934	1.07434	-0.350302	0.185882
ENSG00000172840	PDP2	1.23753	-1.07921	0.543054	-1.48063	0.842114	1.57733	-0.784605	-0.632069	0.281512	0.290799	0.55168	-0.00838084	1.65642	-1.38863	0.434973	0.26937	1.05222	-1.31475	-1.07508	-0.232232	0.599361	-1.34078
ENSG00000066279	ASPM	-0.445615	1.02015	-0.813342	1.24425	-0.910099	-0.508065	0.491816	1.63675	-1.89836	-1.71884	-0.72993	1.23175	-0.18745	0.196963	0.271656	0.0185581	-1.20371	0.529627	0.53144	0.534919	-0.704354	1.41189
ENSG00000196482	ESRRG	0.0563691	-0.595015	0.751728	-1.61923	0.659275	0.393154	-1.39267	0.434723	0.793069	0.779738	1.14243	0.759365	1.32446	-0.844846	0.710368	0.540417	0.55614	-1.6244	-1.1517	-1.13299	0.881031	-1.4214
ENSG00000138079	SLC3A1	0.648331	-0.618169	0.970851	-1.36333	1.6449	0.652203	0.23884	-1.21134	1.51481	0.0280265	0.351003	-0.00470784	0.886172	-1.5027	-0.60352	1.053	0.756654	-1.41315	-0.670811	-0.754791	0.707612	-1.30989
ENSG00000185420	SMYD3	-0.635816	1.51249	-1.24378	1.67212	-0.333667	-1.21272	-0.148676	0.354132	-0.561115	-0.413391	-0.783915	-0.45303	-1.89583	1.31096	-0.110895	-0.384398	-0.726657	1.44545	0.966708	0.948215	-0.271785	0.96559
ENSG00000019102	VSIG2	-0.460394	0.993587	2.12742	-0.500342	-0.739021	-0.716232	-0.553649	-0.781268	-0.668879	1.02357	1.66503	0.790159	-0.485919	-0.577458	-0.516867	2.3886	-0.601491	-0.753862	-0.436307	-0.50216	-0.367395	-0.32712
ENSG00000109205	ODAM	1.29682	-0.163904	0.0207181	-1.18291	1.01917	0.711748	-1.18292	-1.18261	-0.0779124	0.579922	-0.0526638	-0.178558	1.71382	-0.74844	1.29916	0.701664	0.664144	-1.18263	-1.1826	-1.03704	1.34082	-1.17582
ENSG00000163006	CCDC138	-0.517544	1.27121	-0.573081	1.943	-0.637632	-1.14048	0.682888	0.632325	-1.11254	-0.976128	-0.556373	0.0408036	-1.54004	0.938928	-0.342247	-0.501205	-1.17472	0.918945	1.24814	0.734575	-0.61154	1.27271
ENSG00000138778	CENPE	-0.545094	1.52421	-0.816668	1.31803	-0.863089	-0.428933	0.346279	1.53379	-1.85897	-1.32591	-0.86966	1.19532	-0.625965	-0.0930108	0.517297	0.236895	-1.30655	0.348025	0.598713	0.552545	-0.667515	1.23026
ENSG00000198682	PAPSS2	-0.525614	0.733444	-0.837336	0.333651	-0.730839	-1.5119	1.69502	1.19353	0.139779	-0.44521	-0.955552	-0.184589	-2.26444	0.959709	0.297541	-0.11039	-0.965509	0.942466	1.14201	1.1352	-0.533941	0.492978
ENSG00000153294	ADGRF4	-0.252184	-0.519445	-0.529277	0.813566	-0.533297	-0.535882	1.30835	-0.47922	-0.378014	-0.433502	-0.379702	-0.52749	-0.534476	-0.0910701	-0.515102	-0.124498	-0.533169	3.74992	0.913212	0.515868	-0.450524	-0.484066
ENSG00000105707	HPN	0.653228	-0.522037	0.953607	-1.80597	0.958028	0.976976	0.0624053	-0.62905	0.406122	0.946425	0.770192	0.404452	1.14679	-1.36549	-0.16287	1.00306	0.757195	-1.89658	-0.173051	-0.956265	0.116007	-1.64317
ENSG00000174156	GSTA3	1.20697	-0.679463	1.14519	-0.769921	-0.765641	-0.360896	-0.769941	0.00435928	1.61084	-0.402508	1.39288	-0.136789	1.67482	-0.592004	-0.697329	-0.769538	-0.463043	-0.731284	-0.768183	-0.529266	2.16972	-0.768979
ENSG00000171241	SHCBP1	-0.665599	-0.0653594	-1.02936	0.866267	-0.608591	-0.476008	0.736744	1.68882	-1.56427	-1.45803	-0.988423	1.91	-0.514972	-0.146759	0.836504	0.429413	-1.11519	0.927063	0.875757	0.548628	-0.865861	0.679225
ENSG00000117226	GBP3	-0.0121113	-0.135179	-1.25044	0.53699	-1.87984	-1.01272	1.85197	0.746071	0.156727	-0.82646	-0.339778	-0.332907	-1.67146	0.638014	0.248875	-0.642324	-0.0492435	1.86174	1.31169	0.365841	-0.310585	0.745133
ENSG00000129625	REEP5	0.0586984	-1.95871	-0.642376	-1.2116	0.575839	0.789494	-0.178045	-0.521336	1.20583	1.26223	0.855171	-0.512272	1.27166	-1.07325	-0.350311	1.06055	1.42511	-0.437116	-0.646784	-1.56842	0.883422	-0.287789
ENSG00000185432	METTL7A	0.356299	-0.627026	0.317898	-1.70656	0.933255	0.739702	-1.19616	0.534824	1.04053	0.267483	0.470269	1.15905	0.973168	-1.15599	0.476835	0.764605	0.874422	-1.9256	-1.13851	-0.810421	0.833753	-1.18181
ENSG00000115216	NRBP1	-0.646957	0.295551	-0.874456	2.53491	-0.430068	-0.809143	1.06699	-0.0504063	-0.190874	-0.264188	-0.597039	-1.16926	-0.838821	0.636597	-1.23115	-0.688611	-0.629963	1.13637	0.510365	1.58179	-0.600031	1.25841
ENSG00000104213	PDGFRL	-0.557469	0.69855	-0.443296	0.635212	0.191177	-0.526451	-0.347979	-1.29801	-0.999199	-0.586152	-0.405492	0.842921	-1.20533	2.52764	0.0563181	-0.695236	-0.393713	1.03341	-0.195895	0.783994	-1.08538	1.97038
ENSG00000175793	SFN	-0.566009	-0.466649	-0.678014	-0.781331	-0.83103	-0.897295	1.91927	0.894169	0.00825005	-0.789409	-0.876395	-0.287265	-0.633439	0.421492	1.37569	0.208786	-0.822896	2.25286	1.77526	-0.507751	-0.313882	-0.404411
ENSG00000203930	LINC00632	-0.280751	-0.384319	-0.445649	3.91337	0.471053	-0.454098	-0.454617	-0.45388	-0.32655	-0.360632	-0.295246	0.613101	-0.452284	0.00182137	-0.450937	-0.454516	-0.45063	-0.167321	-0.452211	-0.359333	-0.318237	1.56186
ENSG00000148677	ANKRD1	0.28712	3.43661	-0.526344	-0.141212	-0.601235	-0.709898	1.27424	-0.276007	-0.692553	0.00791856	-0.573037	-0.503176	-0.615289	0.17118	0.282467	-0.475093	-0.67954	-0.681989	0.0412878	1.75419	-0.106404	-0.673238
ENSG00000172167	MTBP	0.696382	0.230138	-1.21056	1.39011	-1.22738	-0.978353	0.165488	1.42347	-1.18629	-0.789385	-0.366761	0.342519	-1.55531	0.722302	0.378239	-0.308853	-0.757601	0.744712	0.760527	1.11942	-1.21812	1.62531
ENSG00000150995	ITPR1	0.842981	-0.649929	1.30204	-1.73542	0.473072	0.937251	-1.20705	-0.280139	0.458587	1.10608	1.41956	-0.0149794	-0.627322	-1.41669	-0.688515	0.991805	1.43859	-0.684505	0.173526	-0.429633	0.152391	-1.5617
ENSG00000221818	EBF2	-0.115246	0.506377	1.46031	-0.544592	-0.350705	-0.576992	-1.16295	-0.963777	0.162934	0.930012	1.01196	-0.00762992	1.52658	-0.351391	-1.09079	0.881428	1.97666	-1.61704	-0.855115	-1.22948	0.640079	-0.230624
ENSG00000233101	HOXB-AS3	1.16491	-0.639321	1.08406	-1.39819	1.19877	1.06706	-0.318157	-1.56953	-0.303148	1.31326	0.34096	-0.657291	0.803082	-1.5152	0.365065	1.24588	0.77979	-0.909274	-0.0379233	-0.0738823	-0.401514	-1.5394
ENSG00000115616	SLC9A2	0.533193	-0.60295	0.302471	-2.30089	0.957659	0.730242	-1.05021	-0.3868	0.663902	0.759303	0.712476	0.933509	0.695723	-1.71807	1.0602	0.665166	0.622445	0.217589	-0.646147	-1.14228	0.545875	-1.55241
ENSG00000092969	TGFB2	0.0414298	2.32964	-0.436421	0.853992	-0.853669	-1.52913	-0.755426	0.778852	-1.04807	0.210175	1.20098	-0.198537	-0.778448	0.74898	0.0215835	-1.41764	-1.30837	0.310503	-0.175085	1.38325	-0.263834	0.885241
ENSG00000204228	HSD17B8	0.659904	-0.604462	0.926064	-1.85181	0.38936	0.998843	-0.158237	-1.56876	0.487617	0.709629	0.546939	-1.45539	1.2047	-1.08425	1.56677	0.865794	0.922681	-0.594725	-0.375152	-0.459504	0.17734	-1.30336
ENSG00000100097	LGALS1	-0.926785	0.277539	-1.07427	1.78265	0.406944	-1.43541	0.269811	0.666787	-0.41831	-0.746648	-1.39779	-0.328345	0.579015	0.98631	-1.29787	-1.23006	-0.0835293	1.46326	0.175301	0.815297	-0.162893	1.67899
ENSG00000168936	TMEM129	0.175741	-1.04646	0.61591	-1.646	0.500983	1.23172	-1.19708	0.249122	0.955697	0.4846	0.344385	1.04367	0.644534	-1.66764	1.21098	0.883923	0.601928	-1.06707	-0.308328	-0.71357	0.529501	-1.82657
ENSG00000244067	GSTA2	-0.200082	-0.492881	3.41586	-0.127318	-0.505239	-0.281472	-0.394837	-0.509303	2.42488	0.715983	-0.108391	-0.499732	-0.506755	-0.513042	-0.506321	0.143873	-0.3592	-0.336281	-0.485265	-0.0471624	-0.344257	-0.483064
ENSG00000078902	TOLLIP	0.726809	-1.29284	0.911542	-1.51595	-0.109976	1.51674	-0.547975	-0.818225	1.33023	0.426858	0.789732	-0.0406701	1.0476	-1.24213	-1.07447	0.810753	1.53613	-0.906405	-0.0627116	-0.278904	0.224382	-1.43052
ENSG00000115556	PLCD4	1.06408	-1.02212	1.8893	-0.802894	0.808846	0.887707	-0.720062	-0.100264	0.488767	1.10589	0.462297	-0.0669523	0.511815	-1.72946	0.195737	0.672481	0.684329	-2.18598	-0.432903	-0.407808	-0.0328176	-1.27
ENSG00000115368	WDR75	-0.39384	0.835123	-1.07591	2.57457	-0.755875	-1.18966	0.603631	0.742581	-0.490369	-0.496595	-0.358492	-0.610826	-1.28288	0.61165	-0.869034	-0.525071	-0.645508	0.492953	1.03604	1.01963	-0.693709	1.47159
ENSG00000175600	SUGCT	0.209573	-0.00992076	-0.840785	0.162172	0.399022	-1.02161	0.617361	0.457622	-0.635543	-0.27397	-0.252193	-1.00708	-1.32191	1.90472	-1.642	-0.0743704	-0.592029	1.04785	1.50131	1.09923	-1.25073	1.52328
ENSG00000144452	ABCA12	0.246818	-0.405425	-0.329579	-1.27629	-0.781044	-0.330314	2.16522	1.00908	-0.500793	-0.766874	-0.535423	1.06692	-1.24978	-0.922084	0.450663	0.417365	-0.859315	1.7077	1.58628	0.133067	-1.13013	0.303936
ENSG00000146411	SLC2A12	-0.276184	0.134038	1.42797	-2.06101	0.591373	0.576704	-1.19217	-0.598628	1.97167	0.744263	0.916567	-1.48462	0.766602	-0.456233	-0.857923	0.848656	0.578719	-0.201637	-1.39408	-0.231098	0.215701	-0.0186724
ENSG00000144152	FBLN7	-0.690546	0.893198	-0.246712	0.753074	-1.04137	-1.15658	0.213839	1.15829	-1.01316	-0.667914	-0.797512	0.3094	-0.884129	1.79955	-0.878727	-0.627543	-1.16448	1.95683	0.551815	0.389236	-0.323422	1.46685
ENSG00000186174	BCL9L	0.119793	1.78079	-0.717363	0.704394	-1.41754	-0.716394	1.19743	0.370567	-0.783359	-0.929919	-0.0881112	-1.20789	-0.957655	0.812877	0.465065	-1.61978	-0.865894	1.22256	1.44387	0.418497	-0.13922	0.907276
ENSG00000156687	UNC5D	1.12884	-0.64279	-0.966083	-0.968385	0.779752	1.17087	-1.05021	-1.05454	0.736743	0.926671	0.697604	-0.957343	0.833857	-0.846391	1.42053	1.35082	1.39201	-1.02375	-0.928322	-0.691497	-0.595452	-0.71293
ENSG00000173898	SPTBN2	0.723272	-0.209429	1.01616	-1.16445	0.297017	1.08744	-1.21271	-1.16729	0.214586	0.349478	0.700968	-0.687881	1.26818	-1.35759	1.04906	1.15889	0.689991	-0.708856	-0.353225	-0.22102	0.792841	-2.26543
ENSG00000100554	ATP6V1D	-0.113841	-0.0235414	0.785146	-1.64515	0.420602	0.431136	-1.29081	0.0335621	0.87439	0.334115	1.30582	0.752578	1.11794	-1.69374	0.944933	0.649041	0.625749	-1.35754	-1.43915	-0.440691	0.986447	-1.25701
ENSG00000125775	SDCBP2	0.444409	-0.480094	0.201006	-1.42432	1.07595	0.665147	-0.581039	-1.84326	0.667501	1.59848	0.618056	-0.0381118	0.0275382	-1.76898	0.588925	1.09413	1.34884	0.338144	-0.650512	-1.2848	0.381096	-0.978106
ENSG00000006747	SCIN	0.949328	0.101775	0.973099	-1.7143	-0.0159866	1.03544	-0.860741	0.0797454	0.395029	0.573246	0.950888	0.2872	0.730182	-0.67486	0.417053	0.420892	0.80784	-2.33805	-1.0427	-1.40782	1.24535	-0.912612
ENSG00000133302	SLF1	-0.443458	1.10111	-0.790038	0.855147	-0.487163	-1.20845	1.06452	1.76045	-0.932433	-0.746964	-0.502615	0.0661036	-1.93811	0.931867	-0.128839	-0.541694	-0.90942	0.255682	1.48859	1.43397	-0.647805	0.319547
ENSG00000182010	RTKN2	-0.0133634	1.48061	-1.39184	-0.396301	-0.844157	-0.193208	1.01009	0.799262	-1.03939	-0.744324	-1.0423	0.526288	-1.18138	-0.17405	0.67052	-0.302304	-1.00163	2.26288	1.29308	1.09696	-0.344896	-0.470545
ENSG00000196923	PDLIM7	-0.158126	0.354664	-0.268316	1.73489	-1.56	-0.912958	1.50453	-0.243754	-0.821265	-0.150287	-0.335654	-0.473493	-1.52614	0.897872	0.170119	-0.465741	-1.2578	1.16458	1.77295	1.0535	-0.717142	0.237571
ENSG00000178568	ERBB4	-0.33104	0.298138	1.19154	-1.7264	0.47011	1.08907	-0.3632	-1.33433	0.797373	1.26406	0.931665	1.1448	0.90254	-0.772176	-0.0739868	-1.14474	1.23318	-1.64201	-0.0606958	-1.18973	-0.151333	-0.532843
ENSG00000179913	B3GNT3	-0.324102	-0.395665	-0.0818428	-0.10812	-0.393672	-0.405343	2.20509	-0.50537	-0.451195	-0.292524	-0.400764	-0.474668	-0.504474	-0.508163	0.0338296	-0.454976	-0.503375	3.2875	1.51742	-0.329484	-0.436478	-0.47362
ENSG00000186510	CLCNKA	0.672614	0.0634315	0.764701	-1.71529	0.668984	0.698534	-1.52601	0.0798788	0.501558	0.44564	0.586445	0.837242	1.02582	-0.889876	0.207356	1.08546	0.671078	-1.54517	-1.35645	-1.19036	1.1996	-1.28519
ENSG00000126432	PRDX5	0.863416	-0.986181	0.364834	-1.74599	0.560246	0.940634	-0.805355	0.175758	0.392706	0.165399	0.625444	-0.135106	1.16202	-1.69912	0.390558	1.4183	1.17343	-0.787172	-1.16491	-1.03462	1.24563	-1.11991
ENSG00000161653	NAGS	1.49602	0.121626	1.17367	-1.40861	-0.482105	1.48282	-1.41002	-0.120795	1.20988	0.912767	0.880453	0.143102	1.366	-1.31552	-1.04671	-1.01601	0.269153	-0.85864	-0.730233	-0.705232	0.402262	-0.36387
ENSG00000135912	TTLL4	-0.457205	0.107581	-0.34602	1.06118	-1.44929	-0.932454	1.89212	0.841632	-0.140698	-0.212563	-0.932979	-0.473725	-1.41954	1.00084	-0.46951	-0.726122	-1.03616	1.03049	1.64065	1.19872	-0.82026	0.643312
ENSG00000142227	EMP3	-0.815003	0.164942	-0.459619	1.44579	-1.26535	-1.76687	0.8522	1.40402	-0.180836	0.0119358	0.0920714	-1.44597	-0.220939	0.844812	-0.839728	-0.691129	-1.08593	1.37736	0.0712965	1.16857	-0.0944914	1.43286
ENSG00000112530	PACRG	1.1065	0.302588	0.921683	-1.42358	0.762966	1.01505	-1.30706	-0.697101	0.792839	1.23936	0.84364	-0.728229	-0.64401	-0.910243	0.351259	1.03504	1.27681	-1.29854	-1.18575	-0.949736	0.586509	-1.09001
ENSG00000124253	PCK1	0.251365	-0.813804	1.94513	-0.674422	-0.805573	1.54717	-0.701181	-0.770774	-0.439502	0.965803	0.637194	-0.81877	1.42966	-0.810222	-0.613761	0.198639	2.21997	-0.690917	-0.81542	-0.413099	-0.362222	-0.465261
ENSG00000187105	HEATR4	1.56483	0.0356296	2.11104	-0.816913	0.149713	1.03164	-1.31776	-0.864411	0.589521	0.940993	0.345492	0.0767609	-0.320549	-1.37788	0.830891	0.0146819	0.777663	-1.93175	-0.398301	0.0404081	-0.415862	-1.06583
ENSG00000160710	ADAR	-0.951742	1.50436	-0.720165	0.892104	-1.3293	-0.788283	0.955462	1.81508	-0.0547047	-0.478421	-1.02757	-0.0699542	-0.829879	0.675909	-0.887818	-0.996397	-0.726689	0.298721	0.976281	1.86167	-0.633001	0.514321
ENSG00000224550	RP11-270C12.3	0.246305	-1.30822	0.0497898	-1.64904	1.25602	0.613395	-0.867649	0.516583	0.69055	0.34473	0.679619	1.1084	1.0506	-1.37067	0.57398	0.940283	0.61702	-1.30171	-1.39153	-1.25721	1.05187	-0.593117
ENSG00000143515	ATP8B2	-0.144948	0.416392	-0.0398714	1.65665	-0.506655	-1.6272	0.635599	0.478505	-0.726933	-0.115614	-0.0889299	-0.812378	-1.85338	1.52643	0.0797006	-1.13453	-1.18726	1.00737	0.267112	1.08205	-0.454949	1.54284
ENSG00000260807	RP11-161M6.2	1.53575	-0.963502	-0.903637	-0.684887	-0.357043	1.1954	-0.307322	0.795525	2.57385	1.19608	0.480293	-0.969343	-0.831747	-0.0894345	-1.09161	0.317251	0.608702	-1.22355	-0.338581	-0.934155	0.184567	-0.1926
ENSG00000266028	SRGAP2	-0.0600889	0.226249	-0.436905	1.52681	-1.08618	-1.10033	1.04989	0.353719	-0.674864	-0.310431	-0.753907	-0.659534	-1.87483	1.58943	-0.187704	-1.05996	-0.623579	1.39448	0.692624	1.09391	-0.45332	1.35453
ENSG00000120332	TNN	-0.11493	0.219879	0.00915953	2.93781	-0.394561	-0.632325	-0.315467	-0.39128	-0.629194	-0.261214	-0.674218	-0.42113	-0.35454	1.29241	-0.729932	-0.608781	-0.768095	0.0818436	-0.180765	-0.203978	-0.470596	2.60991
ENSG00000109625	CPZ	0.0869725	1.24751	-0.754438	0.690474	-0.774171	-0.775929	0.149833	-0.774936	-0.601999	-0.228686	-0.211591	-0.715939	-0.77498	1.7695	-0.687121	-0.720773	-0.774082	2.84078	0.761337	1.05087	-0.713677	-0.0889521
ENSG00000159720	ATP6V0D1	0.168553	-2.23155	-0.512958	-1.90235	0.862681	1.09093	-0.184313	0.240171	1.39577	0.605363	-0.313697	1.20269	0.448176	-1.14949	0.619462	0.826526	0.818433	-0.234996	-0.107336	-0.451848	0.401412	-1.59163
ENSG00000109684	CLNK	0.644002	0.305146	0.815038	-1.82964	0.378465	0.877877	-1.4192	-0.191141	0.734303	0.643456	0.839481	0.774893	0.738792	-0.98738	0.581272	0.66511	0.754219	-1.78413	-0.800235	-1.21725	0.952022	-1.4751
ENSG00000145321	GC	0.0570899	0.31048	4.41999	-0.30749	-0.303342	-0.290556	-0.20462	-0.306853	-0.284324	-0.255184	-0.137968	-0.200787	-0.304772	-0.310526	-0.261829	-0.263193	-0.26024	-0.3069	-0.290945	0.0855988	-0.277627	-0.306
ENSG00000095932	SMIM24	1.04609	0.601084	1.2577	-1.54749	0.858654	0.628647	-0.972512	-1.50043	0.417947	1.04797	0.829164	0.597715	0.307186	-0.942297	0.75186	0.279611	0.28369	-1.4832	-0.766815	-1.10079	0.935688	-1.52946
ENSG00000154380	ENAH	-0.511678	0.654113	-0.421445	1.59811	-0.3627	-0.655279	0.695558	-0.134629	-1.01354	-0.645679	-0.288607	0.160919	-2.44224	1.69085	-0.668255	-0.746725	-0.327711	1.13155	0.561149	0.568088	-0.525192	1.68335
ENSG00000119285	HEATR1	-0.809074	0.573838	-0.306892	2.86506	-1.17885	-0.795359	0.718323	-0.683547	-0.604238	-0.465009	-0.73268	-0.868246	-0.239729	1.24221	-0.56958	-0.596071	-0.677673	0.622644	0.578991	0.857599	-0.48255	1.55083
ENSG00000055163	CYFIP2	0.910777	-0.589367	0.285887	-1.47545	1.24553	1.34791	-0.135485	-0.217259	1.3335	0.632735	0.9024	0.435863	-1.38362	-1.22187	-0.254565	1.01288	0.863169	-1.96297	-0.000565188	-0.454864	0.00771438	-1.28235
ENSG00000167315	ACAA2	-1.73249	-0.784643	0.693577	-0.750289	0.940709	0.643065	-0.543799	-0.130589	0.480358	0.548071	0.302014	0.0796352	2.08023	-1.43904	0.124552	0.36299	1.23739	-0.736058	-1.05007	-0.846112	1.58813	-1.06762
ENSG00000163682	RPL9	1.38458	-0.712375	-0.587987	-0.759758	1.3697	1.32712	0.382155	-0.880858	-0.358834	1.58993	1.46725	1.47146	-0.688727	-0.937147	-0.905595	-0.602313	-0.542633	-1.21997	-0.0231326	0.767597	-0.879929	-0.660531
ENSG00000135919	SERPINE2	0.205815	1.09437	-0.41027	0.735979	-0.126042	-0.540138	0.257355	1.72798	-0.572823	0.196882	-0.624373	0.618339	-1.87037	0.357766	-1.90548	-0.716239	-1.05959	0.447314	-0.327948	1.79267	-0.609776	1.32859
ENSG00000162949	CAPN13	1.58129	0.121751	1.26872	-0.892758	1.24755	0.0279726	-0.50757	-1.60078	1.23098	0.107183	0.3737	-1.17766	-0.29636	-1.30305	-0.999981	1.35367	1.54286	-0.104947	-0.707187	-0.957592	0.140513	-0.448306
ENSG00000168481	LGI3	0.176364	-0.580383	2.65842	-0.340524	0.412744	-0.249809	-0.479934	-0.581319	3.27322	-0.330687	-0.327716	-0.308214	-0.16664	-0.489041	0.0184035	0.0956257	-0.549357	-0.542427	-0.50235	-0.375611	-0.287925	-0.522844
ENSG00000173432	SAA1	-0.272755	0.929585	-0.483352	-0.43584	-0.486614	-0.488713	3.86182	-0.092487	-0.490035	-0.376763	-0.388988	-0.282897	-0.427958	-0.255215	-0.379335	-0.468058	-0.138617	-0.272531	1.62924	0.0209832	-0.453091	-0.248382
ENSG00000198203	SULT1C2	0.591986	-0.165343	0.752346	-1.98535	1.08803	0.851654	-0.960698	0.409525	0.797475	0.633988	0.911812	0.483748	0.687937	-1.34249	0.586361	0.655714	0.515316	-1.88917	-0.811249	-1.15899	0.651794	-1.30439
ENSG00000009950	MLXIPL	0.270535	0.0716388	1.02384	-0.923	0.616917	2.12931	-0.946532	-1.39417	0.465876	0.901127	-0.161002	1.45758	-0.407174	-1.46084	1.01164	1.06587	0.206269	-1.13837	-1.02006	-0.323182	-0.500416	-0.945855
ENSG00000164172	MOCS2	-0.221712	-0.49033	0.25151	-1.21317	0.944626	0.494299	-1.26407	-0.79658	1.15549	0.964658	1.15619	1.45023	0.743585	-1.35098	-0.284182	0.915258	0.764347	-1.21286	-1.62955	-1.17418	0.844125	-0.0467064
ENSG00000115762	PLEKHB2	0.518309	-1.18958	-0.140242	-1.61543	0.770939	0.632852	-0.844735	0.713206	1.41821	0.75754	0.536666	0.58502	1.14106	-1.77027	0.227255	1.19119	0.369126	-1.34184	-0.640165	-0.634503	0.744993	-1.42961
ENSG00000232699	BDH2P1	0.899232	-0.90138	-0.504183	-1.4881	1.43237	0.918712	-0.960665	-0.347599	1.97478	1.11995	-0.0808435	0.401781	-0.186325	-1.07433	-0.0358247	0.358653	1.58004	-1.10771	-0.68692	-0.299398	0.369277	-1.38153
ENSG00000108576	SLC6A4	0.621947	-1.08785	1.63969	-0.862241	0.315234	-0.308099	-0.929237	-0.486213	1.95037	1.27078	0.703406	-0.977977	0.419676	-0.823344	-0.453969	1.50391	1.16834	-1.07595	-0.894387	-0.400399	-0.337096	-0.956598
ENSG00000152234	ATP5A1	0.650001	-0.608344	0.387719	-1.56336	1.08543	0.665541	-1.25125	0.127516	0.26335	0.553047	0.652984	0.858805	1.24573	-1.73298	0.943366	0.595562	0.779248	-1.35271	-1.33439	-0.748295	0.956883	-1.17385
ENSG00000133943	C14orf159	0.735859	-0.520724	0.448869	-1.84776	0.611086	0.931183	-0.939012	0.0245834	1.09347	0.560861	0.343177	0.702736	0.4363	-1.238	1.27681	1.10189	0.736123	-2.27745	-0.277857	-0.516321	-0.09008	-1.29574
ENSG00000060718	COL11A1	0.353842	1.78476	-0.909693	0.0263642	-0.911117	-0.912034	1.08903	-0.911299	-0.865954	-0.0286961	0.0781646	-0.806491	-0.905989	1.71357	-0.20893	-0.784714	-0.870699	1.84462	1.38587	0.782087	-0.80423	-0.138464
ENSG00000111052	LIN7A	0.516634	0.199617	0.64253	-2.11796	0.672462	1.01063	-1.65367	-0.110263	0.446104	0.941384	0.621034	0.771783	0.910855	-1.2995	-0.276935	0.673781	0.875292	-0.659735	-1.12253	-0.596411	1.10833	-1.55343
ENSG00000116871	MAP7D1	-0.60767	0.763612	-0.364657	1.48799	-0.947545	-1.08732	1.26383	0.606353	-0.498442	-0.0368525	-0.489546	-0.280073	-0.890864	0.447545	-0.606595	-1.47968	-1.43798	1.41427	1.52575	1.5156	-0.780945	0.483214
ENSG00000185187	SIGIRR	0.479697	-1.02782	0.918873	-2.01875	-0.420002	1.45121	0.152207	-0.70048	0.492285	0.420622	0.00129882	0.307805	1.34642	-1.72896	0.378344	0.437494	1.13121	0.065651	0.272524	-0.908778	0.818181	-1.86904
ENSG00000140848	CPNE2	-0.409807	-1.68892	-0.911724	-1.12125	1.24297	0.285687	-1.29793	0.383054	1.75904	1.54042	0.401846	1.3577	1.04293	-1.03394	-0.725482	0.539801	0.50876	-0.42421	-0.967858	-0.753186	0.195024	0.0770635
ENSG00000158786	PLA2G2F	-0.0114331	0.210009	-0.312862	-0.318282	-0.316105	-0.318189	-0.242087	-0.30651	0.0378492	-0.275806	-0.31566	0.00355077	-0.317063	-0.320551	-0.285586	-0.238482	-0.316	4.42054	-0.261313	0.0673699	-0.291545	-0.29184
ENSG00000138311	ZNF365	0.185912	1.45928	-1.09619	1.8918	-0.756833	-0.458554	0.381596	-1.02307	-0.0995246	-0.081562	-0.155684	-1.09492	-0.963262	0.305133	-0.416292	-0.074341	-1.01636	1.34766	0.456221	2.40521	-0.801534	-0.39469
ENSG00000124406	ATP8A1	0.951627	-0.373644	0.650929	-1.51542	0.231657	0.693125	-0.749662	-0.108658	0.963631	0.807543	0.822477	0.354113	0.237318	-1.02537	1.45363	0.794984	0.57947	-2.66837	-0.202069	-0.420614	0.0124201	-1.48911
ENSG00000197296	FITM2	0.338534	-1.3149	1.55843	-0.276634	0.792216	0.933239	-1.82995	-0.0308049	0.172146	0.595106	0.561849	-0.480954	1.25887	-1.11324	0.161126	0.767417	1.19631	-1.37527	-1.13313	-1.13414	1.03651	-0.68274
ENSG00000198597	ZNF536	1.13522	-0.434904	0.764411	-0.965489	0.44428	1.03327	-0.905819	-0.965064	-0.692125	1.38136	0.820551	2.32177	1.43785	-0.435615	-0.917048	-0.111753	-0.630968	-0.955087	-0.910353	-0.601748	0.139339	-0.952073
ENSG00000182568	SATB1	1.02448	-0.167764	0.92469	-1.22257	0.444253	1.28073	-1.58309	-0.439427	0.426209	0.572804	0.595372	-0.00232765	0.97879	-0.789851	0.394251	0.708042	1.26739	-2.34711	-0.7473	-0.618919	0.554011	-1.25266
ENSG00000172348	RCAN2	0.491735	-0.0603886	0.558619	-2.47347	0.898242	0.589584	-1.45296	0.461884	0.875791	0.632426	0.838447	0.495765	0.757433	-0.997978	0.520133	1.2155	0.42075	-1.59312	-0.893644	-0.637076	0.477076	-1.12475
ENSG00000128596	CCDC136	0.271508	0.450056	-0.388594	3.52157	-0.678605	-0.872695	-0.221762	-0.481229	-0.589056	0.0750188	-0.467428	-0.381271	-1.30366	0.725097	1.22522	-0.492851	-0.859216	-0.522663	0.672322	0.670425	-0.238066	-0.114108
ENSG00000145703	IQGAP2	1.04062	-0.65786	0.507678	-1.46989	1.18175	0.404255	-1.42017	0.167575	0.70732	0.581088	0.837771	0.433118	1.08992	-0.864185	0.625091	0.353907	0.829409	-2.21482	-0.76768	-0.612228	0.728707	-1.48136
ENSG00000167695	FAM57A	-0.576725	-0.44737	-0.94612	0.300538	-0.151301	-0.470956	0.675086	1.0102	-0.388492	-1.03692	-1.03289	-1.22074	-0.82141	1.50505	-0.287332	0.590799	-1.18133	2.21176	0.775189	0.575818	-0.759146	1.67628
ENSG00000112357	PEX7	0.531785	-0.865436	0.968913	-1.13847	1.02477	0.854482	-1.17627	-0.861891	1.11672	1.17121	1.74896	-0.997528	0.809342	-1.68395	-0.970885	-0.0323853	0.714334	0.0152723	-0.867517	-0.795112	0.821048	-0.387378
ENSG00000113302	IL12B	1.76808	-0.0996421	2.22634	-0.922003	0.659556	0.417809	-0.917071	-0.933732	1.97792	0.342504	0.646879	0.282507	0.685216	-0.83355	-0.850561	-0.0522878	-0.636715	-0.962982	-0.833692	-0.693475	-0.63795	-0.633156
ENSG00000110013	SIAE	-0.229221	-1.01229	0.662832	-1.21321	0.817337	0.91756	-0.373145	-0.239946	-0.0323682	-0.901201	0.31257	1.27199	1.67694	-1.10355	0.466795	1.12794	0.649465	-0.761043	-0.757056	-1.49931	1.59434	-1.37542
ENSG00000129925	TMEM8A	-0.0580058	-1.5136	0.39299	-1.26527	0.713687	1.11251	-0.231123	-0.780485	0.991605	0.588053	-0.0858529	0.807912	1.69945	-1.56329	1.10608	0.982923	-0.221483	-0.532938	-0.419957	-1.03197	0.922577	-1.61382
ENSG00000169100	SLC25A6	-0.412635	-1.40211	0.360162	0.204527	0.275976	0.610568	-1.28502	0.2393	0.849109	0.401092	-0.364964	0.730716	2.60175	-0.756963	-0.0719471	0.436573	0.550547	-1.42951	-1.39041	-1.06966	1.35533	-0.432426
ENSG00000155111	CDK19	-0.126371	0.890181	-0.11876	1.42466	-1.02455	-1.15191	1.07829	0.257928	-0.383753	-0.457062	-0.221325	-1.68159	-1.21118	1.0481	-1.16724	-0.741177	-0.752781	1.26508	0.922203	1.19322	-0.503727	1.46176
ENSG00000114023	FAM162A	0.808404	-1.24787	0.431921	-1.4646	0.923909	0.402965	-0.986833	-0.28987	-0.203455	0.72983	1.33366	0.382438	1.18214	-1.86893	0.316012	0.921617	1.03121	-0.284084	-0.777945	-1.41802	1.10697	-1.02948
ENSG00000178999	AURKB	-0.587392	0.715131	-1.26219	1.32227	-0.768225	-0.516202	0.693938	1.841	-1.25889	-1.32857	-1.03085	0.469699	-0.859544	0.0633247	0.627518	0.0519543	-1.24515	1.28794	0.971434	1.1111	-0.808769	0.510476
ENSG00000135074	ADAM19	0.194659	1.50775	0.544753	1.48573	-0.143312	-1.16781	0.983701	-0.0251149	-1.16004	-0.115825	-0.460705	-0.789596	-1.59772	0.9857	-1.52635	-1.52866	-0.545985	0.825067	1.18526	0.57036	-0.0770844	0.855233
ENSG00000198888	MT-ND1	-0.728525	-1.5384	0.2538	-0.41373	1.16855	1.06045	-0.902721	0.232639	0.28172	0.436837	-0.862572	-0.450344	1.45414	-1.04857	1.36419	1.14572	0.648905	-0.665174	-1.40286	-1.36328	1.47998	-0.150754
ENSG00000109452	INPP4B	0.943835	-0.666871	-0.655276	-1.63948	0.826823	1.42472	-0.0082217	0.388397	1.10806	1.1443	-0.633598	-2.07119	0.657651	-1.2698	-0.732481	1.00325	1.0971	-0.313158	0.38214	-0.164698	0.315224	-1.13673
ENSG00000114784	EIF1B	0.416631	-1.396	0.796727	-1.34216	0.878204	0.812863	-1.05974	-0.5328	-0.489083	0.986825	1.38302	-0.231472	1.02998	-1.10291	0.338615	0.844477	1.25818	-0.692828	-1.43604	-1.13962	1.25095	-0.573817
ENSG00000140525	FANCI	0.00688293	0.3839	-1.08563	0.671105	-0.316698	-0.589624	0.298897	2.06519	-0.838096	-1.66026	-1.06944	1.60108	-0.875277	-0.270644	1.23729	0.313897	-1.62845	0.459556	0.812345	0.770381	-0.704021	0.417618
ENSG00000164405	UQCRQ	0.452851	-1.56897	-0.574932	-1.25759	1.49388	0.603875	-1.12251	0.407264	0.678826	0.328517	0.541318	1.05533	0.788631	-1.53834	0.481225	1.32893	0.73524	-0.643982	-1.35038	-1.2228	0.92996	-0.546349
ENSG00000182272	B4GALNT4	1.21062	-0.563103	-0.645201	0.00164065	-0.571948	-0.651141	1.94983	-0.650679	-0.652597	-0.481565	-0.466081	-0.643609	-0.635609	0.62713	-0.350777	-0.525745	-0.648704	2.76662	1.4732	0.631528	-0.533727	-0.640079
ENSG00000129455	KLK8	-0.299417	0.544555	-0.349191	-0.352254	-0.351106	-0.352337	1.68449	-0.351962	-0.353112	-0.224861	-0.350845	-0.34851	-0.351671	-0.353646	-0.351167	-0.335211	-0.351045	3.97619	-0.324476	-0.285355	-0.256624	-0.262447
ENSG00000204394	VARS	-0.899478	0.0964605	-0.699803	1.5027	-0.684284	-0.675308	1.34408	0.758951	-0.399195	0.0574526	-1.57486	-0.713128	-0.96381	0.355475	0.285501	-0.836241	-0.770104	1.31653	1.23397	2.06389	-0.995962	0.197156
ENSG00000089685	BIRC5	-0.484426	0.854318	-0.998086	1.17857	-0.66189	-0.495547	0.484435	1.54279	-1.48969	-1.55506	-1.09711	1.28322	-0.45859	-0.0540506	0.949194	0.287015	-1.39044	0.579822	0.559952	0.80559	-1.0206	1.18059
ENSG00000198417	MT1F	-0.438679	0.392038	-1.18348	2.55297	-1.01676	-1.4263	0.937711	-0.531996	-0.636736	-0.312588	-0.665586	0.601278	-0.872251	-0.579277	0.167214	1.27046	-0.800794	1.59442	0.331498	0.959273	-0.476857	0.134442
ENSG00000146021	KLHL3	0.302334	-0.407635	0.962075	-1.68302	0.338824	-0.149689	-1.84744	-0.276173	1.19221	1.5137	1.88855	0.866894	-0.0563934	-0.817314	-0.324476	0.932419	0.700131	-1.15273	-0.548517	-1.19063	0.117363	-0.360481
ENSG00000169814	BTD	1.82346	-1.62299	0.422472	-0.836421	1.51467	0.62019	-0.78475	-1.41816	-0.0777666	0.794871	1.15853	-1.61976	0.811188	-0.379723	-0.662	0.530236	1.06205	-0.162994	-0.875756	-0.712855	0.536176	-0.120676
ENSG00000125459	MSTO1	-0.469787	0.647368	-1.61999	0.827971	-1.38882	-0.922813	0.695946	1.26357	-0.278011	-0.462006	-0.303569	-0.445647	-0.743012	1.34038	-0.0531359	-0.766884	-0.946067	1.05323	1.0925	1.92065	-1.13839	0.696514
ENSG00000106541	AGR2	-0.286799	-0.495783	-0.690148	-0.67569	-0.466165	-0.685097	1.31194	-0.673601	-0.645944	-0.632218	0.191062	1.49596	-0.627461	-0.685688	1.69816	1.55222	-0.693166	2.52255	-0.147621	-0.588033	-0.628806	-0.14968
ENSG00000133816	MICAL2	0.283845	1.42881	0.412666	1.7204	-0.139022	-1.57887	0.853783	0.162997	-0.773689	-0.450307	0.119445	-0.752683	-1.73777	0.443646	-0.606088	-1.38494	-1.3404	0.947899	1.25889	1.00679	-0.321498	0.446091
ENSG00000152642	GPD1L	0.836294	-1.08528	0.0578205	-1.56317	0.581503	1.13481	-1.56056	0.535779	0.665854	0.834651	0.454694	0.0239682	1.00352	-1.57049	1.0826	0.991678	0.612501	-0.790874	-1.33906	-0.68769	0.90581	-1.12437
ENSG00000175356	SCUBE2	1.74628	-0.587271	2.79679	-1.00817	-0.249748	1.0886	-1.00904	-1.37055	0.209289	0.201648	-0.0724886	-0.716488	1.29592	0.0427082	0.556604	-0.792272	0.255903	-0.641029	-0.515109	-0.324772	-0.185995	-0.720811
ENSG00000074410	CA12	-0.3272	-0.222244	0.735446	-1.52554	0.332086	0.733097	-1.25181	0.345425	0.576023	0.860954	0.441421	0.00551964	1.14397	-1.58274	0.526333	1.44813	0.569006	-0.662447	-0.952416	-1.22748	1.59973	-1.56526
ENSG00000256463	SALL3	-0.129528	-0.441709	2.75095	-0.454131	-0.450359	-0.404668	-0.454144	-0.453661	-0.454424	-0.355418	0.0713153	-0.309628	3.07277	0.112655	-0.451032	-0.390233	-0.450234	-0.453697	-0.458065	-0.431617	0.989817	-0.454963
ENSG00000105204	DYRK1B	0.437509	-0.417237	1.31466	-2.04043	0.821795	1.31664	-0.231154	-0.894327	-0.110336	1.39982	0.630996	-0.757045	0.477296	-1.62356	0.143506	0.618212	1.13274	-0.675097	0.166266	-0.14031	0.276311	-1.84626
ENSG00000165915	SLC39A13	0.92348	-0.391909	1.2514	-0.87104	0.846224	1.91783	-1.41513	-1.73468	-0.0612149	-0.0549924	1.03398	0.0197675	1.34048	-1.13294	0.0120279	0.604587	0.415544	-0.906756	-0.810798	-1.32437	0.541479	-0.202972
ENSG00000143155	TIPRL	-0.724503	0.5176	-1.23267	1.67173	-0.372872	-1.62214	0.649088	1.76492	-0.658223	-0.905759	-0.573977	-0.427418	0.14526	0.595385	-0.511159	-0.830996	-1.09881	0.981266	0.163958	0.965409	-0.304716	1.80863
ENSG00000126787	DLGAP5	-0.406141	1.11836	-0.598838	0.962031	-0.716163	-0.557639	0.351466	1.77034	-1.73522	-1.86105	-0.982148	1.20923	-0.564903	-0.0725364	0.859178	0.306501	-1.20797	0.635104	0.314039	1.00951	-0.680348	0.847201
ENSG00000149218	ENDOD1	0.422474	-0.729817	1.1176	-0.527493	-0.298279	1.49691	0.268362	-1.70493	0.639038	0.488853	0.924922	-0.12927	-0.0786141	-2.37848	-0.11506	1.67946	1.02394	-0.371566	-0.228792	-1.14991	0.463361	-0.812724
ENSG00000164258	NDUFS4	0.29399	-0.97669	-0.68424	-1.40318	1.50692	0.106605	-1.61552	0.208444	1.12718	0.316487	0.715568	1.15047	0.992425	-0.865607	0.591747	0.887603	0.715598	-1.15363	-1.4376	-1.29015	0.95608	-0.142504
ENSG00000130816	DNMT1	-0.549721	0.952957	-0.206832	0.946696	-1.56041	-0.42896	0.421985	1.64958	-1.40686	-0.754118	-0.895288	0.728745	-1.45855	0.0868945	0.987615	-0.646652	-0.751731	0.745643	1.12192	1.27148	-1.10053	0.846139
ENSG00000198056	PRIM1	-0.784435	0.217588	-1.13658	0.962479	-1.31594	-0.641748	0.337934	1.2013	-0.405755	-1.35479	-0.498715	1.41591	-1.23873	0.0423938	2.26569	-0.36464	-0.563178	0.628563	0.328681	1.08825	-0.910843	0.726556
ENSG00000123358	NR4A1	0.165432	-0.609289	0.61044	-2.04405	1.27733	1.15371	0.0751486	-0.767775	0.48777	1.57901	0.821778	0.377804	-0.0499815	-1.01529	-0.224249	0.135287	1.07526	-1.21885	-1.49789	-1.30248	1.11334	-0.142459
ENSG00000105281	SLC1A5	1.24506	-0.300675	-1.52064	0.527128	-1.6203	-0.264838	0.164008	0.738711	-0.65096	-0.750567	-0.173959	0.527074	-2.18992	-0.0140816	1.42268	0.834654	-0.206555	1.24853	0.590847	1.201	-1.10021	0.293019
ENSG00000130294	KIF1A	-0.261667	-0.510462	-0.400594	-0.469761	-0.285552	-0.253852	-0.40216	-0.391842	-0.282233	0.536794	-0.465482	-0.415225	4.07201	0.835412	-0.371101	-0.273353	-0.321117	-0.373115	-0.519338	0.0881723	0.922307	-0.457835
ENSG00000131242	RAB11FIP4	1.02864	-0.545437	0.531387	-2.58746	0.891225	0.739861	-0.834774	-0.222883	1.0097	1.23222	0.407423	0.738357	0.287193	-2.14819	0.5503	0.56438	0.364271	0.118801	-0.305868	-0.603354	-0.0300536	-1.18574
ENSG00000151025	GPR158	1.13985	1.60279	-0.534309	1.3874	-0.420275	-0.921963	-0.707717	0.428269	-0.801442	-0.826398	-0.930856	-0.927636	-0.055304	1.82158	-0.93217	-0.886358	-0.855824	0.889798	-0.539083	1.37751	-0.43835	1.13048
ENSG00000155622	XAGE2	-0.331118	1.35585	-0.39268	3.78613	-0.395802	-0.397809	-0.350349	-0.397547	-0.304333	-0.339849	-0.39539	-0.391264	-0.396704	-0.400081	-0.289972	-0.368544	-0.395707	-0.326375	-0.396321	-0.00723992	-0.393705	1.52881
ENSG00000166974	MAPRE2	0.854248	0.00194684	0.210668	-1.74957	0.586738	1.2253	-0.980342	-1.7682	0.310592	0.512771	0.532025	0.0657213	1.47933	-1.13747	-0.00635283	0.782744	1.80177	-0.928215	-1.17194	-0.4652	0.546153	-0.702711
ENSG00000118412	CASP8AP2	-0.0915669	1.47835	0.0103847	0.699971	-0.622341	-0.751015	0.521477	2.02581	-0.997916	-0.664555	-0.12255	-0.499864	-1.12769	0.307497	-1.16072	-1.40329	-1.0476	0.623337	0.93329	1.16753	-0.784545	1.50601
ENSG00000255642	PABPC1P4	0.68589	0.874008	-1.25088	2.65134	-0.376435	-1.38022	0.736186	-0.329885	-1.28216	0.0508187	-0.239225	0.0878376	-1.17585	0.533848	-0.192563	-1.24423	-0.871898	0.401401	0.764228	0.900514	-0.370386	1.02766
ENSG00000138162	TACC2	0.377479	-0.671273	0.923662	-1.20572	0.766749	0.250879	-1.26424	0.456802	0.730846	0.501414	0.300773	0.77133	1.83836	-1.71647	0.622976	0.74534	-0.015628	-1.27472	-1.04265	-0.865689	1.19132	-1.42154
ENSG00000104267	CA2	0.355386	-0.701284	0.175915	-2.18457	0.940192	0.879852	-0.512759	0.373881	0.484377	0.613735	0.293315	-0.16966	1.35822	-1.21946	0.688387	1.17669	0.574335	-1.08823	-0.896271	-1.9988	1.10726	-0.250517
ENSG00000184227	ACOT1	1.43597	-1.28573	1.40465	-1.14012	-0.661262	1.13279	-1.10548	0.286582	1.49902	0.742094	-0.269556	-0.863929	1.16886	-1.02367	0.803626	0.554952	1.00104	-1.09885	-0.944542	-0.605822	-0.552168	-0.478457
ENSG00000038382	TRIO	-0.896579	0.62368	-0.44314	2.26355	0.207017	-1.33825	0.527756	0.897019	-0.335064	-0.254774	-0.375535	-0.59415	-1.23634	0.385813	-0.407489	-0.467896	-0.722943	-0.25775	1.33922	2.28556	-1.10513	-0.0945683
ENSG00000091844	RGS17	-0.638658	0.424179	-1.10262	1.83648	-0.631982	-0.723098	1.54136	-0.59717	-0.795006	-0.352555	-0.653947	-0.471893	-0.928214	1.29473	-0.466094	-0.492482	-0.977336	1.53004	1.59149	1.13428	-0.767266	0.245753
ENSG00000167703	SLC43A2	0.599351	-0.824039	0.858463	-2.04161	0.665245	0.689975	-1.12468	0.706065	0.744932	0.931555	0.634465	-1.09254	1.19586	-0.823531	0.600929	1.07517	0.610201	-1.59822	-0.543683	-0.678848	0.675987	-1.26105
ENSG00000183454	GRIN2A	0.669263	-0.419484	-0.322462	2.70998	-0.223167	-0.722784	-0.587951	-0.896564	-0.15768	0.202854	0.408079	-0.910631	-0.891076	-0.614804	1.25775	2.50752	-0.687115	-0.176781	-0.59966	-0.401377	0.113224	-0.25714
ENSG00000135316	SYNCRIP	-0.49784	1.53433	-0.440705	1.20201	-0.765692	-0.898681	1.01203	0.975796	-0.755756	-0.40505	-0.302579	-1.30633	-0.950731	0.224307	-1.527	-0.530878	-0.387301	0.79449	0.877292	1.55123	-0.956893	1.55396
ENSG00000147853	AK3	0.478424	-1.1295	0.784084	-1.56224	1.76904	0.451787	-1.32715	-0.033287	0.416928	0.62921	0.407569	-0.258178	1.13454	-1.2655	0.494582	1.33215	0.671592	-1.09643	-0.864937	-0.423784	0.892881	-1.50178
ENSG00000177169	ULK1	0.866103	-1.27294	1.31678	-0.765707	1.5332	1.0473	-1.2213	-1.2853	1.06889	1.59115	0.395122	-0.61357	0.0816053	-0.992998	0.577018	0.717117	0.120004	-1.48708	-0.754701	0.215629	-0.264977	-0.87135
ENSG00000122203	KIAA1191	0.355903	-1.30159	-0.196611	-0.941757	0.50104	0.800568	-1.16596	0.381678	1.41507	1.13023	1.17798	0.903339	-0.160022	-1.91119	0.655879	1.11891	0.701801	-1.25877	-0.171856	-1.04539	0.318982	-1.30823
ENSG00000169504	CLIC4	-0.196491	1.50335	-0.0560891	2.03855	-0.883056	-1.47684	0.770569	-0.370372	-0.399003	-0.587648	-0.0547747	0.226581	-1.64159	0.926722	-0.693546	-1.4483	-1.04218	0.899248	0.561487	0.948672	-0.0486478	1.02335
ENSG00000007516	BAIAP3	0.422717	-0.178043	0.959592	-1.46055	0.176302	0.364974	-1.40172	-0.833847	1.73229	-0.105428	0.218698	1.21741	1.52254	-1.47399	0.495941	1.02305	-0.497772	-0.00493353	-1.2377	-1.22961	0.93631	-0.646221
ENSG00000176046	NUPR1	1.75045	-0.0825805	0.517826	-2.41652	0.153146	1.05583	-1.40486	0.173727	1.01162	0.521314	-0.471513	1.31368	-0.134494	-1.39076	0.376742	-0.439407	1.18652	-0.0415628	-0.257879	-0.563421	0.273687	-1.13155
ENSG00000182583	VCX	-0.240994	4.45331	-0.285834	-0.0845782	-0.288405	0.116899	-0.282473	-0.273222	-0.243237	-0.177195	-0.0348957	-0.28583	-0.289165	-0.292054	-0.289059	-0.290691	-0.111898	-0.250011	-0.259786	-0.212341	-0.196511	-0.18203
ENSG00000197165	SULT1A2	1.38741	-1.16158	0.761216	-0.795673	-0.513253	-0.0936247	-0.608865	-0.407767	2.15341	-0.0280135	0.0660368	1.48949	1.79014	-0.448819	0.207922	-0.410515	-0.751966	-1.13548	-0.523164	-0.864127	1.02616	-1.13895
ENSG00000141429	GALNT1	-0.511857	1.52691	-0.589177	0.83271	-0.229724	-1.47145	1.54976	-0.6835	-0.932323	-0.686495	-0.61847	0.208538	-0.280569	1.32708	-0.0822189	-1.52618	-1.04371	0.737408	0.228957	1.49224	-0.658786	1.41085
ENSG00000111218	PRMT8	1.12412	-0.948497	1.9792	-0.974335	0.362125	-0.831261	-1.0654	-1.00069	0.379553	-0.205666	0.785157	0.502819	1.92102	-0.71648	0.810003	0.916293	0.746385	-1.07743	-1.06158	-0.750455	0.0258685	-0.920758
ENSG00000138092	CENPO	-0.613658	0.597265	-0.70952	0.989587	-1.17868	-0.94434	0.785022	2.09675	-1.28304	-1.12925	-0.395872	0.603333	-0.818477	0.114765	0.562842	-0.300937	-1.32207	0.706764	1.19544	1.06483	-1.04654	1.02578
ENSG00000137941	TTLL7	-0.522294	1.24113	-0.116908	-0.315417	-0.614115	-0.943707	0.306546	1.75717	-0.708659	-0.506045	0.380349	0.771187	-1.23247	0.420286	-1.51881	-1.35374	-0.979374	1.67646	-0.0917203	1.08589	-0.244022	1.50825
ENSG00000007541	PIGQ	1.15437	-1.53909	0.510839	-1.3066	0.273656	0.93912	-0.300266	-0.305628	0.934535	1.08755	0.39031	-0.685174	0.779746	-1.85296	1.14721	1.0155	0.517693	-0.789323	0.0973511	-1.44007	0.67338	-1.30214
ENSG00000166922	SCG5	-0.581895	2.23594	-0.795144	0.53049	-0.946746	-0.498775	0.802612	0.891806	-0.993548	-0.459842	-0.259904	0.367866	-0.914131	-0.80682	-0.930217	0.194759	-0.642507	0.640756	1.21787	2.26671	-0.829323	-0.489955
ENSG00000128510	CPA4	-0.428086	2.21421	-0.578685	1.69755	-0.625111	-0.618762	-0.394988	-0.626151	-0.627629	-0.231804	-0.469177	0.00748515	-0.625813	1.80766	-0.461447	-0.588531	-0.625036	0.248093	-0.499048	2.31702	-0.550549	-0.341193
ENSG00000198400	NTRK1	-0.680325	1.6981	-0.807503	1.65415	-0.875276	-0.849909	-0.188481	1.14321	-0.771838	0.483605	-0.260458	-0.991957	-1.00857	1.28984	-0.79528	-0.989382	-0.834519	0.654901	0.23964	1.83296	-0.570049	0.627139
ENSG00000183111	ARHGEF37	1.37466	-0.975544	0.157829	-1.60604	0.832787	1.13503	-0.395569	-0.268252	1.96746	0.785708	-0.181654	-0.649643	-0.958633	-1.73851	0.715541	1.0086	0.941828	-0.358036	0.451213	-0.812295	-0.582657	-0.843816
ENSG00000260290	CTD-2033A16.2	-0.337878	0.213088	-1.36307	1.91856	-0.577536	-1.04423	0.560582	1.06608	-0.453104	-0.0302294	-0.728899	-0.183018	-1.11349	0.765579	0.305819	-1.06752	-0.961422	0.670821	0.898026	2.20141	-1.17484	0.435276
ENSG00000205981	DNAJC19	0.547211	0.339545	1.47368	-1.30547	1.17756	0.618215	-0.568813	-1.4421	-0.500079	0.657395	1.22855	1.52978	0.479452	-1.68689	-0.107666	-0.0631861	0.681657	-1.33574	-0.312261	-1.36917	0.567592	-0.609276
ENSG00000145113	MUC4	-0.180841	0.991528	0.0211141	-1.63326	-0.907866	-0.0914164	0.447502	0.776481	-0.0987363	-0.138353	0.280949	0.813239	-0.699101	-1.58989	-0.561759	0.0213434	-0.919887	3.08066	0.411044	0.835022	-0.365727	-0.492055
ENSG00000132405	TBC1D14	0.542779	-0.429097	0.825469	-1.49128	0.57487	1.03735	-1.57882	0.539323	0.700216	0.360365	0.89818	0.564416	0.998027	-1.301	0.597574	0.761229	0.578392	-1.9678	-0.984573	-0.834708	0.830672	-1.22158
ENSG00000175455	CCDC14	0.365871	1.07806	-0.603705	0.0718154	-1.17168	-0.440595	1.40066	-0.490078	-1.4493	-0.672946	-0.433449	0.964417	-1.58916	1.13742	0.584685	-0.149419	-0.599664	0.164885	2.03223	0.518073	-1.51398	0.795858
ENSG00000118655	DCLRE1B	-0.556016	0.259773	-0.78668	1.72334	-0.679849	-1.56372	1.16957	1.04386	-0.46834	-0.639133	-0.763556	-0.443446	-1.21027	0.344364	0.590738	-0.782833	-1.20079	1.42863	1.07933	1.13164	-0.770045	1.09344
ENSG00000178075	GRAMD1C	0.869649	-0.15864	2.38172	-0.730803	-0.387971	0.634942	-0.37877	-1.79907	0.153701	0.912444	1.03208	-0.648962	-0.111919	-1.16023	0.70019	0.711765	1.25848	-1.57106	-0.646925	-0.949771	-0.0808459	-0.030005
ENSG00000134697	GNL2	-0.706932	1.01617	-0.348254	2.14177	-0.442797	-1.31903	0.416795	0.264242	-0.925077	-0.700129	-0.654699	0.206898	-1.00227	0.481165	-0.516053	-0.907566	-0.925475	1.29314	0.373291	1.38857	-0.883102	1.74935
ENSG00000163872	YEATS2	0.143144	0.678505	-0.668607	0.783422	-0.528964	-0.886613	1.41498	-0.277616	-1.57853	-0.572242	-0.626432	-0.0976559	-0.862472	0.321389	0.276967	-0.992005	-0.722525	1.63567	2.05196	0.996755	-1.39847	0.909342
ENSG00000093009	CDC45	-0.434404	0.631274	-1.33273	1.05079	-0.586721	-0.269173	0.350507	1.85734	-1.37349	-1.45274	-1.03981	0.991234	-0.670841	-0.314007	1.30943	-0.413096	-0.929086	1.01438	0.857542	1.15946	-0.908057	0.502192
ENSG00000095002	MSH2	-0.753466	0.927189	-0.426025	1.21968	-1.40803	-0.50139	0.833119	1.05299	-0.527685	-1.15641	-0.722907	0.332785	-1.17172	-0.469945	1.10797	-0.892459	-1.10866	1.39647	0.972897	1.55542	-0.972791	0.712951
ENSG00000102796	DHRS12	1.15282	-2.0889	0.876681	-1.28089	0.502217	0.760301	-0.974085	0.10977	1.18082	0.137509	0.433397	0.178858	1.9313	-0.881732	0.30407	0.100737	0.630833	-1.25152	-0.763196	-1.0289	0.77812	-0.808205
ENSG00000118513	MYB	-0.132788	2.28721	-0.809168	-0.20713	-0.692256	-0.828738	0.566918	2.03878	-0.325203	0.507201	-0.641057	-0.974675	-0.991786	-0.266345	0.0298822	-0.582007	-0.931562	0.24582	0.141031	2.25606	-0.258184	-0.431996
ENSG00000187266	EPOR	1.03145	0.37801	1.58407	-1.19948	1.02556	0.747495	-1.16939	-0.907217	-0.0181693	1.00956	0.770127	1.2917	-0.0309927	-1.77413	-0.12736	1.03715	0.0971186	-1.72033	-0.788897	-0.903756	0.00588371	-0.338385
ENSG00000076864	RAP1GAP	0.270925	0.0643266	0.805662	-1.30337	0.394908	0.797418	-1.41754	0.246494	0.579351	0.564577	0.858642	0.980846	0.797414	-1.51821	0.433937	0.897102	0.720781	-1.80947	-1.18887	-1.34996	1.17841	-1.00338
ENSG00000084731	KIF3C	-0.376402	-0.0874856	-0.587142	2.52969	-0.212724	-1.09278	1.89105	0.462398	-0.841915	0.344817	-0.28969	-0.732895	-1.06126	0.526815	-1.11846	-0.938273	-0.97044	0.175192	1.55022	0.642246	-0.285842	0.472878
ENSG00000137965	IFI44	0.0750457	1.56525	-0.481577	-0.201783	-1.10337	-1.77555	1.36188	1.30714	0.308397	-0.223997	-0.106976	-0.503557	-1.58487	0.792323	-0.885459	-1.35447	-0.55299	0.952425	1.37957	0.593996	-0.330617	0.769191
ENSG00000143815	LBR	-0.364069	0.227437	-0.993081	0.73138	-0.485844	-0.814591	1.23097	1.40352	0.0130474	-0.25323	-0.824973	-0.835609	-2.02834	1.28085	-1.36925	-0.903088	-0.155751	1.36337	0.580712	0.94971	-0.125624	1.37245
ENSG00000101213	PTK6	0.108245	-0.331924	-0.707608	-0.317899	-0.582149	-0.290187	1.53296	0.368131	-0.666305	-0.547752	-0.465723	-0.697287	-0.794108	-0.293002	-0.362778	-0.529786	0.0585895	3.29122	1.88765	0.182293	-0.470908	-0.37167
ENSG00000160949	TONSL	-0.155403	-0.229775	-0.853995	1.19182	-1.27059	-0.612076	0.916049	2.29306	-0.631461	-0.771758	-1.28244	1.05023	-0.85077	-0.209653	0.597162	-0.619158	-1.16949	0.842792	1.37073	0.779415	-0.824365	0.439673
ENSG00000184905	TCEAL2	-0.389613	-0.356767	-0.76883	-0.706448	-0.10641	1.82054	-0.457913	-0.73157	-0.562776	1.26416	0.323955	1.10573	-0.734661	-0.775988	2.94854	-0.191422	0.896416	-0.723662	-0.767476	-0.0614463	-0.493565	-0.530786
ENSG00000117650	NEK2	-0.717867	1.11237	-1.5778	1.23575	-0.904143	-0.494202	0.929327	1.22116	-1.44003	-1.57339	-0.854262	1.17441	-0.278501	-0.145739	0.792905	-0.0353746	-1.07266	1.13709	0.49854	0.662199	-0.622932	0.953147
ENSG00000104783	KCNN4	-0.382322	0.236241	-0.726426	0.708937	-0.706228	-0.828383	1.44261	1.06266	-0.681188	-0.301097	-0.600023	-0.80759	-0.936073	-0.274832	-0.0467646	-0.771738	-0.87537	2.78521	0.941593	1.58336	-0.424472	-0.398108
ENSG00000125726	CD70	-0.655589	0.370927	-0.0228518	0.976645	-0.759816	-0.713674	2.72723	1.18763	-0.208774	-0.549768	-0.452065	-0.499894	-0.760701	0.051888	-0.759937	-0.529235	-0.598519	-0.740456	2.04302	1.17966	-0.589458	-0.69627
ENSG00000163808	KIF15	-0.268152	1.13892	-0.482984	1.1578	-0.961041	-0.418047	0.077272	1.37957	-1.96342	-1.7755	-0.932879	1.03413	-0.60527	0.105655	1.21679	0.249559	-1.13407	0.715916	0.666489	0.704406	-0.800689	0.895552
ENSG00000188042	ARL4C	-0.368316	1.1948	-0.857506	1.52109	-0.820527	-1.29946	1.58764	-0.612253	-0.807824	0.120469	-0.40223	-1.19002	-1.49388	1.26964	0.482877	-0.825167	-0.739251	1.10679	1.27168	0.528924	-0.283201	0.615725
ENSG00000183172	SMDT1	0.709658	-1.14902	-0.265419	-1.55654	1.1882	0.869206	-1.41455	0.259988	0.955836	-0.0445025	0.552283	0.521232	1.2592	-1.58941	0.769206	0.540921	1.23507	-0.696873	-1.41758	-0.685102	0.835784	-0.87758
ENSG00000175592	FOSL1	-0.475353	0.777366	-0.690374	2.07622	-0.763418	-0.827753	1.77218	1.24883	-0.720905	-0.699275	-0.783667	-0.82921	-0.956609	0.344385	-0.913947	-0.918693	-0.893375	1.15934	0.503447	1.08382	-0.334734	0.841732
ENSG00000225366	TDGF1P3	0.282259	-0.329789	4.37188	-0.34774	-0.343654	-0.267186	-0.347771	-0.299739	-0.011753	-0.0730884	-0.343	-0.336949	-0.345093	-0.342	-0.321714	-0.160846	0.278698	-0.347106	-0.350489	-0.271713	-0.343099	0.249896
ENSG00000146858	ZC3HAV1L	-0.459594	-0.92394	-0.199147	1.86342	-0.271321	-0.450131	0.549533	1.08329	-0.33756	-0.288105	-0.491187	-1.12134	-1.08387	0.857563	-1.69083	-0.8334	-0.502866	1.75417	0.912125	1.21333	-0.736074	1.15594
ENSG00000139132	FGD4	0.526417	-0.273	0.942666	-2.40269	0.972233	0.892057	-0.235553	0.124728	0.704049	0.631022	0.97754	0.500253	0.648316	-1.65635	0.325484	0.607381	0.387564	-1.85357	-0.312746	-0.307314	0.385651	-1.58413
ENSG00000158828	PINK1	0.236912	-1.4626	0.203208	-0.252695	0.898683	0.358291	-1.60831	0.0688537	2.02579	1.02946	0.408834	0.164927	0.59811	-2.02811	0.984681	1.14471	0.186464	-1.00866	-1.0856	-0.154956	0.174177	-0.88217
ENSG00000116337	AMPD2	-0.17194	0.572752	-0.544696	1.94282	-0.735796	-0.624493	0.917995	-0.363743	-0.318275	-0.0774573	-0.703245	-0.901013	-1.52544	1.17637	-0.767716	-1.3931	-0.783514	1.65805	0.936412	0.956694	-0.51252	1.26186
ENSG00000143127	ITGA10	-0.431271	-0.334199	-0.207677	3.08488	-0.365022	-0.681409	-0.047494	-0.0815878	-0.633834	0.391598	-0.0475868	-0.079682	-0.731377	0.0857312	-0.478219	-1.06246	-1.33849	1.01343	-0.500792	1.55414	-0.600944	1.49227
ENSG00000102466	FGF14	0.97408	1.11745	1.72509	-1.38993	0.953541	0.569291	-0.706	-1.58469	-0.667144	0.595796	1.23686	0.827999	1.08801	-0.258807	-1.24283	-1.33804	0.132253	-0.569202	-0.895075	-0.194783	0.445507	-0.819382
ENSG00000163820	FYCO1	1.01391	-0.87798	0.591551	-2.13869	0.0442409	1.64902	-1.10148	-0.0769007	0.452077	1.39838	0.710454	0.938828	0.242988	-1.75561	0.197157	-0.237754	1.3921	-0.52813	-0.463988	-0.93416	-0.016898	-0.499117
ENSG00000198727	MT-CYB	-0.294705	-1.40171	0.482414	-0.805568	1.85152	0.473082	-0.799749	0.0102282	0.503288	0.478454	-1.07339	-1.26542	1.56516	-0.866043	0.426072	1.13522	0.426702	0.260051	-1.0703	-1.42619	1.55359	-0.162714
ENSG00000111602	TIMELESS	-0.396421	1.19877	-0.901624	0.508937	-1.38021	-0.302045	0.501578	1.5959	-0.450278	-0.543734	-1.09809	1.20743	-1.00366	-0.370821	1.76839	-0.463213	-1.00751	-0.17593	1.10933	1.4767	-1.19457	-0.0789212
ENSG00000107242	PIP5K1B	0.909267	-0.746012	0.339806	-2.02264	1.07311	0.819997	-1.19285	-0.261241	0.416951	0.758894	1.30557	0.731785	-0.26561	-2.07095	0.978921	0.510259	0.868136	0.131442	-0.24031	-1.01646	0.239924	-1.26799
ENSG00000165124	SVEP1	0.544968	-0.374925	1.7434	-1.27324	-0.506028	1.031	-0.827411	0.280131	0.1682	0.25804	1.04737	-0.830558	1.94196	0.460163	-1.09577	-1.85422	-0.0579926	-0.404771	-1.08182	-0.692778	1.17266	0.351634
ENSG00000203760	CENPW	-0.812967	0.991396	-1.63134	0.403566	-0.579365	-1.02845	0.824629	2.04631	-1.2761	-0.75782	-0.993424	0.984318	-0.704774	0.333174	-0.131576	0.255511	-0.81001	0.900732	0.164887	1.07701	-0.743857	1.48816
ENSG00000105245	NUMBL	-0.447435	0.697602	-0.482114	1.76758	-1.27231	-1.32618	0.919158	-0.300758	-1.10951	0.015769	-0.365076	-0.24432	-1.10198	1.21469	0.561104	-0.797661	-1.61564	1.59594	0.592377	1.21942	-0.244198	0.723536
ENSG00000158402	CDC25C	-0.44854	0.736236	-1.51347	0.973011	-0.780988	-0.397876	0.811523	2.0129	-1.30626	-1.32479	-0.56495	1.43302	-1.01184	-0.318833	0.36301	0.406209	-1.08537	0.747531	0.740838	0.765797	-0.950526	0.713369
ENSG00000131844	MCCC2	0.628112	-1.40725	-0.682972	-1.23795	1.77251	0.369504	-0.79268	0.408007	1.37899	0.456453	0.410354	-0.314901	0.963394	-1.24894	0.335067	1.24827	0.871803	-1.41826	-0.702493	-1.24518	0.872182	-0.664005
ENSG00000167721	TSR1	-0.727511	0.976789	-0.292091	2.3795	-0.838956	-1.08062	0.227576	0.443126	-0.43808	-0.491152	-0.871073	-1.21884	-1.09749	0.0817573	0.509961	-0.122106	-0.739125	0.928783	0.61467	2.12935	-0.92714	0.552669
ENSG00000159147	DONSON	-0.417741	0.41665	-0.62877	0.812217	-0.966076	-1.25304	0.650333	1.65526	-1.04522	-1.04113	-0.83398	1.00756	-0.749993	0.00398455	1.79772	-0.838335	-1.32119	1.07644	0.466124	1.30138	-0.648998	0.556807
ENSG00000141574	SECTM1	-0.60208	0.191535	-0.67114	0.178367	-0.928608	-0.914339	1.2613	1.30368	-0.293605	-0.133083	-0.730956	-1.17054	-1.05287	0.820117	-0.881059	-1.03524	-0.117092	2.80006	0.875075	0.910934	0.205938	-0.0163947
ENSG00000051180	RAD51	-0.221298	-0.658787	-1.47839	1.11226	-0.683557	-0.48104	0.777003	1.9767	-1.68367	-1.14613	-0.590493	1.27217	-0.588859	0.0651199	0.735707	0.182004	-1.09439	1.0002	1.17613	0.533908	-0.793784	0.589196
ENSG00000183283	DAZAP2	0.491017	-0.942201	0.263273	-1.33638	0.186192	0.682408	-0.667686	-0.298431	0.584618	0.54262	0.933452	0.19396	1.75579	-1.60182	0.0158047	1.32807	0.969243	-1.14978	-1.27001	-1.18281	1.39658	-0.893909
ENSG00000142173	COL6A2	-0.359504	0.236101	0.310631	1.4954	-0.292331	-1.527	0.302055	0.196438	-0.642614	-0.419978	-0.263077	-0.708853	-1.41073	1.70307	-0.842349	-0.881039	-1.10346	1.73295	0.244059	1.3482	-0.536465	1.41851
ENSG00000080823	MOK	-0.800946	0.579042	-0.523687	0.768866	-1.01117	-1.22922	1.2009	2.08899	-0.704487	-0.458817	-0.702957	0.186977	-1.63341	0.895878	0.935648	-0.941263	-1.13205	0.252518	0.563606	1.44282	-0.427519	0.650279
ENSG00000157954	WIPI2	0.15906	-1.72203	-0.0282039	-0.994733	1.18427	0.169962	-0.98398	0.00529153	1.79835	0.339173	-0.0660408	-0.188249	1.55156	-1.40123	0.5709	1.74802	0.258782	-0.672182	-1.22181	-0.554654	0.784739	-0.736998
ENSG00000169851	PCDH7	-0.272264	1.03871	-0.938037	-0.0469114	-1.30314	-1.40926	0.29951	1.61433	-0.972716	-0.442859	-0.346677	1.36462	-0.853926	0.532049	0.469532	-0.772897	-1.31535	1.97979	1.16273	0.710402	-0.250887	-0.246748
ENSG00000047249	ATP6V1H	0.80716	-0.571714	0.266858	-1.27052	0.65697	0.68702	-1.34391	0.394008	1.23554	0.448635	0.567621	0.736151	0.831417	-1.59124	1.35832	0.671639	0.415045	-2.13223	-0.681387	-0.783518	0.460467	-1.16232
ENSG00000070808	CAMK2A	-0.419563	0.691178	-0.573196	3.89091	-0.567393	-0.543017	0.175293	-0.576207	-0.311848	-0.429226	-0.433824	-0.371412	-0.603434	0.499631	-0.533603	-0.457461	-0.566815	0.395877	0.510396	1.04942	-0.374949	-0.450758
ENSG00000183978	COA3	-0.336328	-1.51479	-0.050082	-1.11878	-0.078155	0.983971	0.0975159	-0.328956	1.08644	0.18021	0.315839	0.063327	1.41919	-1.48191	0.794032	1.46122	1.45755	-1.01796	-0.726158	-1.16751	1.18521	-1.22389
ENSG00000204381	LAYN	0.476285	0.132623	-0.706466	1.51107	0.220631	-1.09123	0.844372	-0.708123	-0.59233	0.446841	0.189875	-0.548974	-1.56645	1.33716	-1.48916	-1.41135	-0.408184	1.09109	0.0516723	1.82167	-0.643789	1.04276
ENSG00000103404	USP31	-0.455512	-0.481398	-1.12649	1.20004	0.322197	-0.507544	1.7308	1.60117	-0.341567	-1.10628	-1.38424	0.831832	-1.13769	0.0783246	1.03038	-0.7107	-1.10634	-0.174169	1.81105	0.0184014	-0.582902	0.490628
ENSG00000196154	S100A4	-0.522706	-0.0721269	-0.853235	2.29601	-0.350286	-1.66215	0.561948	1.72424	0.0450571	0.020709	-0.189315	0.120763	-1.36568	0.0244553	-1.07833	-1.11024	-0.646922	0.935864	0.21523	0.501893	-0.207076	1.6119
ENSG00000065485	PDIA5	-0.653157	0.303776	-0.865545	1.66413	-0.187577	-0.746827	1.13937	-1.1788	-0.586366	-1.10795	-0.744421	-0.341637	-1.11461	1.34585	-0.271008	-0.0790756	-0.551504	1.71739	1.34054	0.0669043	-0.776709	1.62724
ENSG00000148773	MKI67	-0.437058	1.17715	-0.563365	0.78482	-0.844503	-0.42712	1.04043	1.5483	-1.8867	-1.81935	-0.939585	1.26022	-0.301241	-0.0245598	0.67895	-0.000767703	-1.36888	0.443242	1.1863	0.605862	-0.486611	0.374465
ENSG00000121690	DEPDC7	-0.574714	1.88287	-0.503028	0.320384	-0.872462	-0.977308	0.43695	0.86237	-0.676259	-0.43881	-0.57517	-0.955158	-1.03647	1.70897	-1.02355	-0.243048	-0.838415	0.743534	0.384687	1.8121	-0.785883	1.34841
ENSG00000121207	LRAT	0.751465	-0.454821	-1.17472	-1.16431	1.12537	0.302148	-0.553824	0.271989	1.37523	0.373316	-0.469437	1.89659	-0.411632	-1.17914	1.35984	1.44421	0.705231	-1.13575	-0.567278	-0.451471	-0.944816	-1.09819
ENSG00000165490	DDIAS	-0.53034	1.85636	-1.18379	0.712153	-1.06251	-0.581527	1.0522	1.23508	-1.27366	-1.06233	-0.537819	1.88855	-1.23489	-0.502117	0.424408	0.344721	-0.716135	-0.100803	1.02837	0.287505	-0.699113	0.655671
ENSG00000162576	MXRA8	0.0341406	0.0467015	-0.828805	1.56203	-0.620326	-0.809335	0.256699	-0.65372	-0.560055	-0.360342	-0.118548	0.0723044	-1.44819	2.0042	-0.304055	-0.617517	-1.21663	1.44306	0.49294	0.476199	-0.940854	2.09011
ENSG00000151491	EPS8	0.365807	0.376387	1.07194	-1.86288	0.202093	0.911258	-1.29219	0.304687	0.701586	0.376622	0.735873	0.435662	1.2776	-1.63708	0.152124	0.369663	1.01294	-1.59613	-1.21102	-0.952089	1.03799	-0.780826
ENSG00000166897	ELFN2	-0.3854	0.49012	-0.621848	0.839614	-0.62493	-0.62691	2.68148	-0.603976	-0.57678	-0.357535	-0.480552	-0.554521	-0.625829	-0.452658	-0.225189	-0.569419	-0.624833	2.21253	1.76236	0.452392	-0.5662	-0.541907
ENSG00000108821	COL1A1	-0.0315319	1.13644	0.127356	0.971027	-0.346314	-1.10107	0.700952	-0.695971	-0.966833	-0.0331678	-0.398543	-1.02384	-1.68021	1.8999	-0.652828	-0.927205	-0.777578	1.40633	0.685269	0.636805	-0.593164	1.66418
ENSG00000126001	CEP250	-0.117998	0.706789	-0.972233	2.39896	-0.690347	-0.129109	-0.0236498	0.367641	-0.784764	-0.55328	-1.04957	-0.31708	-1.51759	0.552358	1.12439	-0.54364	-0.815342	0.393704	1.62094	1.37253	-1.22241	0.199685
ENSG00000196917	HCAR1	0.989092	-0.221339	-0.0329553	-1.06322	0.329834	-0.66768	-1.34659	0.480043	1.31824	-0.104246	0.0811921	1.31341	1.89921	-0.69119	0.357762	0.950175	-0.789567	-1.23921	-1.31214	-0.898154	1.49629	-0.848942
ENSG00000164692	COL1A2	0.118154	0.916214	0.0149368	0.868395	-0.231353	-1.3259	0.626634	-0.717335	-0.633735	-0.202946	-0.151644	-1.09289	-1.44408	2.19536	-0.951141	-0.934665	-0.815195	1.38935	0.591862	0.476959	-0.422856	1.72587
ENSG00000204382	XAGE1B	-0.390703	0.44533	-0.381263	3.81539	-0.385302	-0.387899	-0.38819	-0.387605	-0.389517	-0.38889	-0.384774	-0.379641	-0.386464	0.748881	-0.38535	-0.388166	-0.385181	-0.387617	-0.387175	-0.201162	-0.38646	1.76175
ENSG00000203413	ACTBP6	-0.299276	-0.436255	-0.456762	-0.360177	0.0278239	-0.181023	-0.137795	-0.360478	-0.255026	3.79372	-0.0393043	0.167741	-0.320744	-0.357947	-0.435236	-0.418747	-0.467204	-0.349501	-0.359986	2.0728	-0.348748	-0.477868
ENSG00000164434	FABP7	-0.353065	-0.454868	3.18894	-0.414007	-0.411035	-0.355528	-0.468835	-0.443634	2.32813	-0.456835	1.48102	-0.45952	-0.466199	-0.389518	-0.364482	0.330998	-0.46483	-0.468334	-0.470191	-0.141083	-0.286161	-0.460968
ENSG00000130270	ATP8B3	-0.660387	0.124812	-0.913879	1.44747	-0.920878	-1.11144	1.19116	2.51658	-1.06111	-0.491412	-0.668378	0.251683	-0.470486	0.454071	-0.51528	0.0850559	-1.34752	0.225282	0.686979	0.080003	-0.513593	1.61126
ENSG00000121068	TBX2	-0.441627	-0.74357	0.753586	-1.5757	0.225328	1.59479	-1.50772	-0.884062	0.357862	0.867279	0.831599	-0.535601	1.73731	-0.247653	0.528472	0.593192	1.19847	-1.06951	-1.42939	-1.02545	0.315881	0.456509
ENSG00000127589	TUBBP1	-0.602731	-0.0939115	-1.56469	0.0724451	-0.15678	-1.38757	0.792902	1.30255	-0.735785	-1.19329	-0.988699	-0.63093	-0.0947171	1.07927	-0.0588004	-0.0740775	-0.311626	2.15475	0.256126	1.61103	-0.630971	1.2555
ENSG00000115641	FHL2	0.00420343	0.620536	-0.924885	2.09195	-0.874717	-1.58182	1.7135	0.315531	-0.327334	0.125658	-0.168151	-0.757916	-0.638634	0.568308	-1.40272	-0.720808	-1.0802	0.740699	1.38613	1.20174	-0.0638521	-0.227214
ENSG00000080839	RBL1	-1.185	0.859896	-0.701797	1.50578	-1.60194	-0.519747	0.184402	1.00089	-1.67143	-1.2625	-0.496322	0.487227	-0.344898	0.382177	1.2333	-0.323286	-1.00071	1.38566	0.619797	0.838745	-0.491209	1.10095
ENSG00000117228	GBP1	-0.532779	1.50314	-0.0062722	0.752855	-1.45664	-1.24934	1.10784	1.23729	-0.480856	-0.525274	-0.776489	-0.302711	-1.60736	1.33223	-0.868003	-1.16804	0.126996	0.392073	1.07367	1.4917	-0.355438	0.31141
ENSG00000170615	SLC26A5	-0.651857	-0.384155	-0.249589	-0.968427	0.311232	1.5719	-0.72815	-0.649325	1.91271	0.42638	0.947121	2.04222	-0.932363	-0.826826	1.24183	-0.911094	0.650888	-0.957524	-0.818326	-0.396009	0.28002	-0.91065
ENSG00000152749	GPR180	-0.19969	1.58123	-1.53316	1.01954	-1.51251	-1.03194	1.20975	0.749419	-0.606084	-0.996336	-0.11376	-0.0962412	-0.201203	0.676609	-0.681773	-0.666703	-1.5193	1.2915	0.69123	1.29365	-0.209169	0.854944
ENSG00000130309	COLGALT1	-1.03327	0.000744968	-0.375375	1.70937	-1.14032	-0.861421	0.885066	-0.254789	-0.786985	-0.276463	-1.34155	-0.181292	-0.602385	1.44591	0.589651	-0.465514	-1.0498	1.4255	1.0447	1.55577	-1.07791	0.790387
ENSG00000164920	OSR2	-0.788305	0.241772	-0.652299	1.17076	-0.861069	-1.05828	-0.426114	0.82314	-0.874061	-0.82479	-0.779489	0.920196	-1.09478	2.147	0.966015	-0.379556	-1.02446	1.8161	-0.455206	0.321385	-0.31211	1.12416
ENSG00000115415	STAT1	-0.404469	1.7956	-0.58598	0.564617	-1.10291	-0.853655	1.70944	1.42112	-0.415976	-0.744847	-0.714378	-0.454886	-1.55214	0.464427	-0.777982	-0.659523	0.00200649	-0.173614	1.65221	1.38662	-0.518594	-0.0370888
ENSG00000197721	CR1L	0.779729	0.25503	0.227281	-1.19742	0.140013	1.4772	-1.02748	-0.833909	0.651442	0.37709	0.7222	-0.0810353	1.40452	-1.30688	0.175977	1.05355	0.947849	-1.76792	-0.77461	-0.582947	1.05929	-1.69897
ENSG00000142623	PADI1	0.320292	0.333276	-0.475037	-0.4299	-0.459927	-0.467915	-0.0327306	-0.48188	-0.441721	0.258405	-0.364999	-0.270769	-0.480687	-0.485473	0.33036	-0.363108	-0.479268	4.06818	-0.323188	1.12424	-0.406023	-0.472132
ENSG00000011105	TSPAN9	1.15675	-0.902079	0.879817	-2.28554	0.0279592	0.827569	-1.84972	0.0525953	0.580437	0.821094	0.937981	0.0516561	0.933267	-1.05658	0.360822	1.23016	0.745089	-0.556526	-0.356387	-1.30404	0.342933	-0.637257
ENSG00000110203	FOLR3	-0.354134	-0.866706	1.25913	-0.874568	-0.446244	1.02852	-0.862326	-0.842944	0.990442	0.0589892	0.580078	-0.367362	2.23653	-0.825736	-0.783031	1.03091	1.55537	-0.926354	-0.847468	-0.740452	0.921309	-0.923954
ENSG00000099219	ERMP1	0.498598	-0.512304	0.752147	-1.60498	1.0788	0.989333	-1.40473	-0.974297	-0.0967315	0.556506	0.756577	-0.0321268	1.1231	-1.90358	1.16242	0.973284	0.647266	0.103435	-0.828515	-0.564678	0.761033	-1.48055
ENSG00000138696	BMPR1B	1.09459	-0.13813	0.385509	-1.04095	0.186667	1.15485	-1.33135	0.268136	0.991016	0.644389	0.68995	-0.867432	1.16763	-1.57773	0.358569	0.383051	0.864367	-1.44011	-0.173633	-1.2724	1.25016	-1.59715
ENSG00000159399	HK2	0.186651	1.03084	-0.565115	0.620771	0.0842831	-0.91967	1.24606	-1.08142	-0.415163	-0.0125453	-0.809009	-0.845933	-1.09641	0.417316	-1.23433	-0.771104	-0.254808	2.31436	1.69951	1.34711	-0.566561	-0.374841
ENSG00000101224	CDC25B	-0.551903	-0.541387	-1.32764	1.0161	-1.07068	-0.380173	0.968169	2.38138	-0.522747	-0.680047	-1.21793	-0.0436962	-1.31246	1.27569	0.74572	-0.169344	-0.346672	-0.241847	0.837635	1.2037	-0.792887	0.771018
ENSG00000114473	IQCG	-0.282297	1.4272	0.279164	1.3512	-0.792456	-0.813202	1.02009	-1.14935	-1.16551	-0.0150276	-0.0588916	-0.847255	-1.3621	0.68774	0.63125	-1.59288	-0.521336	0.950554	0.906814	1.09174	-1.04807	1.30262
ENSG00000163399	ATP1A1	0.556366	-0.641683	0.979107	-1.00704	1.22231	0.0582991	-1.07387	-0.19327	2.18213	0.228978	1.42049	-0.439336	0.486639	-1.80394	-0.97162	0.734486	0.0641893	-0.304561	-0.908022	-1.02474	1.09854	-0.663465
ENSG00000172831	CES2	0.429124	-1.07247	0.190099	-1.78128	2.8141	0.60991	0.197963	-0.419833	0.823094	0.370494	0.458649	-0.0998684	0.785592	-1.30806	0.754698	0.337962	0.0422937	-1.37497	-0.315515	-0.718318	0.390903	-1.11457
ENSG00000109814	UGDH	-0.649647	0.9023	-0.44381	0.441028	-0.658811	-1.0741	2.59553	0.00398613	-0.555427	-0.649966	-0.74582	-0.560442	-1.07201	0.355541	-0.792013	-0.0112599	-0.63542	0.952961	1.26869	1.701	-1.09702	0.724699
ENSG00000110063	DCPS	1.30176	-0.524335	0.189061	-1.05684	0.104374	2.01569	-1.54253	-0.397529	0.257786	-0.242223	0.125593	0.00617315	1.38608	-1.16919	0.429643	1.33414	1.1888	-1.37521	-0.944216	-1.06053	0.51198	-0.538476
ENSG00000270532	PEBP1P2	0.937833	-1.71148	0.544181	-1.1321	1.33212	0.734588	-1.23307	-0.106621	0.672202	0.192301	0.92523	0.544881	1.08841	-1.3112	-0.049921	0.982075	0.882686	-0.980497	-1.07294	-1.3023	0.94427	-0.880657
ENSG00000134827	TCN1	0.00612983	-0.289011	-0.787712	-0.809663	-0.348563	-0.205316	0.917764	-0.0197464	-0.28113	-0.347066	0.441226	0.130177	-0.772657	-0.906672	-0.457736	-0.0468993	-0.632413	3.671	1.16112	0.712339	-0.238914	-0.896259
ENSG00000185345	PARK2	0.89795	0.405321	0.850699	-1.62275	0.144131	0.500348	-1.4231	-1.05018	2.64816	1.14314	0.787012	-0.559255	-0.300739	-0.892389	0.208234	0.4689	0.535411	-1.17157	-0.582746	-0.787941	0.241335	-0.43996
ENSG00000076555	ACACB	1.12988	-0.44676	1.25229	-1.59281	0.297268	1.11622	-1.75349	0.233514	0.425248	0.575653	0.895862	0.695387	0.730862	-1.05643	0.556918	0.447121	0.704244	-2.022	-0.793179	-1.24322	0.259485	-0.412055
ENSG00000125534	PPDPF	0.775769	-0.758263	0.509847	-1.81752	0.753741	0.804356	-0.724698	-0.746463	0.211915	0.552639	0.265253	1.43919	1.1175	-1.65161	0.223364	0.824684	0.355991	0.1125	-0.753764	-1.859	1.30788	-0.943313
ENSG00000101825	MXRA5	-0.604636	1.28728	-0.349856	1.536	-0.565639	-0.96236	0.431836	-1.03897	-0.560966	0.0149501	-0.244493	-0.846548	-1.33995	1.95933	-0.709171	-0.540632	-1.18943	1.43692	0.56899	0.86668	-0.453998	1.30466
ENSG00000282988	RP1-34B20.21	-1.0575	0.232374	-0.629899	0.603421	-0.72748	-0.604369	1.09454	1.41822	-1.72491	-0.657234	-1.2711	0.167205	-1.40849	0.673964	0.474511	0.0416972	-0.477801	1.57014	0.521621	0.794356	-0.778203	1.74493
ENSG00000236333	TRHDE-AS1	-0.369327	0.0530654	0.748827	-0.976285	-0.61655	0.878353	-1.14105	-0.812172	1.38178	0.661628	0.910291	1.63137	1.22048	-0.898419	1.42105	0.852579	-1.13787	-1.1407	-1.12117	-1.04895	0.123608	-0.620544
ENSG00000128928	IVD	0.0759162	-0.597825	0.094419	-1.25242	1.12665	0.68071	-1.58124	0.193949	1.08764	1.0446	0.543825	0.10291	0.850632	-1.50441	0.489704	1.39266	0.876947	-1.57015	-0.628278	-0.20694	0.536396	-1.75568
ENSG00000198804	MT-CO1	-0.638048	-1.61449	0.275737	-0.814795	1.69038	0.503103	-0.550503	0.227336	0.760333	0.319225	-1.13988	-1.28524	1.70677	-0.716888	0.128033	1.14629	0.616596	0.244225	-1.05848	-1.30268	1.4607	0.0422749
ENSG00000135114	OASL	-0.309516	1.79682	-0.734082	-0.191102	-1.06748	-1.03801	1.51501	0.735517	-0.220535	-0.233643	-0.797715	0.621319	-1.21722	-0.138902	0.654601	-1.07296	-0.634931	0.367471	1.77842	1.66686	-0.375067	-1.10485
ENSG00000152779	SLC16A12	1.41197	-1.11275	0.366801	0.176492	0.393651	1.17504	-1.29146	-1.02709	0.55149	0.755483	1.26469	-0.416601	-0.194823	-1.02424	0.75329	0.680693	1.1534	-1.67525	-1.16379	0.02288	0.776212	-1.57608
ENSG00000134326	CMPK2	-0.0702703	1.72211	-0.723047	-0.647663	-1.30673	-1.39203	0.9281	1.95044	0.145238	-0.348968	-0.914272	0.948825	-1.20612	-0.101102	0.464545	-1.04757	-0.641463	0.714039	1.36384	0.992703	-0.355035	-0.475568
ENSG00000188488	SERPINA5	-0.614645	-0.708579	1.21697	-0.32604	-0.10556	-0.787543	-0.257977	-0.918334	0.834228	-0.60291	0.901454	2.11175	1.99939	-0.114143	-0.894331	0.18612	-0.868948	-0.546041	-0.504883	-0.804645	1.73192	-0.927256
ENSG00000176155	CCDC57	-0.000207222	1.26172	0.208262	1.15443	-1.60587	-1.00831	1.08528	0.276553	-0.506298	-0.587717	-0.770092	-0.778203	-1.02483	0.758907	0.462925	-0.303768	-1.53816	0.461429	2.01827	1.0627	-1.17105	0.544021
ENSG00000183578	TNFAIP8L3	1.03885	-0.376107	1.98027	-0.684496	0.435326	0.391634	-1.39058	0.182916	1.2717	0.672924	1.90882	0.244256	-0.374356	-1.30396	-0.315065	0.819413	-0.0751588	-1.56822	-1.0739	-0.659814	-0.629448	-0.495012
ENSG00000117155	SSX2IP	-0.507112	0.829914	-1.2522	0.241173	-0.874468	-0.770887	0.195943	2.33732	0.00818452	-0.919925	-0.810108	1.03461	-1.68248	-0.206815	0.65401	-0.476535	-0.218092	0.633361	0.404732	1.47851	-1.20341	1.10428
ENSG00000106571	GLI3	-0.325742	0.725549	0.0386412	1.3642	-0.354444	-1.06435	0.643351	-1.06354	-0.808289	-0.261983	-0.0328227	-0.588465	-1.37814	2.06046	-0.903529	-0.989057	-0.86761	1.50252	0.357681	0.854818	-0.510299	1.60106
ENSG00000122483	CCDC18	-0.742511	1.51937	0.301289	1.6019	-1.15504	-0.623926	0.695493	0.623511	-1.49321	-0.861242	-0.746345	0.415584	-1.24685	0.228165	-0.113449	-1.36117	-0.555633	0.940684	1.29068	0.60217	-0.72283	1.40335
ENSG00000237289	CKMT1B	0.679775	-1.01915	0.519109	-1.51945	1.13334	0.762172	-1.43129	-0.197249	0.526688	0.548959	-0.0960939	-0.051545	0.836785	-1.32208	0.675434	1.03981	0.977096	0.168139	-0.938096	-1.39135	1.56414	-1.46513
ENSG00000181444	ZNF467	0.0103462	-1.262	1.16436	-1.46188	0.648275	1.22773	-0.586188	-1.63887	0.876824	0.976533	0.0531478	-0.829705	1.30438	-0.752247	1.14006	1.02388	0.589482	-0.425609	-0.708842	-1.41539	0.700592	-0.634868
ENSG00000158604	TMED4	-0.280408	-1.93736	-0.29865	-2.04987	0.711043	1.09585	-0.198544	-0.188308	0.936051	1.12693	0.504027	0.457268	0.610273	-1.72457	-0.110234	0.949599	1.36023	0.654536	-0.395247	-1.03787	0.497795	-0.682536
ENSG00000129595	EPB41L4A	0.442517	-0.104108	0.873716	-2.16921	0.016346	1.19332	-0.189315	-0.527419	0.176055	0.986328	1.15704	0.676064	0.573949	-2.00109	-0.370319	0.383511	1.15319	-0.551188	0.212359	-1.83202	0.701318	-0.801054
ENSG00000164430	MB21D1	-0.368153	1.31935	-0.260682	-0.0175438	-0.748078	-1.11565	2.56033	-0.439516	-0.58678	-0.010389	-0.444641	-1.30025	-1.25494	0.667372	-0.374528	-0.828045	-0.426813	1.33805	1.14857	1.312	-0.529982	0.360329
ENSG00000168062	BATF2	-0.542867	1.82649	-0.615775	-0.27242	-0.93359	-0.57008	2.00041	1.55733	-0.318846	-0.811229	-0.80445	-0.727224	-0.892863	0.306725	-0.479643	-0.220659	0.0901415	-0.542858	1.98019	1.13415	-0.577633	-0.585309
ENSG00000078269	SYNJ2	-0.0140324	0.369102	0.0460391	2.22803	-1.03818	-0.668126	0.335204	0.564947	-0.799461	-0.469779	-0.359705	-0.683182	-1.5203	0.0255069	-0.119394	-0.580587	-1.272	1.51101	0.607068	1.3529	-1.10005	1.585
ENSG00000145934	TENM2	-0.17246	2.10207	-0.774714	1.69705	-0.682408	-0.465486	-0.561405	-1.08544	-0.605299	-0.3252	-0.419968	0.352812	-0.643912	2.30158	-0.920111	-0.825914	-0.784165	0.357312	0.0461008	1.03086	-0.518812	0.897508
ENSG00000148290	SURF1	0.637048	-1.03436	0.692201	-1.04801	0.308785	0.396034	-1.35345	-0.0930497	0.24735	0.779288	0.176036	0.91911	0.380266	-1.71615	1.68631	1.74699	0.712745	-1.11102	-0.959983	-0.779881	0.676538	-1.2628
ENSG00000146918	NCAPG2	-0.685418	0.715433	-0.973838	1.02	-0.608415	-0.746898	-0.503316	1.30951	-1.15192	-1.24254	-0.906951	1.81014	-1.04197	-0.303602	1.26783	0.584596	-0.696487	1.00169	0.010598	1.28621	-1.04264	0.897997
ENSG00000140470	ADAMTS17	0.895062	0.107256	1.51447	-1.18308	0.744201	0.897389	-1.3232	-1.95706	0.237031	-0.625363	-0.173631	-0.416801	1.8806	-0.385375	1.16796	0.466167	-0.203331	0.0417672	-0.950522	-1.13738	1.01262	-0.608792
ENSG00000276368	HIST1H2AJ	-0.141735	-1.7695	-1.06152	0.701854	-0.212835	-0.236069	0.913892	1.61606	-1.35882	-1.37602	-0.786745	0.464657	-0.44758	0.513204	1.39513	0.287733	-0.78304	1.14657	0.743453	-0.173032	-0.931136	1.49547
ENSG00000077092	RARB	1.01861	-0.20299	0.545878	-2.11317	-0.0826096	1.23324	-0.634917	-1.29728	0.140555	0.647397	0.585878	-0.435952	1.08039	-1.12249	1.0201	0.820229	1.37248	-0.817859	-0.398269	0.212557	0.318549	-1.89033
ENSG00000102893	PHKB	1.01459	-0.984706	0.555783	-1.78348	1.69277	1.27409	-0.428434	-0.552356	0.384971	0.439225	0.784479	0.104587	1.01068	-1.58399	-1.5524	0.108671	1.38177	-0.646461	-0.369152	-0.301321	0.399494	-0.948815
ENSG00000166589	CDH16	-0.229781	-1.17627	1.07218	-1.25236	-0.653456	0.948388	0.523585	-1.21676	0.898961	0.860144	0.779061	-1.16387	1.227	-0.437248	0.328495	1.14447	1.28682	-1.23857	-0.456258	-1.02414	1.04507	-1.26546
ENSG00000164181	ELOVL7	0.236659	-0.203111	0.43778	-1.84806	0.886223	0.549952	-0.573943	0.183808	0.943899	0.654622	0.933334	0.713681	0.991671	-1.22823	0.286039	0.811853	0.650574	-1.93268	-0.468611	-1.49478	0.991371	-1.52204
ENSG00000104611	SH2D4A	0.0159813	0.158978	1.44501	-1.38466	-0.195537	-0.0379422	-1.50283	-1.09707	0.473194	0.330347	1.08399	1.21273	1.44756	-1.21236	0.999558	0.702083	0.585253	-0.935218	-0.651585	-0.205303	0.606259	-1.83844
ENSG00000119408	NEK6	-0.359987	-0.255612	-0.859706	1.06336	0.957544	-1.12017	0.901084	1.12447	0.08538	0.0363837	-0.570574	-1.48938	-1.76153	1.30395	-1.40801	-0.136757	-0.854638	0.952432	1.49112	0.948001	-0.557294	0.509933
ENSG00000114248	LRRC31	-0.192968	-1.13521	0.159524	-1.11581	1.74428	2.26061	0.158151	-0.939151	-0.869088	0.605322	-0.14497	-0.380828	0.538435	-0.97794	1.30213	0.695477	1.50617	-0.660834	-0.631725	-0.515202	-0.334623	-1.07176
ENSG00000100503	NIN	-0.545486	1.62398	0.203184	1.81551	-1.05761	-1.28436	0.813813	0.569754	0.379465	-0.176391	-0.301197	-0.962917	-0.825366	0.743574	-1.45269	-1.65683	-0.983721	0.472721	0.727857	1.29992	0.0732601	0.523537
ENSG00000072201	LNX1	0.810635	0.142559	1.35903	-1.23681	1.09539	0.856924	-1.5081	-1.87192	0.821833	0.713694	0.670525	0.528033	0.749362	-0.712156	0.391484	0.466825	1.11415	-1.42496	-1.27221	-0.702495	-0.448648	-0.543149
ENSG00000278463	HIST1H2AB	-0.511927	0.344613	-1.29416	0.561681	-0.727978	-1.04587	0.511381	2.06851	-1.44113	-0.999306	-1.0995	0.253245	-0.619084	0.62051	1.13252	-0.282643	-0.6819	1.31055	0.833594	0.356888	-0.813043	1.52306
ENSG00000164683	HEY1	1.35862	-0.315043	0.210517	0.149128	0.276152	0.758391	-1.79938	0.0478733	0.646129	-0.314829	0.0605335	-1.10077	1.90999	-1.13677	-0.585762	0.571552	1.26958	-0.745945	-1.22154	-1.1956	1.57744	-0.420268
ENSG00000171033	PKIA	1.07234	0.291211	0.973272	-1.60426	-0.20495	0.448719	-1.51557	-0.387957	0.195647	0.46133	1.22727	0.758609	0.891945	-1.36017	0.0489375	-0.398292	1.42337	-0.706103	-0.957893	-0.301953	1.37428	-1.72979
ENSG00000110851	PRDM4	0.042772	-0.00492823	0.613665	-0.730149	0.245847	1.16104	-0.910022	-0.782729	1.30947	0.657489	0.392431	-0.0912621	1.33603	-1.4574	0.193057	1.37732	1.10777	-2.33109	-0.556547	-0.980663	0.403488	-0.99559
ENSG00000147140	NONO	-0.411286	-0.202272	-1.31626	1.81116	-0.557096	-1.3377	0.378216	1.34071	-0.405997	-0.369316	-0.645331	0.0213337	-1.31916	1.14114	0.301892	-0.944392	-0.83617	0.754999	0.38747	1.83527	-0.847089	1.21988
ENSG00000154917	RAB6B	-0.748438	0.128187	1.38891	0.137967	0.477492	0.62148	0.188377	-1.91783	-1.38913	1.09112	0.0697637	0.476562	1.70523	-1.11565	0.147579	0.0927379	1.27426	-1.312	-0.261869	-1.48672	0.88501	-0.453044
ENSG00000131368	MRPS25	0.54938	-1.81247	0.727624	-0.708321	1.12183	0.885019	-1.34974	-0.00925817	-0.0249398	0.669659	0.253346	-0.355544	1.23949	-1.23412	1.10984	1.04354	1.00224	-1.00725	-0.440658	-0.954772	0.897611	-1.6025
ENSG00000116062	MSH6	-0.236446	1.33082	-0.543187	1.52345	-0.900155	-0.780959	0.811457	1.41452	-0.459011	-0.549651	-0.360469	0.384896	-0.84569	0.196311	-1.38719	-2.04687	-0.660657	1.2759	1.46967	0.726544	-0.201592	-0.161695
ENSG00000100605	ITPK1	0.740678	-1.39959	0.254705	-1.5473	0.891587	0.756292	-0.790202	0.282229	0.59711	0.561332	-0.0272785	-0.186273	1.21446	-1.51023	1.2687	0.766477	1.53245	-1.39232	-0.685356	-0.260768	0.44366	-1.51037
ENSG00000114796	KLHL24	0.670555	-1.25784	1.10191	-1.45927	1.19959	1.0972	-1.04469	-1.41403	-0.205449	1.67425	1.39807	0.778225	0.486716	-0.980178	-0.0674412	-0.698818	1.0962	-0.792863	-0.796479	-0.280217	-0.00396245	-0.501489
ENSG00000165995	CACNB2	0.457966	0.0458667	1.2164	-1.64336	-0.217744	1.07152	-1.83317	-0.121812	-0.371957	1.28945	0.902374	0.0629388	1.61948	0.134038	-0.427451	-0.44631	0.889343	-1.17586	-0.573057	-1.35916	1.22269	-0.742188
ENSG00000132436	FIGNL1	-0.302447	0.108847	-0.820457	0.538732	-1.25658	-0.529606	1.36869	0.955194	-1.2258	-0.772198	-0.601525	1.10131	-1.46849	0.152969	0.361065	-0.145307	-0.83926	1.21962	1.84454	0.64481	-1.4354	1.10129
ENSG00000146410	MTFR2	-0.774248	0.515486	-0.646572	1.30177	-1.05962	-0.766157	1.26046	1.4681	-1.07252	-1.425	-0.466962	0.745318	-0.96303	-0.0882409	-0.145081	0.0003925	-1.07054	0.807885	1.06148	1.09026	-1.21281	1.43962
ENSG00000114054	PCCB	0.331545	-1.37874	-0.112401	-1.71437	1.45378	0.619457	-0.579873	-0.210284	0.326498	0.289666	0.772065	0.804876	1.33478	-1.72229	0.905205	1.08149	1.06763	-1.09904	-0.745301	-1.31636	0.362101	-0.470424
ENSG00000135503	ACVR1B	0.433523	-0.819531	1.0832	-1.48111	0.427745	0.491801	-0.14181	-0.715086	1.65751	0.453758	0.893548	0.233807	0.390492	-1.79186	0.729621	0.740611	0.918669	-1.53697	-0.0218977	-0.610347	0.576251	-1.91191
ENSG00000248546	ANP32C	1.212	-0.799334	-0.262475	-0.864045	0.876046	2.36294	-0.86156	-0.936981	0.387059	1.0597	1.02921	0.0792276	-0.555464	-1.08687	-0.877442	0.851735	1.56551	-0.903568	-0.962879	-0.522607	-0.428463	-0.361743
ENSG00000167323	STIM1	0.821811	-0.469367	0.875155	-1.67359	0.263156	1.78047	-0.68986	-0.849426	0.550367	0.0282517	0.77966	0.503192	1.5518	-1.81402	-0.270855	0.399791	1.08293	-1.15715	-0.198623	-0.504444	0.414374	-1.42363
ENSG00000206530	CFAP44	0.743417	0.395099	-0.461245	0.610905	-1.30987	-0.200279	1.23376	-0.686644	-0.923085	-0.744334	-0.38692	-0.111238	-1.99679	1.29133	0.353852	-0.991932	-0.399406	1.47775	1.62762	0.140719	-0.961545	1.29883
ENSG00000207008	SNORA54	0.708	0.545539	2.78874	-1.65252	0.453399	0.501873	-0.659171	-1.10917	0.782022	0.0109008	1.11219	-0.880759	0.839666	-0.412067	-0.693014	0.0655164	0.733525	-1.17319	-1.19944	-0.370538	-0.296343	-0.0951525
ENSG00000137460	FHDC1	0.664805	0.178256	0.952186	-2.22175	1.01049	0.847066	-1.43548	-0.650864	-0.496768	0.674629	0.894176	0.527442	1.02781	-1.60968	0.29613	0.449962	1.01931	-0.0523144	-1.59289	-0.599096	0.690173	-0.573597
ENSG00000067836	ROGDI	0.870097	-1.80332	1.04822	-1.08908	1.05621	0.42427	-0.753413	-0.643936	0.77931	0.705634	-0.340219	0.437439	1.39183	-1.52428	1.53752	0.231876	0.142436	-0.368468	-0.510682	-1.03005	0.88165	-1.44304
ENSG00000184949	FAM227A	0.060802	-0.749555	-0.0569529	1.62958	-0.637553	-0.774426	1.71083	-1.15562	-0.788647	-0.519931	-0.324026	-0.786624	-1.48963	0.622771	0.569246	-0.447383	-0.403968	1.68092	1.5476	0.886389	-1.13129	0.557476
ENSG00000218014	KRT19P1	-0.364982	-0.426079	0.0276546	-0.385149	-0.435001	-0.390952	2.31465	-0.426777	-0.177029	-0.397944	-0.202829	-0.431251	-0.435863	-0.439123	-0.363898	-0.428279	-0.434909	3.42719	1.08514	-0.406821	-0.281033	-0.426713
ENSG00000121621	KIF18A	-0.266957	1.72664	-0.821184	0.713037	-1.10109	-0.199016	1.20214	0.604588	-1.6828	-1.63946	-0.702817	1.01577	-0.779681	-0.286913	0.6417	0.0724167	-0.447494	0.11827	0.884771	1.18563	-1.36745	1.12989
ENSG00000227057	WDR46	-0.570147	-0.0340591	-1.27699	1.88836	-1.20597	-0.639015	0.937599	0.115418	-0.0435816	0.125379	-0.418726	-1.43327	-1.26405	0.980107	0.112918	-0.498893	-0.328329	1.07173	0.848161	2.02291	-1.06395	0.674386
ENSG00000233544	EIF3KP2	0.389982	-1.89861	0.0833948	-0.860569	1.24829	0.754359	-1.1832	-0.0507005	0.5075	0.59826	0.502501	0.732504	1.14642	-1.10377	0.116521	1.29264	0.893241	-1.0075	-1.38194	-0.442325	1.1294	-1.4664
ENSG00000123609	NMI	-0.349756	1.83171	-1.22943	0.690247	-1.29575	-1.25483	1.83352	0.88992	-0.221424	-0.355197	-0.489345	-0.503388	-1.17347	0.361204	-0.571748	-1.28575	-0.150393	0.706458	1.4027	1.13799	-0.292345	0.319088
ENSG00000198763	MT-ND2	-0.398228	-1.30145	0.865375	-0.564709	1.6083	0.822025	-0.758286	-0.168681	0.125051	0.330987	-1.16025	-1.10116	1.64192	-1.09738	0.763278	0.867458	0.512004	0.147458	-1.35051	-1.28693	1.58864	-0.0849075
ENSG00000133808	MICALCL	-0.0732172	0.943045	-0.279631	1.9727	-0.408547	-1.27236	1.43947	0.46121	-0.972044	-0.789088	-0.298428	-0.486422	-1.33714	0.626226	-0.420044	-1.1691	-1.02193	0.775017	1.89053	0.980785	-0.515026	-0.046011
ENSG00000033327	GAB2	1.54194	-0.229395	1.59462	-1.43382	-0.934998	1.37275	-1.09981	-1.3114	0.866238	-0.170352	0.528947	1.20058	0.967725	-0.89497	0.528381	0.705379	-0.534873	-0.922678	-0.78634	-0.456686	0.496922	-1.02816
ENSG00000156642	NPTN	0.255437	-1.26613	0.0637679	-1.22297	0.663166	1.15472	-1.28857	0.495425	0.691197	0.52594	0.447574	0.50815	1.33417	-1.88519	0.645068	0.993209	0.948508	-1.0321	-0.630152	-1.4212	0.964326	-0.944349
ENSG00000108179	PPIF	-0.224115	-1.26177	0.363024	-1.40723	0.636595	0.0524558	-0.514879	0.487725	1.50536	0.282717	0.395467	0.643131	1.57066	-1.32259	0.822975	1.22901	0.0477384	-1.30346	-0.996271	-0.572479	1.17919	-1.61324
ENSG00000213741	RPS29	-0.131173	-1.77887	-0.362389	-0.505613	1.03541	0.197091	-1.22638	-0.943089	0.358271	0.739655	0.508961	-0.019711	1.1653	-0.814731	0.933835	1.28913	1.97179	-0.684911	-1.79755	-0.628099	0.673403	0.0196752
ENSG00000163624	CDS1	0.384655	-0.366156	0.255641	-2.158	0.98041	0.741259	-0.159192	-1.32248	1.17314	0.58304	0.258893	0.541637	0.748643	-1.75907	0.3497	0.808796	0.946679	0.139726	-0.161609	-1.19953	0.932266	-1.71844
ENSG00000157404	KIT	0.413458	-0.0098366	0.17843	-1.73582	0.50712	0.910531	-1.27594	0.220141	0.616823	0.585475	0.610952	0.608094	0.998461	-0.956353	0.803993	0.903454	0.980968	-2.05242	-1.05139	-1.24128	1.07881	-1.09368
ENSG00000185477	GPRIN3	0.320282	0.475121	1.52043	-1.52241	0.217051	0.992816	-1.13798	-0.00563864	0.768856	1.11868	0.3496	-0.514327	1.33431	-1.1767	-0.382191	0.627401	0.724152	-2.27062	-0.101311	-0.526516	0.455848	-1.26686
ENSG00000274997	HIST1H2AH	-0.452898	-0.266878	-1.47363	0.504273	-0.627282	-0.53977	0.378069	2.02533	-1.27023	-1.15732	-1.19847	1.32642	-0.561273	0.256917	0.789814	0.611085	-1.02218	1.16568	0.413727	0.343076	-0.818731	1.57428
ENSG00000049449	RCN1	-0.543881	1.5316	-0.167772	1.7811	-0.518293	0.132231	1.31627	-1.20363	-0.720403	-0.980997	0.28667	-0.215584	-2.05986	0.470078	0.550679	-1.31946	-0.247841	0.200704	0.994254	0.97358	-0.995911	0.736463
ENSG00000117410	ATP6V0B	0.0122741	-1.61351	-0.405806	-1.70885	0.905098	1.17499	-1.47579	0.562825	0.952465	1.02122	0.347842	1.07027	0.871002	-1.407	0.389913	0.791352	0.714294	-0.192662	-1.41695	-0.638946	0.701073	-0.6551
ENSG00000226976	COX6A1P2	0.0797677	-0.528378	0.186637	-1.31021	1.01836	0.496862	-1.30472	0.570631	0.787707	0.270485	0.326498	1.19933	1.06741	-1.69832	0.849628	1.12305	0.319988	-1.19178	-1.50805	-1.21059	1.23766	-0.781975
ENSG00000228253	MT-ATP8	-0.296355	-1.47875	0.0665211	-0.519646	1.83219	0.52984	-0.80424	0.0741086	0.386765	0.521692	-0.980132	-0.976112	1.76596	-0.987886	0.842229	0.956232	0.316065	-0.0588247	-1.17192	-1.42754	1.59911	-0.189308
ENSG00000205213	LGR4	0.643234	-0.00733608	1.22442	-1.79872	0.969636	0.723328	-0.128629	-1.26061	0.143043	-0.17055	1.01185	-0.193987	1.53055	-1.23147	0.381258	0.700017	0.643761	-1.34825	-0.880285	-0.317275	1.07374	-1.70772
ENSG00000116132	PRRX1	-0.66036	0.0173252	-0.177741	0.463529	-0.342167	-1.44232	0.0394038	1.23055	-1.39225	-0.672851	-0.631002	-0.303365	-1.50993	2.14121	1.10613	1.03989	-1.2361	0.909087	0.59766	-0.126772	-0.353878	1.30395
ENSG00000105088	OLFM2	-0.446332	0.949988	-0.26204	-0.431552	-0.276398	-0.414627	0.213269	-0.996738	-1.11408	-0.285276	-0.12051	-0.361274	-1.0846	2.6604	-0.0976792	0.189272	-1.11475	1.5595	-0.0129047	-0.198669	-0.504482	2.14947
ENSG00000147576	ADHFE1	0.914048	-1.04163	1.15741	-1.34996	0.339538	1.15456	-0.945169	-0.0725964	0.256531	-0.0855027	0.270748	0.0179412	1.22424	-1.5022	1.54555	1.24317	0.602576	-1.51461	-0.665987	-0.613784	0.486483	-1.42136
ENSG00000105642	KCNN1	-0.0555826	-0.459154	2.72836	-0.492852	0.324341	-0.616522	-0.505224	-0.636309	-0.552175	-0.45348	-0.444685	0.361854	2.89826	-0.438089	0.2195	0.435493	-0.62332	-0.620592	-0.586977	-0.573843	0.690961	-0.599969
ENSG00000197375	SLC22A5	1.01526	-1.29043	0.534183	-2.00728	1.66595	1.74159	-0.552725	0.155664	0.426012	0.320927	0.0232243	-0.279927	0.301185	-1.40369	0.425588	0.649133	1.33309	-1.30287	0.0475369	-0.787354	-0.181666	-0.833391
ENSG00000198899	MT-ATP6	-0.276809	-1.58111	-0.0642082	-0.706055	1.8396	0.731389	-0.509283	-0.0200155	0.391234	0.324611	-0.983915	-1.19799	1.63669	-0.909999	0.529572	1.20219	0.460915	0.205286	-1.14711	-1.38061	1.53767	-0.0820574
ENSG00000143494	VASH2	-0.374616	0.735462	-0.234112	1.92456	-0.928971	-1.00785	0.52227	-0.909114	-0.747523	-0.71746	-0.74887	-0.0716169	-0.869123	2.32648	-0.179919	-0.770278	-0.902801	1.82469	0.0131039	0.7666	-0.247134	0.596222
ENSG00000198931	APRT	0.482817	-1.68187	0.0930545	-0.35397	0.504378	0.0125786	-1.37932	-0.318331	0.556952	0.775231	-0.526933	1.99089	0.893244	-1.51266	1.15251	1.02101	0.844076	-0.421381	-0.745791	-1.10397	0.915075	-1.19759
ENSG00000163536	SERPINI1	0.266715	-0.360389	0.0655443	-1.87877	1.1875	0.671687	-1.31155	0.415773	0.905729	0.628067	0.791521	0.920715	1.27217	-1.01323	-0.0720311	-0.292893	0.949958	-1.35201	-1.3321	-1.56139	1.06853	0.0304449
ENSG00000058056	USP13	-0.410659	0.326002	-1.02242	1.26549	-0.755788	-1.28578	1.56904	0.985793	-0.948632	-0.374483	-0.602541	0.875899	-1.69944	0.299803	1.7663	-0.832202	-0.960271	0.067661	1.14978	0.0998307	-0.492348	0.978962
ENSG00000164946	FREM1	0.721191	0.144875	0.562384	-2.64673	-0.697259	0.953843	0.0200316	-0.0586953	0.727285	0.622296	0.77778	-0.231148	0.751232	-1.58122	0.967108	1.36602	0.490547	-0.921142	0.00410676	-1.43854	0.438706	-0.972666
ENSG00000083444	PLOD1	-0.399343	0.489318	-0.493842	1.53335	-0.306649	-0.666119	0.953762	-0.383453	-0.342015	-0.244474	-0.908378	-0.343139	-1.91122	1.23094	-0.959889	-0.644369	-0.480213	1.36565	0.631228	1.76955	-1.20154	1.31085
ENSG00000185274	WBSCR17	0.804093	-0.366138	0.651989	-1.98955	0.73436	0.672937	-1.3646	0.32588	0.537036	0.669057	0.656327	0.585493	0.97538	-0.787222	1.06605	1.03514	0.607662	-1.91898	-1.02784	-0.88044	0.286671	-1.27331
ENSG00000099622	CIRBP	1.26459	-1.03464	0.299571	-1.37937	0.248287	1.13081	-1.50235	-0.676683	0.633127	1.26423	1.35542	-0.338768	0.729355	-1.10227	0.332889	0.683399	1.35687	-1.33619	-0.624115	-1.37944	0.24377	-0.168501
ENSG00000174799	CEP135	-0.319831	2.24209	0.392767	1.04949	-0.912097	-1.23568	1.08121	0.11963	-0.956731	-0.133872	-0.0392941	0.421694	-1.69878	1.02712	-1.00675	-0.789086	-1.215	-0.345366	1.33979	0.767793	-0.331	0.54189
ENSG00000090661	CERS4	1.14798	-0.34118	0.394406	-1.96514	1.05935	1.2325	-1.49904	0.331366	0.561913	0.775071	0.419008	-0.440226	0.832736	-1.16513	0.24717	0.70219	1.26944	-1.50311	-0.507759	-0.522439	0.414987	-1.4441
ENSG00000124575	HIST1H1D	-0.15077	1.11188	-1.04254	0.730466	-0.996209	-0.321516	0.347405	-0.226963	-1.74325	-1.06865	-2.13288	1.46588	-0.575836	0.842109	1.03026	0.356023	-0.201255	1.27754	-0.0992226	0.570128	-0.421425	1.24882
ENSG00000198894	CIPC	0.401834	-0.465183	0.444139	-1.31476	1.52671	0.818109	-1.46691	-0.724801	1.24756	0.464365	0.815632	0.480655	0.970962	-1.4352	1.23638	0.827391	0.647332	-1.34608	-1.32938	-0.756634	-0.418206	-0.623917
ENSG00000135390	ATP5G2	-0.34725	-2.03297	-0.436702	-1.10727	0.154668	0.958063	-0.794641	0.362493	0.906388	0.65962	0.151371	0.873179	0.864811	-0.707176	0.774044	1.35618	1.20753	-1.0042	-1.51202	-0.964956	1.3216	-0.682748
ENSG00000151623	NR3C2	0.742355	-0.0174522	0.966408	-2.4238	0.0613913	1.00055	-1.85421	-0.292988	0.671062	0.613936	0.683316	0.397746	0.791699	-1.16437	0.750157	0.650285	0.609883	-0.0297397	-0.97053	-0.108725	0.641344	-1.71832
ENSG00000135424	ITGA7	1.97455	-0.612446	1.04426	-0.54195	-0.826871	1.58134	-0.835286	-1.0386	-0.281099	0.418992	1.03277	0.335202	1.97139	-0.790462	-0.467042	0.0433442	-0.640293	-0.9953	-1.11069	0.068624	0.707383	-1.03781
ENSG00000079150	FKBP7	-0.587263	1.36074	-0.19524	1.9252	-0.154376	-0.894137	0.281389	-1.16619	-0.832041	-0.275194	0.230263	-0.956925	-1.31065	1.34046	-0.776233	-0.669987	-0.410496	0.942622	0.0875601	0.410844	-0.571513	2.22116
ENSG00000133997	MED6	-0.492587	0.333458	0.411271	4.07707	-0.532739	-0.217501	-0.66907	-0.671319	-0.268069	0.0162639	0.0548841	-0.137241	-0.986458	-0.789416	0.128835	-0.141757	-0.261131	-0.663355	0.0193325	0.607626	0.134239	0.0476594
ENSG00000179542	SLITRK4	-0.975184	1.77562	0.725981	-0.498145	-0.76753	-1.06197	-0.14557	-1.32902	-0.901684	0.174411	0.236689	-0.0578184	-0.565042	0.804928	1.8981	0.948568	-1.29306	0.472621	-0.546184	1.25357	-1.18545	1.03617
ENSG00000166535	A2ML1	0.191935	-0.231403	-0.678743	-0.0610361	-0.359325	-0.571822	-0.319849	-0.527444	-0.340203	-0.164717	-0.0544768	0.0385752	-0.474687	-0.414051	0.13243	-0.150732	-0.491793	4.1882	0.444062	0.777285	-0.413642	-0.518565
ENSG00000090263	MRPS33	-0.102165	-1.13197	0.163601	-0.0735406	1.258	0.286812	-1.2515	-0.626123	1.0093	-0.152709	0.431909	1.6677	0.704488	-1.76935	1.24941	1.1567	0.524033	-1.08146	-1.62191	-0.848936	0.695565	-0.487872
ENSG00000212802	RPL15P3	0.50685	-2.81843	-0.574331	-0.328919	0.398074	0.895359	-0.499726	-1.01428	-0.128728	1.01277	0.563574	-0.66337	1.22393	-0.299874	0.335193	1.20601	1.55852	0.251358	-1.07663	-1.04518	0.636611	-0.138793
ENSG00000109089	CDR2L	-0.77877	0.719293	-0.119992	2.0927	-0.704279	-1.25153	1.15028	-0.293681	-0.771908	-0.531598	-0.45031	-0.731341	-1.29992	0.301963	0.889298	-0.631303	-1.10588	1.48706	1.40849	0.068564	-0.684937	1.2378
ENSG00000044459	CNTLN	-0.296667	1.26614	-0.191713	1.33024	-1.57928	-0.82406	-0.457718	1.1806	-1.31857	-0.710199	-0.549171	0.751258	-1.20436	0.917321	1.46185	-0.84791	-0.741947	-0.0772592	0.455382	1.50546	-0.882207	0.812796
ENSG00000019549	SNAI2	-0.48852	0.783745	-0.1598	1.64492	-0.0513698	-1.35852	0.000228302	-0.130475	-0.177514	-0.209689	-0.0306959	-0.598386	-1.27869	2.13234	-1.3505	-1.14265	-0.935934	1.10999	0.431183	0.175129	-0.217539	1.85275
ENSG00000100504	PYGL	-0.424399	0.894753	-0.416702	1.36792	-1.00573	-1.32094	0.944091	-0.919881	-0.327912	0.0764409	-0.562156	-0.887292	-1.64766	1.06443	0.449619	-1.16648	-0.204279	1.8844	0.582148	1.44856	-0.550363	0.721419
ENSG00000145794	MEGF10	-0.296925	1.06566	-0.0868024	1.6844	0.785213	-0.857479	-0.883847	-0.405754	-0.595224	-0.242981	-0.791766	-0.653332	-0.82866	1.35408	-0.658626	-0.772027	-0.584521	1.31951	-0.733072	0.0430791	-0.464559	2.60362
ENSG00000100577	GSTZ1	0.918261	-0.77814	0.0189076	-0.229222	0.783314	0.662559	-1.88015	-0.188788	1.53305	0.942497	0.676627	0.563085	-0.269216	-2.25601	1.41576	0.616388	0.649142	-1.04281	-0.879282	-0.216632	-0.0472244	-0.992116
ENSG00000150593	PDCD4	0.961732	-0.109671	1.17303	-0.351825	1.18253	0.30586	-0.304543	-1.06045	0.983175	0.720562	0.94867	-1.30293	1.08607	-0.454054	-2.72605	-0.909854	0.585114	-0.675395	-0.802267	-0.0238481	0.824871	-0.0507262
ENSG00000107864	CPEB3	0.161924	-0.74523	1.64685	-2.39646	0.283752	0.820394	-0.958114	-0.0149795	0.722578	0.158135	0.379101	0.559142	1.51472	-1.46503	0.998686	0.572248	0.596903	-0.921262	-0.16873	-0.6186	0.234596	-1.36063
ENSG00000124784	RIOK1	-0.159042	1.76026	0.306915	0.894998	-0.845175	-1.41262	0.74676	0.542179	-0.652876	-0.414635	-0.0806925	-1.77201	-0.945117	0.901214	-0.366334	-1.02076	-0.994192	0.639746	0.405585	1.61091	-0.638067	1.49295
ENSG00000091651	ORC6	-0.161635	0.96917	-0.731165	0.956224	-1.03464	-0.546571	0.700379	1.16233	-1.12784	-1.52008	-0.357546	2.37943	-0.771897	-0.738738	0.92892	0.329882	-1.36666	-0.0641952	0.991792	0.406875	-0.829191	0.425168
ENSG00000144554	FANCD2	-0.061918	0.0927207	-1.0566	0.870923	-1.05854	-0.521375	0.689494	1.67869	-2.02095	-0.973297	-0.843636	0.813506	-0.828065	-0.0434096	1.09377	0.52363	-1.20385	1.1532	1.07202	0.409028	-0.826763	1.04144
ENSG00000068796	KIF2A	-0.108271	1.13988	-1.27697	2.2862	-0.833292	-1.42773	1.359	0.199908	-0.413215	-0.575763	-0.597982	0.150473	-1.12467	0.619458	-0.637691	-0.796227	-0.957212	0.300628	1.115	0.620672	-0.400442	1.35823
ENSG00000186081	KRT5	0.16611	0.772231	-0.471052	-0.553265	-0.0855525	-0.626062	-0.43624	-0.589149	-0.589554	-0.256663	-0.644519	-0.0910673	-0.606556	2.92635	-0.45752	-0.646392	-0.635156	2.83605	-0.110492	-0.15593	0.137437	0.116998
ENSG00000170801	HTRA3	-0.421707	-0.379544	-0.471997	2.46591	-0.410045	-0.777965	0.0848517	0.481157	-0.474062	0.0865703	0.276513	-0.676452	-0.860545	2.56583	-0.841865	-0.653039	-0.663229	-0.776166	0.292919	-0.0493041	-0.467535	1.66971
ENSG00000154723	ATP5J	0.545697	-1.10456	-0.380075	-0.955735	1.02498	-0.261177	-1.09706	0.444784	1.25759	-0.134922	1.14319	1.11534	1.44488	-1.46386	0.818592	0.489031	0.0855771	-1.07829	-1.55601	-0.969859	1.28606	-0.654168
ENSG00000137273	FOXF2	-0.273074	-0.607822	-0.61794	-0.0283985	-0.301111	-0.624973	0.885592	-0.624206	-0.431479	-0.393354	0.180073	-0.617585	-0.606814	3.08974	-0.589179	-0.625871	-0.550032	2.07574	-0.303108	0.0898848	-0.567238	1.44116
ENSG00000168487	BMP1	-0.516112	0.767354	0.200863	1.48174	-0.332024	-1.36061	0.933538	-0.365119	-0.407059	-0.486058	-0.563913	-0.314234	-1.35242	1.59878	-0.517165	-0.953554	-1.37996	1.07764	1.07068	1.6838	-0.993166	0.726984
ENSG00000070756	PABPC1	0.458559	-0.119798	-1.15688	2.68631	-0.540453	-1.40828	0.663182	-0.668922	-1.15764	-0.0198913	-0.568001	-0.309266	-0.75067	0.960669	0.115093	-1.04323	-0.322565	0.940096	0.314889	0.687175	-0.471945	1.71157
ENSG00000169258	GPRIN1	-0.820165	-0.0245356	-0.54096	1.78596	-0.731511	-1.00733	1.69552	0.805164	-0.440024	-0.436669	-0.639401	-0.838218	-0.950126	0.00232033	-0.446219	-0.57879	-0.871154	1.60986	2.04632	0.666182	-0.781945	0.495736
ENSG00000124523	SIRT5	0.337355	-0.669303	1.42017	-1.79883	0.405182	0.541953	-0.895389	-0.0189634	0.797025	0.497546	0.96959	0.171957	0.776314	-2.14141	1.43015	1.10866	0.386545	-1.22137	-0.455428	-1.11634	0.171777	-0.697191
ENSG00000167080	B4GALNT2	1.12568	-0.249833	0.814931	-1.50731	0.817429	1.22186	-1.50243	0.521971	1.30628	0.26159	0.772739	1.07336	-0.150326	-1.16186	0.712091	-0.307184	0.592692	-1.43375	-1.21444	-0.768836	0.444617	-1.36927
ENSG00000081052	COL4A4	1.15475	-0.258429	1.04249	-1.78883	0.759233	1.06255	0.327623	-1.38039	0.610177	0.872631	0.544646	0.535557	0.90524	-1.13387	-0.233206	0.502354	0.713185	-1.96199	-0.487322	-0.120755	0.0240292	-1.68968
ENSG00000109436	TBC1D9	0.932118	-0.734346	0.921884	-0.799324	0.742105	1.31762	-1.60047	-0.115548	0.629025	0.72124	0.971841	-0.969632	0.694295	-1.46074	-0.694232	0.592805	1.60012	-1.29653	-0.716413	0.22718	0.446337	-1.40933
ENSG00000164086	DUSP7	-0.915048	0.168943	-1.67328	1.61176	-0.688453	-0.773423	0.501583	-0.0982198	-0.510702	-0.274463	-0.519698	-0.181972	-0.994491	1.40031	0.130558	-0.834525	-0.65191	1.83096	0.533367	0.712916	-0.761706	1.98748
ENSG00000130826	DKC1	-0.0828079	0.252915	-1.03118	2.66692	-1.2749	-0.804719	0.00600721	0.916164	-0.34046	-0.683418	-0.661687	-0.473987	-1.20284	0.348906	0.304742	-0.687601	-0.268317	0.620826	0.658806	1.94053	-0.991745	0.787845
ENSG00000235649	MXRA5Y	-0.551711	0.642173	-0.556209	1.74845	-0.559124	-0.55143	-0.50567	-0.539648	-0.493829	-0.471294	-0.34574	-0.55542	-0.559974	2.89426	-0.534605	-0.561361	-0.496164	1.53258	-0.393467	-0.302566	-0.432762	1.59351
ENSG00000244509	APOBEC3C	-0.483912	1.14756	-0.85721	1.13007	-0.911065	-1.22254	1.43286	1.00796	-0.138879	0.212037	-0.633736	-1.27136	-1.27682	0.972221	-1.19295	-0.999082	-0.184013	0.853674	1.1352	1.66692	-0.366041	-0.0208921
ENSG00000137449	CPEB2	0.265237	-0.816844	0.358464	-1.28443	0.83985	1.66589	-0.782016	0.274133	0.287252	1.49651	0.86007	0.148436	0.524722	-1.91616	0.700707	0.605375	0.367733	-1.20025	-0.897522	-0.684881	0.868276	-1.68056
ENSG00000137563	GGH	-0.445097	1.12501	-0.154698	1.59865	-0.557758	-1.22447	0.920933	-1.37696	-1.51987	-1.14954	-0.787738	1.63208	-0.0613493	0.76198	0.922909	-0.0151846	-0.781206	0.0785674	-0.150393	0.148521	-0.676478	1.7121
ENSG00000162065	TBC1D24	0.788469	-0.857689	0.97635	-1.30265	0.151021	0.824168	-1.33511	-1.07799	1.48653	0.414706	0.444694	-0.237636	0.730192	-1.34583	0.828866	1.32399	0.976927	-0.392118	0.188985	-0.382255	-0.0512076	-2.15242
ENSG00000006468	ETV1	0.590832	0.186607	-0.642503	0.275626	-0.7389	-2.14956	0.118343	1.50137	-0.955641	0.166126	0.249379	0.52869	-0.908569	1.21561	-0.36962	-0.218798	-1.71507	1.03402	0.374221	0.379934	-0.883424	1.96134
ENSG00000124635	HIST1H2BJ	-0.260704	0.393345	-0.841309	0.652372	-0.659178	-0.679999	0.363252	2.20982	-1.21591	-1.2111	-1.2008	1.26177	-0.992267	0.0563311	1.1239	-0.629531	-1.1514	0.936449	0.458182	0.668752	-0.637931	1.35595
ENSG00000184515	BEX5	0.0769517	-0.200394	-0.414954	-0.988523	0.676359	2.1061	-0.479377	-1.47268	0.553879	0.586392	0.300386	1.98658	0.241225	-0.948557	0.659734	0.811441	0.730841	-1.5381	-0.99206	-0.321555	-0.0376726	-1.33603
ENSG00000181143	MUC16	-0.151125	0.887294	-0.548563	-0.630297	-0.759003	-0.720551	2.36698	-0.454501	-0.622055	0.142521	-0.607325	-0.381669	-0.787943	-0.359479	-0.613395	0.151496	-0.728313	2.55858	1.81536	-0.0292738	-0.224351	-0.304391
ENSG00000152253	SPC25	-0.696269	1.03015	-1.3384	1.06861	-0.658585	-0.834226	0.74685	1.74469	-1.15335	-1.33816	-0.715542	1.38793	-0.804581	-0.0545118	0.618175	-0.162913	-1.04996	0.69542	0.723296	0.0630572	-0.81752	1.54584
ENSG00000143799	PARP1	-1.15504	-0.0671685	-0.865531	1.57539	-1.63817	-1.23028	0.415049	1.49733	-0.215448	-0.169747	-1.41095	0.024736	-0.413996	0.997708	0.205632	-0.687312	-0.701656	1.30825	0.260265	1.52278	-0.400669	1.14882
ENSG00000080986	NDC80	-0.112208	0.726515	-1.06386	0.874289	-0.449281	-0.494563	0.605511	1.8494	-1.89169	-1.91162	-0.568275	1.54009	-0.365491	-0.0906124	0.36559	-0.239366	-1.08357	0.705783	0.548242	0.581169	-0.670438	1.14439
ENSG00000117523	PRRC2C	-0.631367	1.10916	-0.349294	1.82119	-1.1857	-0.884612	0.910618	0.996209	-0.652907	-0.667573	-0.723321	-0.93837	-0.568883	0.946703	-0.835209	-1.31425	-1.14272	1.14862	1.11574	0.753568	-0.149271	1.24168
ENSG00000223572	CKMT1A	0.689874	-0.821378	0.0992205	-1.53756	1.18308	0.722972	-1.32837	-0.132491	0.477839	0.543036	-0.154063	0.347991	0.905097	-1.32943	0.487107	1.04504	0.87711	0.0360308	-1.12601	-1.30971	1.80249	-1.47789
ENSG00000165355	FBXO33	0.277411	-1.68269	-0.403527	-0.827822	0.58511	1.65093	-1.04186	-0.833583	1.03976	1.74464	0.901824	0.414139	-0.128845	-1.44644	0.732121	0.389112	1.533	-1.15142	-0.557983	-0.297107	-0.371673	-0.525107
ENSG00000156802	ATAD2	0.353839	0.623728	-0.780015	0.909456	-0.132966	-0.614285	0.464852	1.88737	-1.73213	-1.85066	-0.937493	1.02852	-0.984752	-0.410626	0.760436	-0.220459	-0.696024	0.644134	0.525695	0.718059	-0.994924	1.43824
ENSG00000131507	NDFIP1	0.511182	-1.17836	-0.218911	-1.92957	0.950465	1.12752	-0.800129	-0.099112	1.27169	0.797732	1.03557	0.746805	0.0506861	-1.78218	0.383643	0.976403	1.06092	-0.866113	-1.03966	-1.18171	0.424358	-0.241222
ENSG00000161647	MPP3	-0.547299	0.20247	-0.227114	2.62326	-0.689012	-0.910288	1.28966	-0.487872	-0.659126	-0.0614595	-0.657648	-0.451825	-1.51542	1.19307	-0.361296	-0.518886	-1.05807	0.577426	1.08619	0.562593	-0.741469	1.35212
ENSG00000237440	ZNF737	1.02924	-0.0967494	0.485991	-1.57867	0.708906	1.20848	-0.198307	-1.08676	-0.314682	0.514773	1.09495	-2.92917	-0.0109093	-0.389507	0.253187	0.757839	1.20972	-0.21879	0.0216958	-0.736948	0.842651	-0.566948
ENSG00000103044	HAS3	-0.443092	-0.559989	-0.322266	-0.407265	-0.571416	-0.683518	2.47678	-0.531635	-0.553699	-0.517082	-0.640836	-0.580191	-0.753389	0.436241	1.57478	0.0630822	-0.694571	1.36317	2.15772	0.601582	-0.497545	-0.916863
ENSG00000164199	ADGRV1	1.68282	0.220187	-0.276754	-1.70644	0.806832	1.42584	-1.11997	-1.0513	0.824502	0.695831	1.05025	1.04861	0.200511	-1.09867	-0.175286	0.106434	1.18861	-1.48958	-0.640594	-0.327211	-0.263087	-1.10152
ENSG00000134901	KDELC1	0.117035	1.14607	-0.739498	0.979658	-0.604654	-0.942317	1.00196	-0.391887	-0.809136	-0.566041	-0.388738	-1.28796	-0.00557912	1.6953	-2.00988	-0.105788	-1.01429	1.27327	1.1196	0.991681	-0.440691	0.981882
ENSG00000117586	TNFSF4	-0.550954	3.25467	-0.359869	0.396353	-0.187945	-0.668322	0.480992	0.238945	-0.901846	-0.400629	-0.514883	-0.873073	-0.64289	0.252969	-1.03332	-0.636343	-0.711953	0.536417	0.712807	1.84744	-0.538311	0.299737
ENSG00000169933	FRMPD4	0.705013	-0.85527	0.501395	-0.821266	1.87638	0.411286	-1.23418	-1.18822	1.5574	0.192692	0.923187	-0.329069	1.13197	-1.06669	0.532364	1.09343	0.705554	-1.2337	-1.12344	-0.286263	-0.287268	-1.20531
ENSG00000125863	MKKS	0.779863	-0.0193546	1.03268	-1.30318	0.520162	1.42429	-1.53809	-0.13088	0.44141	0.468453	0.799901	-0.00116529	1.37206	-1.36271	-0.356009	0.669837	0.896284	-1.98439	-0.615445	-1.03958	0.801654	-0.855787
ENSG00000024526	DEPDC1	-0.586735	1.39648	-1.2999	1.14414	-0.634622	-0.560419	0.406146	1.21625	-1.17363	-1.28127	-0.847938	1.54273	-0.814892	-0.345095	0.754415	0.08295	-1.05776	0.479821	0.269669	0.715385	-1.0737	1.66797
ENSG00000233585	AC115617.2	-1.41372	-1.30489	-0.205916	-0.639868	1.20018	0.696262	-0.49474	-0.160843	0.53704	0.712485	0.453956	0.253499	2.08343	-1.34333	0.11844	0.467468	1.27317	-0.789646	-1.19648	-1.13416	1.40573	-0.518058
ENSG00000108592	FTSJ3	-0.484443	0.816947	-0.513037	2.15131	-1.57343	-0.421843	0.939528	0.706295	-0.689895	-0.410219	-1.22598	-0.937409	-0.959503	0.0598415	0.691692	-0.690697	-0.526892	0.613924	1.31324	1.66724	-0.959099	0.432436
ENSG00000088305	DNMT3B	-0.00571774	-0.776196	-0.248921	1.3157	-0.920824	-0.838623	2.01851	0.258432	-0.791406	-1.11306	-0.505338	-1.02031	-0.484731	0.209645	0.725584	-0.416723	-0.878697	1.28747	2.11158	0.72017	-1.08331	0.436772
ENSG00000197457	STMN3	-0.308047	1.51621	-0.691983	2.2266	-0.964875	-1.02699	1.05586	-1.14679	-0.104894	-0.0170798	-0.0802141	-0.711513	-1.01718	1.01059	-1.16046	-0.61513	-0.806767	0.783503	0.856224	0.77357	-0.723529	1.15288
ENSG00000139971	C14orf37	0.517259	-0.200128	1.10108	-1.88473	0.625672	0.122408	-2.05546	-0.0902592	0.767632	0.947683	0.628806	-0.739715	1.16383	-0.179817	0.739078	1.19898	0.563722	-1.47741	-0.970501	-1.35952	0.409143	0.172246
ENSG00000106610	STAG3L4	0.53534	-1.32424	0.470638	-1.38234	0.735024	0.982469	-0.794981	0.439345	0.784693	0.406573	0.636151	0.455143	1.1354	-1.28856	0.276054	1.08719	0.596113	-1.71768	-0.207705	-1.113	1.06817	-1.77979
ENSG00000124107	SLPI	0.37299	0.506669	-0.510664	-0.615519	-0.0883951	-0.571444	1.91072	-0.637655	-0.581798	0.0364805	-0.231056	-0.598802	-0.636933	-0.630538	0.286303	-0.477541	-0.392923	3.53601	0.666054	-0.452169	-0.390448	-0.499348
ENSG00000126752	SSX1	-0.246948	-0.291373	-0.301877	4.34578	-0.306962	-0.310233	-0.264059	-0.309942	-0.312275	-0.283091	-0.306292	-0.299831	-0.308431	-0.314009	-0.307011	-0.278765	-0.306808	0.643441	-0.315063	0.0294483	-0.281638	0.325937
ENSG00000091129	NRCAM	0.253244	-0.246544	0.568849	-2.20377	0.835721	1.14676	0.198424	-1.61318	0.166176	0.942933	0.236792	-1.21266	0.764306	-1.25741	0.693425	0.859175	1.10466	0.375228	0.439274	-0.954349	0.487197	-1.58426
ENSG00000112078	KCTD20	0.106929	0.781372	-0.340593	0.626228	-1.16933	-1.63301	1.10573	1.01627	-0.410998	-0.135104	-0.173315	-1.77703	-1.21986	1.31801	-0.0518117	-0.851033	-1.05699	0.964716	0.734577	1.71414	-0.333764	0.784865
ENSG00000187741	FANCA	-0.708088	-0.453456	-0.774942	0.914851	-0.890428	-0.313344	0.421445	1.46617	-1.21661	-1.42665	-0.598418	1.4689	-0.717305	-0.073526	1.77189	0.21749	-1.33987	1.02295	0.954981	1.05279	-0.995147	0.216311
ENSG00000165821	SALL2	-0.28351	-0.482223	-0.965744	1.99946	-0.847761	-1.35814	-0.132859	1.50998	-0.941418	0.158846	0.331576	-0.582475	-1.39143	1.11032	1.3813	-0.315873	-1.03448	0.36885	0.1724	1.36279	-0.824598	0.764991
ENSG00000147224	PRPS1	-0.750596	0.733905	-1.42618	2.21511	0.0443181	-1.5152	-0.0448783	1.26502	-0.210812	-0.767034	-0.504026	1.16521	-1.44388	0.172962	0.46703	-0.399413	-0.633063	-0.272393	0.0910529	1.67811	-0.643942	0.778689
ENSG00000143437	ARNT	-0.706062	-0.415557	-0.752668	0.606736	-1.11568	-0.66328	0.53147	1.48256	-0.497122	-0.207378	-0.755048	-1.20669	-0.51884	1.66216	-0.489232	-0.883691	-0.48499	1.55853	0.33049	1.79951	-0.77474	1.49951
ENSG00000187951	ARHGAP11B	-0.0733341	0.476342	-1.04128	0.764468	-0.860523	-0.406038	0.335141	2.33209	-1.74948	-1.22103	-0.605316	1.1668	-0.773544	-0.0676027	0.870169	0.480616	-1.2441	0.135892	1.25003	0.375958	-0.936163	0.790912
ENSG00000183844	FAM3B	1.62766	-1.24327	-0.541558	-1.08429	1.63103	-0.21585	-0.616728	-0.657718	1.32677	0.115759	1.09931	0.845591	-1.06126	-1.03577	1.22084	0.218205	1.41158	-0.659508	-0.557238	-0.198397	-0.435812	-1.18934
ENSG00000145555	MYO10	0.234692	-0.780834	0.0603957	-2.60825	1.31484	0.857895	-1.28071	0.441971	0.99276	0.696925	0.149609	0.58007	0.964173	-1.15042	0.437854	0.877001	1.00396	-0.882562	-1.39315	-0.647285	0.185751	-0.0546857
ENSG00000135842	FAM129A	-0.161829	0.27421	-0.810308	-0.844886	-1.13284	-1.16457	0.851908	1.82335	-0.406083	-0.445922	-0.56416	1.51588	-2.0759	-0.162974	1.29457	-0.743897	0.0293435	1.42656	0.635967	0.745441	-0.425046	0.341176
ENSG00000165282	PIGO	0.525823	-1.25827	0.154392	-1.27134	1.15959	1.88475	-1.06501	-0.464733	-0.61185	1.1036	0.298406	0.55159	0.281386	-1.54653	0.95462	0.996633	1.15697	-0.761043	-0.320447	-0.873693	0.476611	-1.37146
ENSG00000108424	KPNB1	-0.826905	1.3063	-0.875813	2.01122	-0.352824	-1.01007	0.499288	0.759637	-0.172586	-0.631189	-1.06657	-0.641629	-1.19954	0.0682896	0.543726	-0.539938	-0.704433	0.353578	0.734198	2.17484	-1.17292	0.743345
ENSG00000116039	ATP6V1B1	0.537778	-0.0760006	0.755769	-1.71384	0.549312	0.649312	-1.62371	0.469471	0.87743	0.742866	0.493533	0.294391	1.17868	-0.880277	0.839462	0.601041	0.434211	-1.74957	-0.885952	-0.734947	1.01187	-1.77082
ENSG00000135451	TROAP	-0.137971	0.975551	-1.10076	0.74479	-0.853	-0.341134	0.480951	1.70035	-1.40235	-1.40721	-0.782719	1.48287	-0.639431	-0.450781	1.01282	0.397754	-1.18764	0.0906581	0.781504	0.510299	-1.24956	1.37501
ENSG00000176014	TUBB6	-0.476543	-0.319458	-0.303107	1.55036	-0.876126	-0.625186	1.55441	1.83164	-1.11872	0.00282776	-0.471328	-1.05971	-1.11705	1.04996	-0.707813	-1.21497	-1.06432	0.591771	1.15816	0.986046	-0.089901	0.719067
ENSG00000106049	HIBADH	-0.127157	-0.86198	0.607537	-1.37304	0.953303	0.708844	-0.969965	-0.332397	1.01453	0.253618	0.762291	0.4816	0.776257	-2.57405	0.988206	1.0849	1.0386	-0.394865	-0.546708	-1.12543	0.645312	-1.0094
ENSG00000006534	ALDH3B1	-0.512453	-0.0857179	-0.936529	0.880391	-1.27326	-0.772878	0.660363	2.02068	0.838255	-0.113077	-1.00133	-0.620127	-1.30132	0.280807	1.92662	-1.15372	-0.425092	0.0177321	1.07757	1.08812	-0.897105	0.302075
ENSG00000144837	PLA1A	1.65678	-0.792581	-0.141894	-1.25188	-0.359863	1.91833	1.13914	-1.1543	0.608999	0.38471	0.062929	-1.10689	0.141935	-1.26303	0.509846	0.398752	1.74275	-1.05751	0.0584108	-0.586614	0.217682	-1.12571
ENSG00000197153	HIST1H3J	-0.253516	-0.571979	-1.21901	0.648874	-0.22973	-0.802121	0.990849	2.49404	-1.03862	-0.99715	-1.04011	0.875118	-0.665467	0.29963	-0.924009	0.153135	-0.828277	1.52516	0.701665	-0.104923	-0.364334	1.35077
ENSG00000073578	SDHA	0.306206	-1.41394	-0.200463	-1.2372	1.95806	0.409371	-1.30836	0.667973	0.928448	0.363965	0.373945	0.664504	1.10069	-1.41229	0.503613	0.962052	0.483906	-1.13866	-1.24215	-0.277038	0.739506	-1.23213
ENSG00000115896	PLCL1	-0.6087	0.771889	1.62078	-0.932504	-0.638856	-0.283215	-0.688141	-0.569176	1.47989	0.17074	0.69361	-0.333206	1.53805	-0.323975	0.924403	1.58688	-1.31572	-1.87644	-0.306881	-1.06345	0.308948	-0.154936
ENSG00000113296	THBS4	0.238523	-1.37685	2.532	-0.653509	-0.677107	-0.23487	-0.850103	-0.341767	0.0512309	1.3943	0.219718	0.426458	1.98099	-0.287227	-0.0796725	0.713153	-0.704221	-0.940592	-1.08177	-1.11909	0.540101	0.250299
ENSG00000198892	SHISA4	-0.817645	-0.196744	-0.516957	2.5274	-1.1077	-1.01303	0.172309	1.52593	-0.322048	-0.334308	-0.62541	-0.780756	0.252566	0.931163	-1.41566	-0.564198	-0.956368	0.986448	0.301223	0.157296	0.212674	1.58381
ENSG00000100505	TRIM9	-0.654036	1.5369	-0.266101	1.91362	-0.878334	-0.80402	0.239135	-1.09637	-0.1794	-0.428403	-1.00088	-1.40281	-1.37867	1.16005	0.64158	-0.465897	0.0848918	1.20809	0.495418	1.21448	-0.850213	0.910987
ENSG00000166250	CLMP	-0.503777	1.18466	-0.374756	2.28957	-1.03916	-0.836963	0.160823	-0.719713	0.0694835	-0.530081	-0.511903	-0.754529	-0.94	1.81408	-0.763018	-0.867546	-0.931831	1.27188	0.735106	0.547789	-0.498038	1.19793
ENSG00000143321	HDGF	-0.939679	0.13254	-0.778127	1.81239	-0.715089	-0.918427	1.40302	1.25953	-1.30184	-0.756531	-1.26383	-0.241024	0.0225224	0.115368	0.211993	-1.04446	-1.04969	1.61933	1.06908	0.787245	-0.248279	0.823969
ENSG00000188175	HEPACAM2	0.70725	0.24923	0.43096	-1.56868	0.830234	0.90547	-1.41921	0.0241212	0.969663	0.881443	0.457083	-0.0549785	0.666065	-0.800916	0.0393653	0.790148	0.904131	-1.5703	-1.4892	-1.06699	1.46842	-1.3533
ENSG00000100867	DHRS2	0.244031	1.11218	2.21097	-1.03058	-0.169155	-0.342773	-1.191	-1.1808	1.83958	0.701465	0.048547	0.0827168	-0.302452	-0.713374	1.19574	0.0535333	-0.0788978	-1.13	-1.01066	-0.10639	1.00902	-1.2417
ENSG00000250305	KIAA1456	1.25392	-0.386909	1.53844	-1.94744	1.55342	0.860046	-0.337311	-0.11126	-0.115871	0.0538529	0.293492	0.0309294	1.22696	-1.08417	0.32451	0.4219	1.03815	-1.86994	-0.945949	-0.768997	-0.211105	-0.816668
ENSG00000186141	POLR3C	-0.540918	-0.242519	-0.750832	1.91978	-0.324162	-1.31411	0.390532	2.01637	-0.351371	-0.682498	-1.01575	-0.555128	-0.219067	0.579738	-0.452805	-1.20325	-0.624291	0.72937	0.283925	1.99965	-0.63318	0.990523
ENSG00000176148	TCP11L1	-0.694366	2.17318	0.741786	1.04255	-1.34574	-0.55222	0.997321	0.033654	-0.749865	-0.761331	-0.138834	-0.76328	-1.06073	0.400823	0.0388784	-1.28484	-1.10758	0.432879	0.776679	1.29342	-0.861972	1.3896
ENSG00000170485	NPAS2	0.0751643	-0.348467	-0.557226	1.80111	-0.438881	-0.730441	1.67287	-1.1261	-0.380669	-0.123419	-0.455376	-0.82436	-1.07229	0.9212	-1.13399	-0.362079	-1.02769	2.06616	1.06095	1.07765	-0.519624	0.425503
ENSG00000117791	MARC2	0.605758	0.198392	0.977465	-1.75748	1.17416	0.269869	-0.841476	-0.00618099	0.438538	0.176386	0.580354	0.980013	1.27141	-1.26571	0.394877	0.517716	0.564069	-2.13208	-0.540547	-1.64153	0.84726	-0.811265
ENSG00000184277	TM2D3	-0.17777	-1.13283	-0.227897	-1.38259	0.812864	1.19649	-1.47051	0.0679308	1.42938	1.10677	0.291678	-0.351762	0.890758	-1.13985	-0.131842	1.71503	1.08172	-0.921334	-0.752954	-0.999692	0.86796	-0.771557
ENSG00000011347	SYT7	-0.762438	0.363708	1.97604	0.081055	1.22369	-0.469692	-1.14095	-1.90036	0.698856	-0.00908911	0.221582	0.0210455	1.73767	-0.162241	1.12148	-0.266963	-0.486179	-0.35589	-0.726782	-0.89061	1.10986	-1.38379
ENSG00000101460	MAP1LC3A	-0.0944628	-1.6312	-0.867564	-0.250648	1.00247	0.925506	-1.624	0.226358	0.983425	1.72672	0.573297	-0.0239698	1.0583	-0.534082	-1.07875	0.270308	1.21091	-0.640757	-1.15407	-1.27759	1.09181	0.107982
ENSG00000165480	SKA3	-0.521017	0.821998	-0.924828	1.18712	-1.01343	-0.381832	0.742458	1.39496	-1.62665	-1.54301	-1.05201	1.59695	-0.43274	0.0379983	0.73016	-0.274871	-1.03528	0.584922	0.574666	0.522214	-0.796778	1.409
ENSG00000188739	RBM34	-1.13714	1.14654	-0.463591	2.24711	-1.0844	-1.41017	0.739533	0.553464	-1.48931	-1.08462	-0.454906	-0.230435	0.0315193	0.818898	0.0294672	-0.838461	-0.723384	0.734821	0.43729	0.770701	-0.0844581	1.49152
ENSG00000117984	CTSD	0.812742	-1.35527	0.24259	-2.07544	0.725922	1.46844	-0.460628	-0.502797	0.759982	0.444617	0.739419	0.254185	1.57607	-0.757799	-1.45261	0.484164	1.41005	0.113615	-1.32712	-0.488216	-0.379479	-0.232425
ENSG00000173258	ZNF483	0.855503	-0.141128	0.652066	-1.23823	-0.0151564	0.849907	-1.16812	-0.101671	0.951084	1.83187	1.72291	-1.18885	-1.2677	-0.909629	-0.373947	0.911371	0.954452	-1.20084	-0.733044	0.613897	-0.0702948	-0.934445
ENSG00000075035	WSCD2	0.921106	-0.752839	-0.758003	-0.616243	2.01996	1.31933	-0.396567	-0.742994	-0.721644	0.57155	-0.471103	-0.491296	-0.670626	-0.700957	1.52588	0.615982	2.29408	-0.722903	-0.621448	-0.260774	-0.633765	-0.706729
ENSG00000276043	UHRF1	-0.307017	1.03143	-0.824887	0.916362	-1.26047	-0.624548	0.243117	1.29916	-1.54951	-1.39804	-1.17809	1.14561	-0.594037	0.122714	1.2015	-0.0680115	-1.03283	1.47839	1.31732	0.708892	-0.449877	-0.177193
ENSG00000111247	RAD51AP1	-0.436207	2.1664	-0.599414	0.377297	-0.755433	-0.772319	0.725732	1.72547	-1.37051	-1.32455	-0.822882	1.45406	-0.863046	-0.592073	0.980843	-0.0967022	-0.84351	-0.270092	0.890105	0.389243	-0.582769	0.620358
ENSG00000207174	SNORD116-15	1.85547	-0.986807	0.783978	-1.79854	1.08824	0.739241	-0.677275	-1.28616	-1.00051	0.989208	1.36663	0.0847143	0.36255	-0.283609	0.260497	0.41554	1.39143	-0.78714	-1.19223	-0.544969	-0.440864	-0.339408
ENSG00000163956	LRPAP1	-0.13638	-1.42768	0.414928	-1.67364	1.05395	1.33422	-0.342785	-0.0400137	0.580176	0.522788	-0.25054	0.919319	0.497764	-1.99639	1.34518	1.09937	0.952204	-0.779716	-0.524801	-0.269009	0.229495	-1.50845
ENSG00000139517	LNX2	0.933769	-0.970115	0.115648	-1.95105	-0.106486	0.797254	-1.02423	-0.565575	0.47058	0.959188	1.18025	1.33308	1.23256	-1.95018	0.578732	0.615495	0.553378	-0.165693	-0.930616	-0.470469	0.513011	-1.14853
ENSG00000085365	SCAMP1	0.620134	-1.345	0.209923	-0.825659	1.24608	1.61647	-1.22823	-1.12215	0.352981	0.900274	0.932913	-1.4318	0.824312	-0.737415	-0.640029	0.577447	1.71142	-0.471835	-0.94611	-0.993357	0.300902	0.448728
ENSG00000133110	POSTN	-0.113738	1.25703	-0.208836	0.455915	0.996479	-1.00719	0.540883	-1.13353	-0.275865	-0.409713	-0.62503	-0.50388	-1.43875	1.59734	-1.01445	-1.15221	-0.484775	1.37633	1.23543	0.646059	-1.20974	1.47224
ENSG00000137699	TRIM29	0.199046	0.0861102	-0.431482	0.0778587	-0.556108	-0.558796	0.246234	-0.557797	-0.549944	-0.536699	-0.25095	-0.41085	-0.525498	1.23811	-0.297575	-0.494813	-0.485006	4.04151	0.0793588	-0.0347418	-0.445216	0.167251
ENSG00000151388	ADAMTS12	0.0391427	1.55509	0.000708894	0.944342	-0.126326	-0.994526	0.716796	-1.32691	-0.941823	-0.460573	-0.483489	-0.706122	-1.44918	1.95094	-1.26639	-0.687139	-0.0208267	1.003	1.19019	0.988161	-0.734823	0.809766
ENSG00000143409	FAM63A	0.651935	-1.16766	0.576513	-0.978356	0.250853	1.1047	-1.50405	0.910859	0.937013	0.84551	0.214783	-0.407877	1.32804	-1.69084	0.389213	0.822533	0.958794	-1.36294	-1.28058	-0.471929	0.843195	-0.969713
ENSG00000160321	ZNF208	1.8294	-0.528305	-0.0650696	-0.479141	1.07531	-0.555998	-0.201922	-0.941192	-0.686294	1.20901	0.351763	-1.15414	-0.983651	-0.915549	-0.29936	1.75258	2.33104	-0.611267	0.00807847	-0.288755	-0.155166	-0.691368
ENSG00000135315	CEP162	-0.126936	1.80237	0.572967	0.736917	-1.26016	-0.52078	1.15285	-0.187354	-0.69157	-0.171478	0.015836	-1.78069	-0.848928	1.1957	-1.14658	-1.20728	-0.480188	0.209759	1.10507	1.1473	-0.785664	1.26885
ENSG00000122417	ODF2L	-0.444084	1.22073	0.0651975	1.35182	-0.35103	-1.41715	1.05096	-0.304222	-0.741799	-0.184507	-0.144724	-1.25016	-1.69421	1.09059	-0.885921	-0.914285	-0.602112	1.44451	0.92748	0.529792	-0.355405	1.60853
ENSG00000056998	GYG2	-0.434873	1.02052	-0.764153	1.47433	-0.750321	-0.770786	0.406802	-0.7693	-0.742997	-0.379516	-0.633118	-0.678547	-0.753675	2.42361	-0.731296	-0.436005	-0.768058	1.73656	0.278232	0.806545	-0.749633	1.21568
ENSG00000091127	PUS7	-0.434202	0.903379	-0.130925	2.45938	-0.783376	-0.799999	0.0439539	0.321724	-0.448219	-0.576051	-0.855151	-0.244473	-1.80337	0.641872	-0.372635	-0.935213	-0.45546	0.930483	1.40622	0.930391	-1.04644	1.24811
ENSG00000109180	OCIAD1	0.426418	0.0740494	0.633664	-1.74234	1.03054	0.862929	-1.26986	-0.392207	0.445582	0.494283	1.23981	0.722732	0.829232	-1.61451	-0.165083	0.545127	1.245	-1.48118	-1.29427	-0.927726	0.988833	-0.651022
ENSG00000115361	ACADL	0.994735	0.278478	1.18999	-1.46751	1.22054	1.16824	-0.525606	-1.44569	0.0165533	0.807565	0.951467	0.19763	1.12551	-1.14117	0.210559	0.786304	0.811127	-1.45597	-1.15174	-0.921262	-0.813751	-0.835994
ENSG00000090266	NDUFB2	0.0703085	-1.62878	-0.302866	-1.1786	1.02394	0.55502	-1.68743	0.817631	0.842664	0.374528	0.372982	0.745391	1.36176	-1.32476	0.437832	1.08819	0.987822	-0.559385	-1.42052	-0.949206	0.955264	-0.581785
ENSG00000111077	TNS2	0.850062	-1.48431	1.66964	-1.11429	0.367969	1.41627	-0.728861	0.328062	1.29298	1.17824	1.06945	-1.58122	0.00541339	-0.482523	-0.48804	-0.636637	0.576039	-1.32717	-0.973438	-0.372271	0.670428	-0.235788
ENSG00000063438	AHRR	-0.101195	0.268516	0.141228	-0.422604	-0.0373128	-0.790588	0.229905	0.0310405	-0.826835	-0.728201	-0.511877	-0.171238	-0.994129	2.62374	-0.834835	0.599335	-1.16389	0.234075	0.696317	0.306114	-1.08519	2.53762
ENSG00000162482	AKR7A3	0.217755	-0.0272304	1.50953	-0.446695	-0.62183	-0.824146	-0.961704	-0.515712	-0.647514	0.171903	-0.194208	1.93884	2.0658	-0.47692	1.76066	-0.547116	-0.937356	-0.393534	-0.934981	-0.579995	1.1534	-0.708944
ENSG00000141510	TP53	-1.17442	0.205668	-0.601751	1.16354	-0.839391	-0.368938	1.16833	0.0910474	-0.66657	-0.398922	-0.53403	-0.402747	-1.2291	0.85947	0.413783	-1.9056	-0.108791	1.605	0.661705	2.00415	-0.837762	0.895324
ENSG00000127124	HIVEP3	-0.316814	1.38963	0.401649	1.82636	-0.902957	-0.894162	0.988612	0.0960911	-0.629379	-0.309437	-0.72248	-0.889997	-1.82872	1.28363	0.246727	-1.6039	-0.552313	0.0440702	1.44621	0.980005	-0.224714	0.171884
ENSG00000128849	CGNL1	0.853554	0.0470254	0.977733	-1.62954	0.617578	0.472421	-1.4857	0.409661	0.805455	0.969043	0.932402	0.296477	0.720699	-0.998255	0.103713	0.860563	0.641188	-2.50153	-0.838089	-0.871761	0.383788	-0.766422
ENSG00000139354	GAS2L3	-0.782983	0.924758	-0.154969	0.392519	-1.17948	-0.768283	0.872933	1.90102	-1.23753	-1.02499	-0.571301	1.94654	-1.05747	-0.305301	-0.152887	0.522307	-1.34969	0.3658	0.694372	0.599171	-0.799064	1.16452
ENSG00000183597	TANGO2	0.873287	-1.27921	-0.0290369	-1.39963	0.859176	1.49827	-1.64223	0.79288	1.41346	0.807225	0.799846	-0.314759	0.856945	-1.33179	0.504155	-0.0029427	0.493836	-1.23165	-0.22641	-0.313106	0.340121	-1.46844
ENSG00000161896	IP6K3	-0.569851	0.159661	-0.455019	1.92839	-0.61993	-0.638213	-0.580071	3.17687	1.0005	-0.467079	-0.58683	-0.630918	-0.636961	0.0926722	-0.604855	-0.288345	-0.635786	-0.426513	-0.433466	1.00103	-0.555752	0.770471
ENSG00000165304	MELK	-0.394313	0.951127	-0.918621	1.01941	-0.487979	-0.36522	0.682019	1.36831	-1.9963	-2.05871	-0.886081	0.819072	-0.27244	-0.0280324	1.20341	0.249182	-1.19621	0.745625	0.738073	0.926942	-0.635857	0.536586
ENSG00000157837	SPPL3	-0.537861	-1.42162	-0.551143	-1.75745	0.502852	1.25127	0.0692452	-0.711304	0.54012	1.39142	0.440419	-0.463795	1.04744	-1.26932	0.878166	1.24671	1.60476	-0.81936	-0.301743	-1.24212	0.5053	-0.401974
ENSG00000129636	ITFG1	0.178106	-1.13511	0.614323	-1.39303	1.78781	0.70943	-0.00947327	-1.74028	0.644894	0.36	0.941449	0.980744	0.748629	-1.31582	-1.08079	0.730232	1.08754	-0.497375	-0.0400044	-0.873414	0.602054	-1.29991
ENSG00000187783	TMEM72	0.150852	-0.753979	0.850439	-1.13492	-0.0289928	1.28601	-1.08534	-1.12921	0.614837	0.506356	0.76046	0.604469	1.77581	-0.944773	1.31554	0.706819	1.32075	-1.10446	-1.03687	-0.951647	-0.799964	-0.922174
ENSG00000206538	VGLL3	0.108755	1.03726	0.164517	0.21432	-0.692254	-0.869337	0.990626	-0.963658	-0.67986	0.0785208	-0.563361	-0.840125	-0.950699	1.45668	-0.776659	-0.781354	-0.883815	2.1842	0.118395	2.27968	-0.33665	-0.295188
ENSG00000198604	BAZ1A	-0.454449	1.71559	0.0701412	1.41948	-0.302152	-1.54871	0.976816	0.557256	-0.345101	-0.404214	-1.00296	-0.558861	-1.7379	0.608644	-0.407013	-1.54202	-0.603134	0.937383	1.23804	1.30833	-0.122576	0.197407
ENSG00000147606	SLC26A7	0.13619	0.465994	0.33529	-1.59641	0.430288	0.972942	-1.56215	-1.12464	0.824246	0.449579	1.05448	0.942042	1.13628	-0.886059	0.914289	1.04605	0.497631	-1.4194	-1.42656	-1.03993	0.628149	-0.778308
ENSG00000143178	TBX19	-0.186645	1.56949	-0.586666	0.659571	-0.99602	-0.986968	1.21488	0.431858	-0.270372	-0.395753	-0.431094	-1.16144	-1.37766	1.37299	-1.31863	-0.658698	-0.870004	1.00524	1.00657	1.49955	-0.544137	1.02396
ENSG00000135318	NT5E	-0.594091	1.28128	-0.619861	1.66378	-0.695795	-0.642019	1.28484	-0.783623	0.165121	-0.240469	0.0740716	-0.120148	-0.975428	0.943893	-1.6448	-1.23485	-1.19829	0.901086	0.19629	1.61836	-0.531127	1.15179
ENSG00000167741	GGT6	0.295126	-0.140124	0.909629	-1.47998	-0.663071	0.74609	-1.47599	-0.144049	1.16594	0.249322	0.415962	0.575972	1.0844	-1.36465	0.952498	0.512564	0.176048	-0.064683	-1.46046	-0.836248	1.93553	-1.38983
ENSG00000130669	PAK4	0.759657	-1.11339	0.516692	-0.417938	-0.103815	1.187	-0.401095	-0.819656	0.472482	0.775332	0.0311436	-0.492716	0.730158	-2.54558	1.96571	1.05051	0.797871	-0.560229	0.200273	-0.956185	0.153413	-1.22963
ENSG00000189377	CXCL17	-0.286735	0.726698	0.0521268	-0.332128	-0.373123	-0.295647	-0.262392	-0.4071	-0.364936	-0.243811	-0.24502	-0.375904	-0.281865	-0.320554	-0.160651	-0.32304	-0.3252	4.34671	-0.295101	-0.128469	-0.0681917	-0.0356631
ENSG00000082641	NFE2L1	0.289586	-1.14492	0.261719	-1.17604	0.603914	1.25356	-0.562002	0.286923	1.76256	1.00163	1.03661	-0.807272	0.450595	-1.85848	0.334384	0.776236	0.392473	-1.45475	-0.748909	0.58037	0.262864	-1.54105
ENSG00000253729	PRKDC	-0.22828	1.10589	-0.724197	2.27731	-0.704738	-1.5325	-0.615498	0.787895	-0.341112	-0.644135	-0.705102	-0.106523	-1.26476	0.39039	1.2286	-0.395532	-0.310431	0.012695	-0.0735167	1.34895	-1.10692	1.60152
ENSG00000139178	C1RL	0.136766	0.779761	-0.533004	0.792971	-0.980662	-1.00096	1.60028	1.06301	-0.805034	0.364869	-0.782452	-0.141065	-1.58729	1.19504	-0.725931	-0.900966	-1.3813	0.414048	1.76013	1.30061	-0.478545	-0.0902701
ENSG00000143416	SELENBP1	0.56757	-0.821604	0.542407	-1.99175	1.11228	0.113241	-1.8915	0.730916	1.35061	0.0848728	0.395232	0.651509	1.0632	-0.403339	1.02801	0.297501	0.363326	-1.22079	-1.69194	-0.0603334	0.603174	-0.822597
ENSG00000261236	BOP1	0.610889	-0.310036	-0.975133	2.28024	-0.621346	-0.67827	-0.217388	1.36003	-0.245886	-0.687674	-1.66797	0.734517	-0.561036	-0.0213991	0.370858	0.0483954	-1.30387	0.272171	0.495999	1.14731	-1.42768	1.39728
ENSG00000164176	EDIL3	-0.383057	1.3839	-0.081682	1.91991	-0.581593	-1.16272	0.34912	-1.03752	-0.52717	0.440647	0.26408	-0.796335	-0.868283	1.53983	-1.23927	-1.05671	-0.995559	0.625395	0.493936	0.603053	-0.627683	1.7377
ENSG00000244187	TMEM141	0.247406	-0.85331	0.82052	-1.58223	0.0677024	1.38333	-0.991713	-0.637737	0.0997518	0.655794	0.377873	0.659138	0.958158	-1.61314	1.61893	1.41135	1.17536	-0.70274	-1.23472	-0.737788	-0.532519	-0.589412
ENSG00000123684	LPGAT1	-0.65957	0.220334	-0.612622	1.26896	0.197221	-1.57697	1.515	1.16468	-0.933953	-1.10777	-1.14228	0.111659	-0.118587	0.821858	-1.03061	-1.07099	-1.03862	1.23828	0.940645	0.454817	-0.160836	1.51936
ENSG00000163359	COL6A3	-0.299712	1.35765	0.33796	1.50233	-0.222318	-1.67884	0.601444	-0.995681	-0.47825	-0.217655	-0.258343	-0.466986	-1.35406	1.37028	-0.899551	-0.893799	-1.1089	1.41483	0.344625	1.00416	-0.476557	1.41738
ENSG00000180185	FAHD1	-0.0322908	-1.54741	0.846038	-1.37924	1.78263	0.536689	-0.725899	0.093659	0.418009	0.058478	0.276819	0.330369	1.20577	-1.57789	0.487623	1.36628	0.605668	-0.668707	-0.74445	-1.37764	1.09646	-1.05096
ENSG00000145623	OSMR	-0.447499	0.589306	-0.333855	1.20207	-0.227137	-1.88006	0.874848	1.18953	-0.00493884	0.0718483	-0.553249	-1.96488	-1.10003	1.29963	-0.56255	-0.704138	-1.00186	1.02932	0.745601	1.61605	0.0480807	0.113922
ENSG00000136521	NDUFB5	0.612877	-0.341166	1.15937	-1.07571	1.12971	0.376226	-1.19378	-0.672433	-0.251147	0.308944	1.0879	1.29129	0.989722	-2.07476	0.863881	-0.271576	0.695171	-0.71074	-1.14982	-1.27049	1.12861	-0.632074
ENSG00000143156	NME7	-0.303628	0.0392164	-0.698058	2.0093	-1.23785	-1.43382	1.441	0.0999928	-0.571575	-0.220379	0.139423	-0.781173	-1.5855	0.913917	-0.48791	-0.710358	-0.347428	0.971851	1.05824	1.11454	-0.70715	1.29736
ENSG00000137766	UNC13C	1.49207	0.300999	-0.146438	-1.46201	1.08377	0.475109	-1.10156	-0.442892	0.51514	1.79979	0.531376	-1.28733	0.0704505	-0.231869	-0.216935	0.520115	1.56609	-1.40598	-1.2254	-0.466736	0.731906	-1.09967
ENSG00000223547	ZNF844	0.926218	0.143172	1.15206	-1.464	0.907743	1.36225	-0.812124	0.106496	0.133423	0.480243	0.497677	-2.68953	0.5812	-0.539319	-0.599445	0.646859	0.991078	-1.16662	-0.811123	-0.705591	0.814478	0.0448512
ENSG00000116120	FARSB	-0.707586	0.458192	-1.13752	2.16776	-0.964805	-1.03454	0.779642	1.30457	-0.45151	-0.738485	-0.707724	0.725663	-1.63252	-0.314322	0.023507	-0.340428	-0.520645	0.713382	0.915891	0.792509	-0.860847	1.52982
ENSG00000197506	SLC28A3	0.111122	0.483274	0.168376	-0.742677	-0.611461	-0.622044	1.88549	-0.668778	-0.753977	-0.0456699	-0.372131	-0.216437	-0.756237	-0.701067	-0.503412	-0.707942	0.180758	2.61985	2.24656	0.264809	-0.502882	-0.755521
ENSG00000116031	CD207	-0.214834	1.02513	2.78269	-0.487836	-0.531668	-0.480624	-0.524846	-0.483549	-0.337233	-0.15092	-0.455067	-0.528389	2.51503	-0.196704	-0.53263	-0.534746	-0.501169	-0.503338	-0.531538	-0.292308	1.48339	-0.518845
ENSG00000188130	MAPK12	-0.712283	-0.719908	-0.330338	1.5945	-1.07818	-1.00904	0.0792306	2.34091	-0.0813495	0.0895474	-0.514602	-0.831896	-1.391	0.621367	1.28971	-0.825733	-0.575989	0.448012	0.560328	1.66082	-0.642521	0.0284115
ENSG00000198753	PLXNB3	-0.644732	-0.190714	-0.75457	0.585757	-0.457347	-1.20277	1.32452	0.928221	-0.714374	-0.226795	-0.942939	1.75275	-1.20272	0.21404	-0.243968	-0.55512	-1.3205	2.31529	0.769202	0.257384	-0.610363	0.919744
ENSG00000102678	FGF9	0.561812	-0.298199	0.429223	-1.58027	0.224175	1.2244	-1.34773	0.319614	0.71917	0.858274	0.77851	0.907908	0.912555	-1.26545	0.419852	0.696582	0.782085	-1.57893	-1.43393	-1.45068	0.895251	-0.774221
ENSG00000182606	TRAK1	1.26974	-1.81718	0.507578	-0.849872	0.661456	1.50643	-1.30196	-0.184643	-0.0874066	0.59043	0.317963	0.680495	0.720744	-1.2746	1.16144	1.35237	0.217063	-1.26903	-0.313649	-1.20836	0.360764	-1.03977
ENSG00000095066	HOOK2	0.590421	-0.611478	1.12783	-1.01417	0.259581	1.57049	-0.634738	-2.00608	-0.350073	1.04334	-0.0169561	1.02649	0.835811	-1.84019	0.759942	0.895969	0.696137	-0.380628	0.369791	-1.34073	-0.143294	-0.837463
ENSG00000108244	KRT23	-0.0495056	0.361045	-0.400832	-0.090332	-0.393018	-0.397151	0.129259	-0.404179	0.129124	-0.287848	-0.228727	-0.400485	-0.403757	-0.0440906	-0.394043	-0.398294	-0.40302	4.37121	-0.300444	-0.175453	-0.112155	-0.1073
ENSG00000115163	CENPA	-0.80444	0.458086	-0.950646	1.06889	-0.868519	-0.487289	0.488953	1.97051	-1.25779	-1.35582	-1.16188	1.30785	-0.561544	-0.420024	0.904978	0.459045	-1.17897	1.05781	0.782208	0.380929	-0.83837	1.00604
ENSG00000198300	PEG3	0.717698	-0.870509	0.673229	-0.937972	0.547408	1.35412	-0.450874	-1.17509	0.986997	1.52144	1.20395	-1.17051	-0.177123	-0.829169	-0.43369	0.771138	2.00857	-1.08418	-0.919212	-0.639671	-0.574362	-0.522184
ENSG00000009765	IYD	1.57094	-0.67655	1.98433	-0.691211	2.30251	1.35823	-0.655812	-0.677502	1.18535	0.00927151	-0.645767	-0.682099	-0.638047	-0.679439	-0.568508	-0.205461	0.619412	-0.640089	-0.6737	-0.488579	-0.592761	-0.514524
ENSG00000152104	PTPN14	-0.582402	0.577292	-1.14392	2.00356	-0.264335	0.40644	1.24114	0.407874	-1.12718	-0.70467	-0.723995	-1.36074	-0.0150311	0.485366	-1.3917	-1.09989	-0.209712	0.683946	1.29292	0.392129	-0.564622	1.69754
ENSG00000168542	COL3A1	0.203916	0.754628	0.14344	0.796602	-0.214764	-1.41435	0.713716	-0.885606	-0.725196	-0.164855	-0.00729521	-0.952858	-1.27741	2.14683	-1.13687	-0.895203	-0.863217	1.50406	0.598776	0.175281	-0.26859	1.76897
ENSG00000198467	TPM2	0.369235	1.03758	0.528596	1.91784	-0.981062	-1.40073	1.10596	-0.81964	-0.876874	-0.00975963	0.315629	-0.848213	-1.44699	0.853219	-0.665494	-1.09978	-1.18619	0.952619	0.901628	1.16577	-0.377826	0.564486
ENSG00000229847	EMX2OS	0.529661	-0.916695	0.82209	-0.971644	0.442271	1.41757	0.246591	-0.99702	0.848738	0.897507	0.676595	-0.984984	2.22157	-0.664023	-1.00465	-0.942493	0.742101	-1.02954	-0.454997	-0.918757	1.04692	-1.00681
ENSG00000119421	NDUFA8	0.39021	-0.778239	0.461758	-1.2782	0.983396	0.675846	-1.41651	0.287021	0.135774	0.640214	0.783967	0.76373	0.819345	-1.72412	1.14655	1.13341	0.592352	-1.31921	-1.49404	-0.488863	0.93854	-1.25294
ENSG00000011028	MRC2	-0.310404	1.2608	-0.591059	0.899471	-0.923273	-1.2342	0.424486	-0.796855	0.0765872	-0.281646	-0.0938029	-0.896593	-1.14518	1.91028	-0.878742	-1.24146	-0.462558	1.89775	0.637717	0.953347	-0.422582	1.21793
ENSG00000105135	ILVBL	0.439169	-1.66782	0.435588	-1.24062	1.09199	1.05984	-1.41857	0.18371	0.0648044	0.547527	0.465209	1.40131	0.764024	-1.46674	1.05318	0.857918	0.300106	-0.519875	-1.05654	-1.25617	0.933667	-0.971693
ENSG00000155980	KIF5A	0.437453	0.713981	-0.0618167	3.03091	-1.14526	-0.911081	1.07816	-0.891937	-1.18982	0.361206	0.168651	-0.423951	-1.01762	0.531636	-1.24424	-0.375418	-0.222386	-0.369249	1.14445	0.635333	-0.52274	0.27374
ENSG00000163788	SNRK	0.606094	-0.697877	0.961989	-1.11867	1.29252	0.590462	-1.26967	-1.34398	-0.0918309	0.685557	1.08463	1.51358	0.277501	-0.78625	0.542752	0.62126	1.04478	-1.8225	-0.504351	-1.41665	0.425708	-0.595052
ENSG00000205045	SLFN12L	0.270655	1.78969	0.207821	0.930358	-1.27412	-0.785885	1.35161	0.948353	-0.374985	0.143897	-0.426166	-0.274709	-1.57738	0.74934	-1.01076	-1.45339	-0.568989	-0.773404	1.61535	1.21234	-0.347896	-0.351734
ENSG00000097046	CDC7	-0.726132	0.367159	-0.181886	0.615738	-0.298697	-1.10856	-0.204071	1.18604	-1.42709	-0.591403	-0.0308094	2.09066	-1.03102	0.13659	1.63343	-1.06722	-1.25887	0.658428	0.202964	1.30045	-1.06196	0.796259
ENSG00000167468	GPX4	0.334613	-1.59735	0.0136655	-0.941557	1.35702	0.422033	-1.5432	0.301167	0.0962828	0.568028	0.0778367	0.888415	1.68442	-1.12767	0.547133	0.970543	0.598814	-0.620581	-1.38355	-1.35941	1.28409	-0.570738
ENSG00000133657	ATP13A3	-0.563297	0.546732	-0.401307	1.22368	-0.0954124	-1.38932	1.16643	0.285665	-0.511301	-0.269412	-0.290202	0.255274	-0.829487	0.320292	-0.773271	-2.23068	-0.780135	1.6244	1.02424	0.877955	-0.840695	1.64985
ENSG00000055332	EIF2AK2	-0.335538	1.90174	-0.475718	1.09729	-1.22689	-1.01449	1.48748	0.521938	-0.199581	-0.644871	-0.341945	0.264697	-1.5255	-0.00997295	-0.877553	-1.2036	-0.357989	0.295703	1.2697	1.15976	-0.996042	1.21138
ENSG00000134258	VTCN1	0.209616	-0.416995	-0.319809	-0.420002	-0.431872	-0.434859	1.63618	-0.344836	-0.436745	-0.422886	-0.0473411	-0.235081	-0.433247	-0.438233	0.301892	-0.2191	-0.391145	3.98651	-0.232655	-0.218397	-0.337956	-0.353034
ENSG00000168003	SLC3A2	0.763387	-1.423	0.373282	-1.53297	0.781043	1.60862	-0.842658	0.816025	0.529269	0.583154	-0.0667285	-0.064789	1.05692	-1.30801	0.832913	0.854508	0.256876	-1.28078	-1.14495	-0.685035	1.16225	-1.26934
ENSG00000154822	PLCL2	1.32801	-0.331898	-0.847699	-1.84213	0.827877	1.43098	-0.995303	-0.156697	0.466416	1.24807	0.637051	-0.306632	0.731667	-0.425463	0.190968	0.0353934	1.37719	-1.74873	-0.426956	-0.896263	0.913369	-1.20923
ENSG00000129810	SGO1	-0.450534	1.60725	-1.18305	0.885949	-1.07606	-0.617758	0.536422	1.37496	-1.74825	-1.2967	-0.871315	1.35262	-0.545039	-0.218937	0.685183	0.476063	-1.1869	0.962956	0.552606	0.315711	-0.520457	0.965292
ENSG00000178950	GAK	-0.00599335	-1.07413	0.519854	-1.66908	0.558491	0.54337	-0.984762	-0.151673	0.983677	0.926949	-0.11611	2.03106	0.384414	-1.84351	1.49296	0.842436	0.254455	-0.585067	-0.0689493	-0.615916	-0.0268173	-1.39567
ENSG00000176890	TYMS	-0.537616	0.0595018	-1.13407	0.646019	-0.531512	-0.666601	0.66318	2.6584	-0.636142	-1.6174	-0.967455	1.1953	-0.116656	-0.418839	1.56696	-0.63458	-0.920354	0.237909	1.03176	0.134732	-0.425397	0.412852
ENSG00000147364	FBXO25	0.5168	0.0362449	0.62068	-2.24164	0.956689	-0.120525	-1.1591	-1.40841	0.286068	0.413288	1.0199	1.55778	0.945317	-0.673427	0.681948	0.996633	0.9588	-1.32053	-0.984939	-0.919877	0.0726002	-0.234299
ENSG00000155660	PDIA4	-0.402149	-0.263807	-1.43027	0.5208	-0.380644	-0.557492	2.01116	-0.207812	-0.365334	-0.724293	-1.13709	0.528894	-1.2453	0.212818	-0.0253539	-0.316479	-0.546064	2.28222	1.19635	1.47343	-0.893635	0.270046
ENSG00000171067	C11orf24	-0.403337	1.30801	-0.62173	1.82099	-1.27638	0.0539146	0.70807	0.61209	-1.48239	-1.2611	-1.00108	-0.699382	-0.875668	0.605569	-0.14961	0.656637	-0.889083	0.471279	0.904129	0.224665	-0.643411	1.93782
ENSG00000149451	ADAM33	-0.235268	-0.322714	-0.522851	0.674202	-0.456833	-0.386113	-0.376888	-0.529178	-0.520857	-0.0893698	0.127068	-0.521893	-0.511896	3.92132	-0.509745	-0.407692	-0.455803	0.802272	-0.36706	-0.244511	-0.313528	1.24733
ENSG00000167779	IGFBP6	-0.581629	1.86845	-0.713933	3.16041	-0.987725	-0.915743	0.545827	-0.0129596	-0.568193	-0.509471	-0.33437	-0.512733	-0.947773	-0.189074	0.198113	-0.274425	-1.0283	0.331278	0.00861529	1.15563	0.202087	0.105918
ENSG00000108651	UTP6	-0.783073	0.615781	-0.562573	1.93901	-1.26535	-0.797493	0.910595	0.739411	-0.460874	-0.392628	-0.804068	-1.24383	-1.30669	0.835167	-0.159374	-0.205336	-0.290201	0.511954	0.706806	1.64419	-1.17005	1.53862
ENSG00000135452	TSPAN31	0.542533	-0.65198	0.789543	-0.896617	0.225704	1.16916	0.21963	-2.59094	1.227	1.05583	0.852542	-0.347154	0.54582	-1.08412	-0.559713	0.904261	1.23416	-0.965192	-0.698556	-1.11207	0.524563	-0.384403
ENSG00000134369	NAV1	-0.189594	1.01867	0.268246	1.87554	-0.590722	-1.21334	0.757141	-1.00872	-0.580517	-0.287453	-0.412072	-0.897587	-1.07593	1.4313	-0.907184	-1.17252	-0.944191	1.66362	0.942673	0.486862	-0.286248	1.12204
ENSG00000221968	FADS3	-0.284304	0.831546	-0.138259	1.26719	-0.997502	0.240615	2.13508	0.514646	-0.846654	-0.623797	-1.00123	-0.221707	-2.4077	0.6458	-0.462528	-0.4993	-0.211594	-0.196409	1.62194	0.346133	-0.568826	0.856856
ENSG00000170906	NDUFA3	0.124057	-0.993676	0.298804	-1.66973	1.44816	0.577335	-1.05874	0.363844	-0.0812749	0.350916	0.537029	1.48179	1.34803	-1.34345	0.0124998	0.337494	0.871396	-0.672275	-1.29127	-1.25122	1.41323	-0.802952
ENSG00000135226	UGT2B28	1.55456	-0.620387	3.6322	-0.639841	-0.584646	0.411734	-0.47918	-0.408562	-0.425343	-0.29263	0.545717	-0.588016	0.855864	-0.471497	0.480767	-0.263869	-0.608751	-0.639157	-0.00491612	-0.437798	-0.374922	-0.641324
ENSG00000125450	NUP85	-0.905895	0.55253	-0.282515	0.542941	-1.11584	-0.563063	0.795335	1.47854	-0.351022	-0.683045	-1.32522	-0.0986938	-1.36246	0.537559	0.576631	-0.652113	-1.0417	1.37859	1.48661	1.90301	-1.01139	0.141211
ENSG00000163297	ANTXR2	-0.356759	1.05919	-0.499183	0.968617	-0.325676	-1.66374	0.68894	1.17301	-0.000336085	0.262466	-0.0434731	-0.710357	-2.19867	1.00317	-0.887238	-0.64194	-1.49163	1.13575	0.654085	1.05465	-0.235866	1.05499
ENSG00000196705	ZNF431	1.90079	-0.379062	0.72394	-1.61623	0.452594	1.61616	-1.18982	-1.37554	-0.908377	0.707824	1.4573	1.29829	0.264512	-0.753853	-0.137158	-0.224568	0.36238	-0.774652	-0.727392	-0.862403	0.329187	-0.163924
ENSG00000138316	ADAMTS14	-0.455926	1.56941	0.574665	1.70372	-0.185365	-0.818711	0.339214	-0.905597	-0.992243	-0.265992	-1.01629	-0.927068	-1.16707	1.49086	-0.791207	-0.550916	-0.845318	1.08833	1.43407	0.986949	-0.850269	0.584762
ENSG00000109819	PPARGC1A	0.373534	0.223802	0.835067	-2.17101	0.834679	0.717898	-1.36686	0.364583	0.546556	0.605121	0.515612	0.549414	0.716556	-1.149	0.766244	0.649203	0.514076	-1.23489	-0.99888	-1.04243	1.32569	-1.57497
ENSG00000174567	GOLT1A	-0.970392	-0.4297	0.278944	-1.29356	-0.324972	1.04702	-0.474878	-1.25931	1.21304	-0.350426	-0.0199195	-0.19747	1.52547	-1.09708	0.69389	1.92527	1.10156	0.48132	-0.64123	-1.08284	1.1039	-1.22862
ENSG00000197943	PLCG2	0.778447	-0.267529	0.55673	-2.05479	0.180676	1.07308	-1.22218	0.583177	0.729281	0.681459	0.748499	0.285432	1.04581	-1.06417	0.00356214	0.493735	1.28883	-1.83012	-0.384285	-0.997285	0.761546	-1.3899
ENSG00000133106	EPSTI1	-0.0783653	1.77189	-0.142937	0.585879	-1.43837	-1.42405	1.17382	1.08594	0.197142	-0.460199	-0.486625	-0.772923	-0.74915	0.936839	-1.34024	-1.66101	-0.0468616	0.337836	1.28111	1.40742	-0.131087	-0.046057
ENSG00000178188	SH2B1	0.547115	-1.94591	0.499775	-1.23407	0.474532	1.37495	-1.12198	0.114732	0.806746	0.894835	0.669029	0.925763	0.776094	-1.6799	1.08539	0.731424	0.447166	-1.2105	-0.112463	-1.25178	-0.00660427	-0.784347
ENSG00000124399	NDUFB4P12	0.642484	-1.19349	0.307188	-1.58721	1.23407	0.280743	-0.293046	-0.949226	-0.0221408	0.0922526	1.08854	1.47913	0.677193	-1.71668	0.318776	1.13612	1.16848	-0.448072	-1.2482	-1.30952	0.835827	-0.493229
ENSG00000185236	RAB11B	0.696538	-1.3437	0.220726	-1.2467	0.303154	1.17107	-1.49885	-0.604376	0.0770125	0.954097	0.668802	0.630751	1.20528	-1.53308	0.448899	1.3552	1.2141	-0.63085	-0.761113	-1.48527	0.695122	-0.536816
ENSG00000140873	ADAMTS18	1.31153	-0.98414	1.20752	-1.21687	-0.0317892	1.43042	-1.10214	-0.995402	0.643515	1.05277	-0.351253	-1.28621	0.899736	0.178918	0.915445	1.38799	0.810577	-1.2403	-0.997923	-0.705498	-0.245426	-0.681461
ENSG00000095585	BLNK	0.359545	-0.165731	1.20528	-2.30901	0.496693	0.638877	-0.770936	0.968028	0.848184	0.241418	0.0981542	0.533329	0.990714	-0.906945	0.168618	0.446054	0.604834	-1.72395	-0.486171	-1.56175	1.32504	-1.00028
ENSG00000111674	ENO2	0.271529	0.630816	-0.570784	0.88786	-1.00156	-1.37363	1.00097	-1.08381	-0.976459	-0.171481	-0.563311	0.307364	-0.891673	0.383438	0.965017	1.49297	-1.76317	1.39995	1.29708	1.08376	-0.816476	-0.508421
ENSG00000181585	TMIE	0.493498	0.693112	2.06385	-0.62354	-0.89978	-0.703401	-1.39261	0.278324	0.415678	-0.267828	0.559284	0.530941	1.23467	-1.59416	1.00069	0.660436	0.602064	-1.29777	-1.08538	-1.29754	0.969547	-0.34009
ENSG00000167460	TPM4	0.0646914	1.00729	-0.000128789	1.81674	-0.295951	-1.61423	0.814663	-0.996328	-0.890055	0.0785577	-0.0257289	-1.06306	-1.59407	1.25013	-0.515726	-1.05839	-0.763846	1.50423	0.641302	0.728066	-0.139282	1.05113
ENSG00000149599	DUSP15	0.361973	-0.0746011	0.617122	-1.73412	0.899399	0.818202	-1.71077	0.145036	0.240433	0.540369	0.678071	0.410854	0.988308	-0.847458	0.846764	0.913241	0.708514	-1.5183	-1.57729	-1.50557	1.08665	-0.28683
ENSG00000143641	GALNT2	-0.158428	0.228946	-1.57988	1.75467	1.19259	-1.04072	1.13737	0.608864	-0.358589	-0.627193	-0.703414	-1.60575	-1.01066	0.592101	-0.531968	-0.84942	-0.934563	1.48126	1.02471	0.993561	0.30895	0.0775588
ENSG00000183765	CHEK2	-0.25411	0.819041	-0.913737	-0.080865	-0.879764	-1.03856	1.46966	1.04925	-0.944828	-1.07244	-0.64468	0.229687	-0.902456	0.745178	0.237491	-1.24583	-0.717665	1.43742	1.13276	1.95314	-0.920608	0.541926
ENSG00000026025	VIM	-0.249997	0.544138	-0.0517032	1.69485	-0.346644	-1.63247	0.892511	0.00467471	-0.207609	0.0691673	0.197925	-0.738987	-1.37195	1.28424	-1.82107	-1.49037	-0.510451	1.13396	0.3459	1.14615	-0.112856	1.2206
ENSG00000152583	SPARCL1	1.01779	-0.675332	-0.239967	-0.771216	0.423482	1.20047	-0.920863	-1.46351	-0.286646	0.0913482	1.56362	0.865334	-0.680743	-0.482643	0.325183	1.4377	1.84476	-1.31521	-1.06687	-1.29047	0.3933	0.0304802
ENSG00000113140	SPARC	-0.0558562	1.2334	0.291797	0.424301	-0.193928	-1.27009	0.690123	-0.983597	-0.65704	-0.0758203	0.104782	-1.00814	-0.936372	1.802	-1.67215	-1.06615	-0.408622	1.39548	0.323573	0.83276	-0.594761	1.82432
ENSG00000101104	PABPC1L	0.382693	-0.0522786	0.107715	0.844286	-1.74939	0.302521	1.46612	1.55968	-0.949476	-0.618199	-0.974719	-1.11101	-1.32701	0.306598	0.435522	-0.399603	-0.948693	0.522425	1.85498	0.890387	-1.03486	0.492308
ENSG00000198786	MT-ND5	-0.545791	-1.30786	0.492059	-0.217195	1.84799	0.609867	-0.891205	0.115533	0.287377	0.34407	-1.19203	-1.26867	1.57311	-0.863791	0.856921	1.13061	0.302102	-0.266535	-1.03767	-1.55545	1.3957	0.190865
ENSG00000197111	PCBP2	0.40339	-1.19127	-0.520013	-1.1859	0.759663	0.33882	-1.32604	0.174177	0.987138	0.407984	0.653434	1.75932	1.27894	-1.25623	-0.00810366	1.02526	1.0836	-1.52759	-1.0394	-0.896831	0.724358	-0.644705
ENSG00000124783	SSR1	-0.992024	1.60945	-0.417669	0.926628	-0.143159	-1.14451	0.993603	-0.171147	-0.486543	-0.404491	-0.254131	-1.41205	-0.992374	0.923042	-1.18092	-0.555315	-0.44606	1.41566	0.308645	1.30406	-0.748337	1.86764
ENSG00000133134	BEX2	0.0585008	-0.139446	-0.491735	-0.607628	1.20536	1.12312	-0.647133	-1.29726	0.212698	1.87762	0.790258	1.01545	-0.956287	-1.3622	0.746008	0.39694	1.56177	-1.46587	-0.328746	-0.0063066	-0.240968	-1.44415
ENSG00000145220	LYAR	-0.697107	1.9077	0.428395	2.33369	-1.14606	-1.03068	0.478545	1.08264	-0.874858	-0.453848	-0.713952	0.712516	-1.32269	-0.469075	-0.0797838	-0.780974	-0.910184	-0.412388	0.415586	0.890019	-0.280353	0.922863
ENSG00000024422	EHD2	-0.322235	0.553967	0.267401	1.63362	-0.208024	-1.44814	0.67795	0.437931	-0.436857	0.0216114	0.533259	-0.84656	-1.46133	1.16875	-1.93222	-1.31765	-0.949441	1.10701	0.317112	1.07387	-0.0963391	1.22632
ENSG00000183576	SETD3	0.381136	-0.350921	0.0397536	-1.17161	0.862508	0.701428	-1.09718	-0.506143	1.08508	0.454704	0.426575	1.51358	0.128646	-2.10189	1.31789	0.957371	1.14685	-1.55311	-0.779466	-0.545577	0.124047	-1.03368
ENSG00000203685	STUM	0.0546999	-0.543142	0.977209	-1.22419	-0.481928	1.41843	-0.403337	-0.542375	1.1256	0.535319	0.488047	-0.0494275	1.83439	-0.644313	-1.29436	-0.575238	2.07921	-1.15601	-0.788551	-0.741042	0.718483	-0.787478
ENSG00000165186	PTCHD1	-0.205388	0.227708	0.0205549	-0.431928	0.189358	-0.469427	-0.432128	-0.454053	-0.467041	-0.276149	0.103541	-0.126477	-0.479473	-0.192608	-0.496769	-0.383289	-0.435375	4.23823	-0.297872	0.795106	0.0357682	-0.462293
ENSG00000021574	SPAST	-0.28991	0.945657	-0.152159	1.69662	-0.501948	-1.32619	1.09773	0.180638	-0.747515	-0.514486	-0.478185	-1.65167	-0.903178	0.646619	-0.779007	-1.34003	-0.308206	1.24074	0.598106	1.43223	-0.357183	1.51134
ENSG00000212907	MT-ND4L	-0.543114	-1.45879	-0.109977	-0.715323	1.74121	0.721586	-0.628914	0.224541	0.839933	0.340555	-1.1323	-1.14287	1.57195	-1.21405	0.691073	1.27133	0.410357	0.1716	-1.19309	-1.1428	1.29571	0.00140713
ENSG00000100342	APOL1	0.417502	0.00340564	-1.49849	-0.844381	-1.14032	-0.396892	1.50653	1.18603	0.614014	-0.367294	-0.0414702	-1.02807	-0.975652	-0.482616	-0.23695	-0.772546	0.178139	2.18055	1.82734	0.847208	-0.438401	-0.537638
ENSG00000196776	CD47	-0.747055	0.0368564	-0.721679	0.215507	-0.622465	0.0917894	2.40526	0.104387	-1.8009	-0.675665	-0.13581	0.106156	-1.82353	-0.326017	0.0560222	0.180355	-0.0359465	1.63791	1.66777	0.62965	-0.665881	0.423283
ENSG00000162399	BSND	0.647179	-0.372723	0.47868	-1.52331	0.775389	0.525184	-1.44362	0.247389	0.679666	0.795879	0.797461	0.884031	0.702519	-1.25551	0.81509	0.912738	0.438382	-1.51469	-1.5035	-0.758805	1.14278	-1.47021
ENSG00000116254	CHD5	-0.467911	1.7217	2.68616	-0.479935	-0.811645	0.122522	-0.733607	-0.760452	-0.444472	0.351647	0.0578416	-0.87088	1.70687	-0.488378	-0.439771	0.488204	-0.573705	-0.653923	-0.716969	-0.379562	1.40703	-0.720767
ENSG00000038427	VCAN	0.471254	1.5777	0.103535	0.643715	-0.551328	-1.40321	1.09229	-0.931089	-0.799958	-0.000974762	0.193064	-0.86575	-1.42435	1.80413	-1.23052	-0.906882	-0.919237	0.989256	1.20408	0.359076	-0.374788	0.969981
ENSG00000101236	RNF24	-0.238028	0.277568	-1.7209	1.6381	-0.344626	-0.659488	0.875894	-0.367647	-1.06247	-0.436651	-0.255197	-1.14821	-1.53208	0.928241	0.302523	0.190944	-0.35196	1.53639	1.02668	0.187472	-0.743631	1.89709
ENSG00000125246	CLYBL	1.17588	-0.650117	0.289858	-1.60925	0.862159	0.38805	-1.31989	0.607639	1.07424	0.0171834	0.646822	-0.328048	1.49471	-1.20922	0.580236	0.939919	0.603004	-1.65345	-0.569307	-0.719244	0.869889	-1.49107
ENSG00000168291	PDHB	0.478065	-0.713925	1.19359	-1.08971	0.502974	0.804263	-1.69259	-0.720746	-0.264169	0.31169	1.36633	0.762915	1.19399	-1.65854	0.900059	1.00662	0.765473	-1.09901	-1.14731	-1.03213	0.597957	-0.465795
ENSG00000075239	ACAT1	0.309113	-0.149268	0.292103	-1.35841	0.60541	1.18339	-1.32385	0.405606	0.226278	0.0381713	0.964959	0.537905	1.20817	-1.41159	0.0210872	1.31472	0.841749	-1.64294	-1.14997	-1.21887	1.28237	-0.97613
ENSG00000050426	LETMD1	0.367008	-0.536478	0.412072	-0.651233	0.254141	0.550153	-1.26308	-0.400442	0.769521	0.376362	1.15196	0.885697	1.00548	-2.0289	0.888144	1.10657	0.993092	-1.73767	-0.399506	-0.758307	0.658689	-1.64327
ENSG00000171124	FUT3	-0.122273	-0.338642	-0.172057	-0.473069	-0.470491	-0.434971	0.268703	-0.344281	-0.324387	-0.324825	-0.398377	-0.349047	-0.455939	-0.313707	-0.152812	0.728984	-0.470361	4.24841	0.241241	-0.176917	-0.463365	0.298185
ENSG00000224389	C4B	0.226113	1.04034	0.327215	-0.67587	-1.46169	-0.409868	0.57399	2.71458	0.691825	0.384214	-0.816632	-1.20922	-1.20795	0.909443	-0.795305	-1.00799	-0.808541	-0.0972447	0.632434	1.19087	0.132205	-0.33293
ENSG00000124920	MYRF	-0.331878	0.431521	0.212115	1.65584	-1.12848	-0.94274	2.31549	-1.03784	-0.453332	-0.658244	-0.470147	0.648502	-1.11767	-0.121901	-0.569755	-0.46652	-0.905132	1.21556	1.55205	0.754647	-0.917417	0.335329
ENSG00000197948	FCHSD1	-0.084876	0.9051	-0.191013	2.02993	-2.11451	-0.471812	1.44437	-0.50018	-0.664009	0.0593259	-0.790179	0.134326	-1.34932	0.630609	-0.992654	-0.298497	-0.951935	1.01956	1.38701	0.791353	-0.231829	0.239241
ENSG00000119969	HELLS	0.258847	0.420261	-1.22949	0.316347	-0.927343	-0.256312	1.20124	1.71147	-2.10471	-1.51419	-0.875928	0.870124	-0.327025	-0.0555822	1.14102	-0.353752	-0.548505	0.667038	1.30298	0.852957	-0.883342	0.333902
ENSG00000112796	ENPP5	0.374352	-0.588564	-0.0020491	-2.01728	2.12559	0.502651	0.358525	-1.41136	1.35724	0.822659	0.584547	0.234981	-0.174381	-1.66223	0.146677	0.417985	1.32575	-0.0107637	-0.679217	-0.568778	-0.0890231	-1.04732
ENSG00000115649	CNPPD1	-0.233149	-0.473326	1.40623	-1.61818	0.40732	0.561076	-0.869374	0.495039	1.17958	0.364724	0.312956	0.475086	1.07415	-2.16831	0.0123494	1.06986	0.493832	-0.670341	-0.527998	-0.961699	1.22155	-1.55138
ENSG00000131788	PIAS3	-0.345341	0.0193948	-0.753239	1.15532	-1.03696	-0.152193	0.274499	0.758862	-0.777097	-0.472496	-0.701264	-1.85967	-0.635938	0.733565	-0.282902	-0.727639	-0.30727	2.47441	0.284968	1.22624	-0.54775	1.6725
ENSG00000178982	EIF3K	0.248737	-1.72133	-0.294227	-1.16535	1.24497	0.741882	-1.27335	0.301261	0.197294	0.612133	0.400958	0.334401	1.26236	-1.25132	0.801469	1.42811	1.03644	-0.880319	-1.62195	-0.725112	0.914057	-0.591111
ENSG00000138413	IDH1	-0.0697306	-0.524026	-1.30052	-0.423347	0.210885	-1.16295	1.10485	1.78602	-0.810506	-0.359225	-1.78044	0.749391	-0.777983	0.0243475	0.43886	-0.625767	-0.31557	1.99822	0.4177	1.48297	-0.689914	0.626728
ENSG00000127561	SYNGR3	0.132932	-0.00996797	0.19584	-1.41436	0.737064	0.377978	-1.27696	0.15619	1.06222	0.490066	0.484911	0.980173	1.25813	-1.37124	0.774028	0.690958	0.35603	-1.55105	-0.855978	-1.22449	1.54221	-1.53469
ENSG00000117632	STMN1	-1.14722	0.681766	-0.981325	-0.0245889	-0.694967	-0.566944	0.46098	2.02503	-1.40678	-1.30405	-0.976789	1.08952	-0.568196	-0.185647	0.923887	0.436886	-0.709928	1.38719	-0.00724526	1.35436	-0.795685	1.00974
ENSG00000143365	RORC	0.325613	-0.777667	0.557165	-1.86022	0.764208	1.12241	-1.51267	0.215322	0.811628	0.805977	0.140549	0.501479	1.0526	-1.57662	0.540849	0.643221	0.571133	0.0989147	-0.75271	-1.0855	1.1577	-1.74337
ENSG00000170502	NUDT9	0.499188	-0.175479	0.486015	-1.99648	0.989691	0.818875	-0.852077	-0.0377085	0.399961	1.28495	1.01153	0.776126	0.687661	-1.90478	-0.0535255	0.31897	0.97875	-1.27467	-0.901065	-1.28644	0.952487	-0.721969
ENSG00000184216	IRAK1	-0.241863	-0.538872	-0.753423	1.73414	-0.362231	-1.02848	-0.125658	2.2533	-0.246034	-0.716159	-1.65844	0.999768	-0.832671	-0.363619	1.06776	0.0650635	-0.983982	0.356689	0.731594	1.33674	-0.995935	0.30232
ENSG00000072041	SLC6A15	-0.118027	-0.482349	-0.483278	3.59396	-0.527543	-0.478121	-0.086618	-0.347917	-0.468627	0.685676	-0.527101	-0.52346	-0.528505	-0.495385	-0.527904	-0.491755	-0.483925	1.58909	-0.501104	1.05867	-0.447182	0.591402
ENSG00000065882	TBC1D1	0.594679	-0.0578857	0.47685	-1.49313	0.857202	0.816543	-1.50622	0.253593	0.540815	0.74173	0.755336	0.856969	0.710188	-2.02382	0.655229	0.784877	0.725041	-1.48786	-0.621398	-0.828777	0.757463	-1.50743
ENSG00000125375	ATP5S	0.664886	-0.604571	1.02699	-0.786188	0.723601	0.755721	-1.83524	-0.339375	0.0700689	1.04709	1.30787	0.602101	0.808822	-1.23337	1.02618	0.148289	0.387477	-1.70954	-0.583624	-0.66825	0.885846	-1.69478
ENSG00000109270	LAMTOR3	-0.0469528	-0.252717	0.500847	-1.75916	1.65951	0.348159	-1.08268	-0.300682	0.944429	0.784217	0.911741	0.186999	0.792269	-2.04137	0.0731024	1.02002	0.894144	-0.850556	-1.41668	-0.958364	0.850106	-0.256378
ENSG00000141401	IMPA2	0.87157	-0.702848	0.50913	-1.37776	0.414414	0.543342	-1.27534	0.66697	0.528233	0.498453	0.399786	1.09017	1.32916	-1.92985	0.991204	0.290585	0.49062	-1.13536	-0.955633	-1.53368	1.08699	-0.800158
ENSG00000109805	NCAPG	-0.33701	0.991894	-1.00591	0.807619	-0.689301	-0.381849	0.0972476	2.18752	-1.59991	-1.84227	-0.721864	1.30883	-0.261242	-0.216155	0.831023	0.196894	-1.19301	0.430026	0.354279	0.584488	-0.667915	1.12661
ENSG00000170271	FAXDC2	0.701018	-1.0441	0.75448	-0.539533	0.946749	1.31561	-1.34312	-0.23642	1.46078	0.305002	0.670032	0.251139	0.000735875	-1.47975	-0.0628451	0.86049	1.46355	-2.17635	-0.473408	-1.10943	-0.0104439	-0.254197
ENSG00000124256	ZBP1	-0.032606	1.61316	0.158074	-0.116491	-1.14711	-0.563648	2.15377	1.36574	-0.184972	-0.107998	-0.687778	-0.126474	-1.14447	-0.105353	-0.999801	-1.19039	-0.635595	-0.248336	1.90814	0.965002	0.0780214	-0.950877
ENSG00000188878	FBF1	-0.25508	0.869045	-0.409681	0.988313	-1.06541	-0.221397	0.810032	0.713444	-0.71879	-0.439947	-0.851924	-0.587119	-2.00271	0.227349	1.95064	0.0926804	-0.900219	-0.0354844	1.39923	1.47315	-1.39912	0.362988
ENSG00000157483	MYO1E	-0.502092	-0.0777218	-0.968867	1.39319	-0.0229244	-0.641568	0.95715	2.07577	0.0084675	-0.507486	-0.0542367	-1.12338	-2.39383	-0.0885562	-0.0173133	-0.97017	-0.0982582	0.62527	1.38343	0.919753	-0.602899	0.706265
ENSG00000071553	ATP6AP1	-0.130134	-1.78851	-0.0775713	-1.6221	1.10057	0.832741	-1.22909	0.51309	0.911232	0.197463	0.240331	0.606435	1.30469	-1.02267	1.2273	1.0022	0.252317	-0.288479	-1.39871	-0.527805	1.07255	-1.17585
ENSG00000075391	RASAL2	-0.677012	0.178131	-0.492994	1.86982	-0.983942	-0.94197	0.640504	-0.432568	-0.974674	-0.124706	0.0867447	-1.3299	-1.37812	1.56407	0.376228	-0.535606	-0.750915	1.33589	1.19492	0.346305	-0.574997	1.60478
ENSG00000204564	C6orf136	-0.0113126	-0.849406	0.641892	-1.84204	1.06415	1.00905	-1.19863	0.445128	0.867583	0.377176	0.941301	-0.400476	1.04577	-1.93973	0.893163	0.924282	0.735555	-0.825556	-1.34637	-0.592659	0.682396	-0.621252
ENSG00000198585	NUDT16	0.383553	-1.51305	-1.08181	-0.770608	1.88682	1.25274	-1.16496	-0.496828	-0.213993	0.748928	0.655898	1.05397	0.456983	-1.03724	0.630356	0.261422	1.80284	-0.943542	-0.82087	-0.881002	0.422167	-0.631779
ENSG00000106080	FKBP14	-0.727009	0.787799	-0.427579	1.14675	-0.834315	-0.785224	0.525885	-0.980754	-1.07884	-0.646123	-0.235763	-0.109129	-1.12825	1.6271	-0.0165009	-0.497167	-0.816937	2.24936	0.186559	0.567512	-0.666643	1.85927
ENSG00000163466	ARPC2	-0.45976	0.907849	-0.829268	1.84913	-0.766294	-1.45861	1.78991	0.217375	-0.804949	-0.582544	-0.450773	-0.576147	-1.14887	-0.0763	-0.260539	-0.728879	-0.758907	1.28883	1.22902	0.937975	-0.549264	1.23101
ENSG00000152556	PFKM	0.143887	-0.457918	0.61119	-0.975903	0.598995	0.812791	-1.5459	0.671939	0.593409	0.542415	0.587561	0.848825	1.12614	-1.57511	0.593232	0.889302	0.531234	-1.82152	-0.971334	-0.872267	1.17981	-1.51078
ENSG00000049759	NEDD4L	0.630921	-0.362932	0.555846	-1.14548	0.0333384	1.28122	-1.53263	0.342739	0.0755892	0.962977	1.25024	0.64496	0.976723	-1.96233	0.41438	-0.30428	1.34376	-1.36541	-0.808525	-0.346097	0.677489	-1.3625
ENSG00000025708	TYMP	-0.551125	1.20932	-0.269995	0.415732	-1.6816	-0.992343	1.52499	0.581826	0.132643	0.0385121	-0.882963	-1.09611	-0.0506538	0.855919	-1.16201	-1.59516	-0.162642	1.07656	1.39062	1.62507	-0.342181	-0.0643948
ENSG00000112695	COX7A2	0.0708357	-1.84424	-0.658161	-0.984196	1.35691	0.628833	-0.69138	-0.0219262	0.873508	0.442667	0.39688	0.676507	1.65067	-1.52213	-0.305278	1.49103	0.62754	-0.473071	-1.67931	-0.711706	0.769284	-0.0932718
ENSG00000170088	TMEM192	0.0195409	-0.698355	0.142786	-0.820706	1.22748	1.10036	-1.36708	-1.08354	0.719788	1.04754	0.617975	0.908386	0.198467	-1.61676	-0.039676	1.24478	1.4191	-1.01369	-1.4642	-1.18091	0.670689	-0.0319773
ENSG00000160957	RECQL4	0.441766	0.262235	-0.67411	0.968138	-0.408458	-0.668223	-0.153777	1.80463	-1.24653	-0.840501	-1.03989	1.80183	-0.926889	-0.320445	1.25861	-0.140707	-1.32453	0.0745252	0.806596	0.67674	-1.47293	1.12192
ENSG00000080345	RIF1	-0.504164	1.44968	0.048668	2.03656	-1.10394	-1.21296	1.13163	0.423768	-0.518901	-0.663578	-0.292301	-0.0701633	-1.15744	0.152738	0.0366232	-1.36756	-1.02933	-0.000798017	1.31779	0.735084	-0.888914	1.47751
ENSG00000142449	FBN3	0.85002	0.426345	0.469358	-1.47117	0.337352	1.15551	-1.27127	-1.46263	0.554112	1.01757	0.493034	0.401373	1.18683	-0.585228	0.799575	0.638918	0.968918	-1.44002	-1.3842	-0.872444	0.579441	-1.39139
ENSG00000115468	EFHD1	0.518176	-0.564348	0.83089	-1.91468	0.534546	0.966685	-1.51085	1.01632	1.19873	0.680515	0.695889	0.0348784	0.685396	-1.54263	0.644529	0.598077	0.684684	-1.32117	-1.08377	-1.07079	0.657326	-0.738414
ENSG00000135476	ESPL1	-0.374535	0.695268	-0.728882	0.882646	-0.996417	-0.334566	0.238172	2.19459	-1.69852	-1.07419	-1.43105	1.37374	-0.428232	-0.172073	0.947909	0.47608	-1.15255	0.268334	0.805946	0.870626	-0.85295	0.490637
ENSG00000039560	RAI14	0.0660817	1.51797	-0.588999	2.03064	-0.749595	-0.414318	0.52162	-1.39664	-0.441564	-0.600432	-0.390427	-0.839302	-0.549593	1.54316	-0.0303151	-1.68997	-0.865064	0.573396	0.532326	1.60161	-0.346612	0.516042
ENSG00000169231	THBS3	0.0486617	-0.38019	-0.365672	2.31858	-0.932839	-0.605936	0.996002	0.0276747	-0.670131	-0.419366	-0.619988	-0.829771	-0.218564	0.961193	-0.128511	-0.270649	-1.68753	0.773857	0.317026	2.27316	-1.1501	0.563094
ENSG00000182400	TRAPPC6B	-0.128144	0.56083	1.16945	-0.931647	0.75259	0.237533	-1.71902	-0.659281	0.734076	0.580229	0.912483	0.751771	1.04818	-1.99266	0.913578	0.473467	0.53632	-1.36835	-1.36865	-0.554347	0.941664	-0.890072
ENSG00000077152	UBE2T	-1.07122	0.574851	-1.47472	0.656421	-0.889086	-0.555347	0.439249	2.25419	-1.23426	-1.39433	-1.05677	1.2702	0.00253112	0.0896288	0.831439	0.122713	-0.871892	0.925954	-0.0415211	0.352235	-0.276163	1.34589
ENSG00000145911	N4BP3	1.48936	-0.0152512	1.32556	-1.65471	1.03316	0.0664281	-0.955134	-1.17727	0.0838343	0.00080479	1.0628	0.536673	0.977139	-1.52816	0.607396	0.962128	0.335332	-0.895949	-0.282055	-1.51883	0.640193	-1.09344
ENSG00000151224	MAT1A	-0.270513	-0.242447	-0.592759	-0.528672	-0.635294	-0.626879	1.31235	3.50154	0.995156	-0.482668	-0.525366	1.18676	-0.636235	-0.616364	0.110977	-0.616269	-0.215922	-0.637108	0.499108	0.153376	-0.510413	-0.622364
ENSG00000157388	CACNA1D	1.26983	-1.58538	-0.728844	-1.81089	1.01822	0.672437	-0.0741278	-0.287732	0.519927	1.18391	1.20095	0.66232	-1.40012	-0.72077	1.13339	0.898089	0.714523	-0.71639	-0.283964	-1.31358	0.309216	-0.661031
ENSG00000144741	SLC25A26	0.835273	-2.2454	0.280295	-0.31616	0.375007	1.04962	-1.17015	-1.46611	-0.160371	0.865898	0.949869	0.501539	0.599439	-1.01663	1.10052	1.16746	0.919922	-0.327291	0.0715184	-0.816953	0.421645	-1.61894
ENSG00000100284	TOM1	1.00644	-2.42326	-0.325273	-1.60337	1.02168	1.25973	-0.965798	0.0347385	1.16531	0.970856	0.845024	-0.652705	0.625161	-1.20488	0.709962	-0.193161	1.14915	-0.0324296	-0.470728	-0.686112	-0.049693	-0.180639
ENSG00000167644	C19orf33	-0.166079	0.403953	0.325653	-0.698845	-0.732624	-0.420085	2.07055	-0.780911	-0.298084	-0.394118	-0.12975	0.24922	-0.750477	-0.349737	-0.738969	-0.33724	-0.683422	2.24166	2.54865	0.0172774	-0.704694	-0.671932
ENSG00000160799	CCDC12	0.380209	-0.880025	0.937899	-0.800194	-0.685301	0.609577	-1.12464	-1.31731	-0.289816	1.31396	0.358251	0.161742	0.711684	-1.50905	2.28125	0.816303	1.25195	-0.439842	-0.104286	-0.828826	0.380126	-1.22367
ENSG00000151790	TDO2	-0.452893	0.00711051	-0.768162	0.180022	-0.554322	-1.23383	0.482375	-0.165673	-0.163809	-0.230813	-0.0542976	-0.545212	-1.04121	3.2344	-0.651772	-0.620264	-0.696259	1.21869	1.20117	0.939657	-0.766327	0.681422
ENSG00000090316	MAEA	-0.0615438	-1.31962	0.51213	-1.87866	0.995457	0.702639	-1.38817	0.197844	0.95043	0.462285	0.160358	0.591482	1.14731	-1.6045	1.35757	1.25423	0.658097	-0.632871	-0.192654	-0.660555	0.123728	-1.37499
ENSG00000151748	SAV1	-0.381247	-0.303365	0.860842	-1.17789	0.0685495	0.60191	-2.00126	0.16133	2.07592	1.06153	1.08163	-0.00581432	0.848888	-0.517395	-0.0281482	0.636427	0.166526	-1.83943	-1.59062	-0.0930825	0.515602	-0.140908
ENSG00000169692	AGPAT2	0.699964	-2.49932	0.639095	-0.343218	-0.716654	0.993149	-0.539558	-0.392043	0.184395	0.482862	0.838939	-0.753011	1.10241	-1.52556	0.672016	0.559266	1.86078	0.278304	-0.241076	-1.13937	0.639784	-0.801157
ENSG00000143621	ILF2	-1.0451	-0.403232	-1.70655	0.693227	-0.788277	-0.931809	0.848811	1.78321	-0.258721	-0.394603	-1.05942	-0.193953	-0.370956	0.483373	0.105533	-0.45762	-0.275774	1.59992	-0.155618	2.21883	-0.669353	0.978084
ENSG00000164976	KIAA1161	-0.401435	-0.318049	1.53289	-0.7694	1.51358	0.267823	-0.614955	-0.34048	-1.03027	0.631759	0.361693	0.241698	1.41015	-1.66976	0.851963	1.29676	0.355836	-1.41175	-0.827739	-1.17067	1.02651	-0.936149
ENSG00000197632	SERPINB2	0.0102375	-0.252005	-0.261368	-0.226637	-0.0228977	-0.237947	-0.270071	-0.269367	-0.27146	-0.0363752	-0.265621	-0.260423	-0.267747	-0.273316	-0.266958	-0.270254	-0.266135	4.45844	-0.17911	-0.0758449	-0.224512	-0.270628
ENSG00000163811	WDR43	-0.709822	1.14996	-0.277208	3.06759	-0.428815	-1.27995	0.525669	-0.387001	-0.623745	-0.407451	-0.394329	-0.261091	-0.910795	-0.165365	-0.0801845	-0.646361	-0.901521	0.360647	0.990687	1.60404	-0.766763	0.541805
ENSG00000140876	NUDT7	0.296849	-1.45288	-0.00482619	-1.20446	1.14088	0.839506	-0.955956	-0.36439	1.09859	0.559873	0.947549	0.222015	1.01816	-1.31494	1.15591	1.20474	0.766619	-1.4235	-0.730624	-0.875664	0.522018	-1.44546
ENSG00000122861	PLAU	-0.326434	0.767557	-0.343147	1.23983	-0.766716	-1.0423	2.21751	-1.01276	-0.319624	0.214589	-0.163457	-0.775688	-1.04995	0.339762	-0.744073	-0.998077	-0.316548	1.26758	1.97432	1.05767	-0.50992	-0.710124
ENSG00000115252	PDE1A	0.262142	0.732737	0.974805	-1.11481	-0.391914	0.406964	-0.982305	-1.29051	0.532985	0.684079	1.26188	0.821311	1.30637	-1.45993	1.3273	0.600162	0.293452	-1.84744	-0.66599	-0.572143	0.459447	-1.3386
ENSG00000137038	TMEM261	0.292071	-1.19255	-0.174493	-0.640337	2.09583	0.413271	-1.42951	-0.529494	0.204899	0.739169	0.653558	0.618094	0.28336	-1.31316	1.15235	0.872898	1.20718	-1.20398	-1.58814	-0.64921	0.802823	-0.614624
ENSG00000164746	C7orf57	0.493798	-1.12578	-0.687924	0.0624473	-0.0364396	0.27997	-1.35449	-0.239044	0.585298	0.51834	0.57678	1.6212	-0.039069	-1.49859	0.349487	1.94593	1.9042	-0.956096	-1.20452	-0.102868	0.0509226	-1.14355
ENSG00000136111	TBC1D4	1.80636	-0.126477	0.373961	-1.13818	1.13314	0.840545	-2.0455	0.0573612	0.414327	1.16112	0.872272	0.393318	0.457381	-1.31617	0.432275	0.0225045	0.297391	-1.73142	-1.15591	-0.560247	0.534333	-0.722388
ENSG00000105677	TMEM147	-0.397902	-2.06027	-0.30265	-0.572598	1.36509	0.567696	-1.1591	-0.0363809	0.330305	0.470871	0.38959	1.28712	1.6841	-0.760829	-0.305911	1.19388	0.43404	-0.399705	-1.79695	-0.545284	1.17637	-0.561484
ENSG00000117395	EBNA1BP2	-0.652505	0.0961198	-0.845059	2.76491	-0.862757	-0.849375	0.355919	-0.0495724	-0.872629	-0.0337817	-0.640925	-0.0243809	-1.33088	-0.468349	0.575789	-0.54532	-0.160519	1.50372	0.579646	1.50667	-1.00409	0.95738
ENSG00000171291	ZNF439	1.49223	-0.418222	0.920716	-1.51074	1.09296	1.36642	-0.25551	-1.56224	-1.50826	0.656405	0.545892	-2.04401	0.378014	-0.232494	-0.132849	0.687892	1.29373	-0.0959287	-0.148782	-0.561334	-0.0540596	0.090184
ENSG00000137338	PGBD1	-0.188171	1.42281	0.0890872	1.07432	-0.591298	-1.57021	-0.559972	2.27539	-0.959557	-0.345272	0.42144	-0.841406	-1.07934	0.468095	0.0487545	-0.136723	-0.979856	-0.597632	0.514859	1.78412	-0.944682	0.695245
ENSG00000141084	RANBP10	-0.282364	-1.95433	0.498059	-1.30182	0.952974	1.30341	-0.625368	0.393088	0.985641	0.721225	0.241947	0.369282	0.829186	-1.71672	1.21404	0.358583	0.712111	-0.939227	-0.195461	-1.10808	0.849496	-1.30568
ENSG00000176619	LMNB2	-0.670258	0.631815	-0.36158	1.9392	-1.32091	-0.627318	0.162756	1.19004	-1.56862	-0.732303	-1.18787	1.58738	-0.261541	-0.179088	1.00511	-0.535421	-1.17984	0.453372	1.04616	0.700155	-0.809774	0.718548
ENSG00000187699	C2orf88	0.700905	-0.0861987	0.958035	-1.29302	1.37422	0.658278	-0.538054	0.228246	0.607611	-0.142226	0.821313	0.738622	1.36176	-1.58049	-0.199409	0.597095	-0.431073	-1.97484	-0.313083	-1.36539	1.1293	-1.2516
ENSG00000011376	LARS2	0.577454	-1.11607	0.614228	-1.41871	1.01253	0.960093	-1.34538	-0.292462	-0.373833	0.684749	0.787112	0.755601	0.767502	-1.37988	1.46622	1.03489	0.843272	-1.25619	-0.207205	-0.763629	0.286228	-1.63652
ENSG00000133083	DCLK1	-1.13952	-0.141219	-0.396466	2.25271	0.329245	-1.26311	0.937453	0.961331	-0.214574	0.449444	-0.857518	-1.33271	-0.82486	0.9692	-1.67122	0.447275	-0.717283	0.107683	0.393394	1.66002	0.282975	-0.232247
ENSG00000115657	ABCB6	-0.510188	-0.591657	-0.492111	1.14956	-0.712285	-0.744409	0.869581	2.11488	-0.874508	-0.284539	-1.20536	-0.550468	-1.30344	0.301748	0.146745	-0.0967956	-1.08396	1.64398	0.872462	0.572495	-0.803265	1.58153
ENSG00000110719	TCIRG1	-0.0913629	0.392256	-0.456729	0.527654	-1.81938	-0.38175	1.15928	2.22452	-0.0217362	-0.134471	-0.807378	-0.833143	-0.440667	0.0792122	-0.577514	-2.04288	-0.176989	0.952838	1.5141	1.10127	-0.273378	0.106248
ENSG00000196950	SLC39A10	-0.156916	0.478681	-0.327322	0.530419	0.0990651	-0.889682	1.69081	0.202862	-0.63796	0.176656	-0.0968526	-1.92259	-1.24291	0.721498	-1.59568	-0.948196	-0.512711	1.65029	1.17431	0.727474	-0.488295	1.36706
ENSG00000263465	SRSF8	0.0944149	-1.7016	-0.274273	-1.1598	0.332094	1.43334	-0.334871	-0.209466	0.575333	0.503355	0.51206	0.653472	0.422479	-2.14607	0.658419	1.8737	1.29426	-0.591077	-0.577042	-1.34975	0.28981	-0.298794
ENSG00000090776	EFNB1	-0.892114	-0.136228	-0.293158	1.00079	-0.982939	-0.873901	1.3146	0.0207795	-0.173117	-0.329915	-0.710944	-1.65602	-0.903753	1.889	-0.178036	-0.951944	-0.240997	1.54405	0.8659	0.649804	-0.659249	1.69739
ENSG00000134291	TMEM106C	0.0835941	-0.588166	-0.563335	-1.82562	0.273965	0.50733	-1.11601	0.799371	1.21139	0.777207	0.0544769	0.892511	0.882889	-1.71237	1.52274	0.911655	0.75189	-0.807003	-1.36568	-0.590537	0.847583	-0.947885
ENSG00000177706	FAM20C	-0.94301	-0.272188	-0.898028	0.354392	-0.835647	-1.34278	0.205584	1.71848	0.227885	0.264901	-0.343445	0.880295	-1.81429	1.20891	-1.21738	-0.497437	-0.0435	1.35023	0.62873	0.72997	-0.936495	1.57482
ENSG00000131100	ATP6V1E1	0.249208	-0.852911	-0.79162	-1.18443	1.41523	0.986895	-1.11459	0.190499	1.26893	0.385229	0.9405	0.0514996	0.758125	-1.90467	0.815302	0.44409	1.02381	-0.844238	-1.53164	-0.470554	1.05047	-0.885135
ENSG00000185818	NAT8L	0.448833	-0.460964	0.860545	-0.901447	-0.793148	0.810357	-0.863263	-0.915838	-0.882196	-0.204738	0.978558	1.07515	2.08227	-0.607092	1.42753	1.53965	-0.889715	-0.881711	-0.877691	-0.692701	0.669302	-0.921696
ENSG00000106804	C5	0.0207102	0.565269	-0.299059	1.54192	-1.89505	-0.281013	0.0169499	0.797676	-1.01559	-0.741827	-0.328398	1.13916	-1.72896	0.769908	2.03478	-0.239034	-1.27415	-0.288658	0.0197278	1.00006	-0.362729	0.548321
ENSG00000105737	GRIK5	-0.564311	0.683994	1.40696	-0.756347	1.02982	1.64738	-0.676192	-0.956123	-1.17046	0.766149	-0.468973	0.746546	-1.15365	-0.79931	1.6242	-0.76503	1.52886	-0.949438	0.17093	-0.169334	-0.0395685	-1.13608
ENSG00000134014	ELP3	0.859006	-0.0506638	2.05024	-0.673087	-0.0450498	-0.854965	-0.953113	-1.86761	0.490226	0.11075	0.20943	-0.499497	2.2633	-0.290799	-0.00314711	0.0966402	1.48473	-1.1548	-0.999714	-0.274153	0.267358	-0.165071
ENSG00000187742	SECISBP2	1.14082	0.12148	1.40453	-0.43368	-0.154289	1.45814	-1.40437	-1.18978	-0.475751	1.096	0.952567	-0.478158	0.874881	-1.4659	-1.88486e-05	0.53388	1.12913	-1.64491	-0.474149	-0.853439	0.731204	-0.868188
ENSG00000165898	ISCA2	-0.210129	-1.05567	0.64815	-0.758188	1.08538	0.530012	-1.47806	-0.00186607	0.52467	0.281316	0.801462	0.775923	1.20786	-1.88461	1.3844	0.784602	0.725314	-1.10915	-1.23242	-0.667236	0.891583	-1.24334
ENSG00000142611	PRDM16	1.05218	-0.507568	0.523925	-1.71847	0.607879	0.954294	-1.75246	-0.0240431	0.661105	0.436643	0.633115	1.04461	0.969272	-0.26064	0.717054	0.924219	0.753033	-1.9079	-1.12427	-1.34145	-0.114723	-0.525809
ENSG00000142459	EVI5L	0.5536	-1.26916	0.0988152	-1.09	0.733465	0.791929	-1.81438	0.0943981	0.214779	1.32674	0.106625	0.668829	0.725027	-1.3749	2.05549	1.12069	0.315131	-0.982257	-0.500177	-0.606625	0.0839824	-1.252
ENSG00000092445	TYRO3	-0.582488	-0.227342	-0.261699	2.04102	-1.01394	-1.27088	-0.862376	2.02787	-0.661004	-0.17303	-0.449034	0.678766	-1.18136	-0.0522936	1.13247	-0.0897905	-1.22775	1.03968	-0.419262	0.936929	-0.475236	1.09074
ENSG00000063854	HAGH	-0.0443318	-1.73041	0.808375	-1.29643	0.717106	0.854217	-0.845365	0.576687	0.995436	0.950829	0.264197	1.0941	0.433312	-2.11705	0.47934	1.36537	0.254999	-0.671952	-0.856883	-0.709366	0.622815	-1.145
ENSG00000123739	PLA2G12A	0.174416	0.394861	0.962236	-1.89796	1.07423	0.331135	-1.33705	-0.786467	0.0934804	0.806998	0.531007	0.923904	0.776668	-1.85346	1.16206	0.494132	0.980233	-0.762163	-1.02157	-1.41496	0.69977	-0.331497
ENSG00000162687	KCNT2	0.231768	0.666737	0.148791	-0.347464	-0.464273	-1.21848	0.87199	1.90639	-0.796829	-0.489704	-0.100414	1.11726	-1.7278	1.24207	-1.53758	-0.585221	-1.43883	0.691393	-0.0914114	1.17009	-0.210776	0.962299
ENSG00000243649	CFB	-0.237792	0.609716	-0.372958	-0.498395	-0.855111	-0.879633	2.34464	-0.503525	0.0157295	-0.226235	-0.286096	-0.918136	-0.943232	0.541163	-0.746273	-0.714461	-0.306253	2.31679	1.47323	1.23377	-0.512418	-0.53452
ENSG00000112640	PPP2R5D	-0.799385	0.152839	-0.749022	2.30988	-0.307105	-0.865747	0.588913	1.14899	-0.308209	-0.407432	-1.10082	-1.38042	-0.927762	0.0927958	0.0922871	-0.472183	-0.891171	1.09271	0.407676	1.64961	-0.746877	1.42042
ENSG00000183520	UTP11	-0.748024	0.965197	-0.481524	2.1437	-0.768347	-1.52272	0.116267	0.369799	-0.452032	-0.692519	-0.393082	-0.339287	-0.84498	0.531628	0.243028	-0.908296	-1.1807	1.34656	0.126605	1.43738	-0.687985	1.73934
ENSG00000119471	HSDL2	0.794523	-0.219863	1.94153	-0.4586	1.19614	0.941915	-1.52276	-0.932874	-1.0337	-0.120075	1.02093	-0.995154	1.48514	-1.42603	0.109484	0.349742	0.868293	-0.552794	-0.933448	-0.58075	0.766976	-0.69862
ENSG00000163362	C1orf106	-0.270715	-0.462637	-0.643686	-0.614857	-0.64731	-0.60436	2.80369	-0.511142	-0.361786	-0.115726	-0.19415	-0.614189	-0.648374	-0.235381	0.946242	-0.116786	-0.630836	2.2801	1.67591	0.108325	-0.585826	-0.556504
ENSG00000136026	CKAP4	-0.896698	1.18902	-0.84642	1.08328	-1.12423	-0.190648	1.03081	-0.636711	-0.457179	-0.299567	-0.262643	-0.365214	-1.93631	1.13206	-0.594208	-0.121218	-0.0422953	0.976392	0.951261	1.62486	-1.46752	1.25319
ENSG00000163827	LRRC2	0.389177	-0.44423	3.00283	-0.968139	-0.726866	1.58478	-0.451345	-0.0572671	1.05251	0.166953	-0.632942	-0.669726	-0.974549	-0.577854	0.845312	0.786916	0.707324	-1.00039	-0.461598	-0.0742798	-0.812229	-0.684396
ENSG00000183087	GAS6	0.84322	-1.04307	0.611602	-2.1189	-0.399742	0.87281	-0.96898	0.656304	0.686	0.964115	0.635109	0.174359	1.54363	-0.317754	0.429005	0.606618	0.359754	-1.70492	0.0152642	-1.597	0.759137	-1.00656
ENSG00000121858	TNFSF10	0.545618	1.82353	0.620152	-0.31846	-1.27495	-0.164314	2.11849	-0.790483	-0.379398	0.0393376	-0.0539399	-1.54619	-0.884975	0.028173	-0.352549	-1.35946	-0.157374	0.278985	1.8738	0.878561	-0.555027	-0.369529
ENSG00000138685	FGF2	0.113781	0.822309	-1.05706	-0.938423	0.271099	-0.379121	1.12903	2.64476	-0.0498892	0.463126	0.652585	-0.794031	-0.961106	0.195225	-1.19176	-0.76	-0.893455	-0.897415	0.511232	1.84272	-0.549877	-0.173728
ENSG00000112290	WASF1	-0.141674	0.66783	-0.415813	0.896256	0.398606	-1.43658	0.944376	1.11348	-1.14766	-0.672784	0.154162	-1.6674	-0.625838	0.767893	-1.73205	-0.802872	0.0493787	0.754157	0.556091	1.32671	-0.68672	1.70046
ENSG00000196782	MAML3	0.737748	-1.19403	0.902415	-1.24514	1.37549	1.31951	-1.25651	-2.56038	0.103908	1.30067	0.688288	0.87062	0.345862	-0.682636	0.222123	0.0784064	0.48296	0.156985	-0.360331	-0.136544	-0.217261	-0.932144
ENSG00000111344	RASAL1	0.188255	-0.48091	-0.75107	-0.770879	0.734323	-0.266416	2.28753	-0.791532	-0.568118	0.245959	-0.166537	-0.361606	-0.759543	-0.656896	-0.154086	-0.115752	-0.395272	2.50995	2.01047	-0.497616	-0.660592	-0.579663
ENSG00000162929	KIAA1841	-0.781143	0.521395	-0.190482	1.12543	-0.561589	-1.69796	1.04179	1.47387	-1.21163	-0.961595	-0.753111	-0.192686	-0.273518	0.165037	0.517225	-0.76433	-1.48273	1.54928	1.35168	1.04939	-0.624876	0.700565
ENSG00000185950	IRS2	1.33105	-0.844414	0.779527	-1.64813	0.868544	0.935908	-0.462999	0.171488	0.128972	0.81941	0.193866	0.721005	1.39486	-0.61975	0.187166	0.384577	0.114442	-2.50659	-0.790522	-0.144668	0.518629	-1.53237
ENSG00000010256	UQCRC1	0.250494	-1.40293	0.472818	-1.19198	0.734916	0.572489	-1.58661	0.613406	0.441454	0.52547	0.182766	1.17399	0.966391	-1.74135	1.35659	1.16532	0.478779	-0.729275	-1.04504	-0.85849	0.773186	-1.15239
ENSG00000101361	NOP56	-0.094445	-0.946912	-1.00357	1.94132	-0.607668	-0.355032	0.958368	1.05796	-1.55291	-0.730787	-0.730955	-0.936755	-0.75369	1.11726	1.17502	-0.278173	-0.690621	0.33104	1.29521	1.35048	-0.94979	0.404634
ENSG00000110427	KIAA1549L	-0.103548	2.67789	-1.07716	1.33584	-0.983644	-0.573224	0.485126	-1.19133	-0.420588	-0.698728	-0.539079	-0.675578	-0.849429	0.951448	-0.22724	-0.513818	-0.339476	1.27747	1.55199	0.493698	-0.291206	-0.289404
ENSG00000182512	GLRX5	0.145195	-0.650623	0.22034	-0.916175	1.01983	0.160276	-1.30797	-0.0966073	0.596962	-0.0298784	0.457732	1.70304	1.35142	-1.71186	1.26397	0.906095	0.188706	-1.06946	-1.39483	-0.634525	1.05922	-1.26087
ENSG00000106462	EZH2	-0.288721	0.466635	-0.860854	0.320526	-1.05569	-0.471951	0.173289	1.78951	-1.1906	-1.69328	-0.739153	1.82761	-0.698505	-0.225284	1.74118	0.129881	-1.10196	0.825573	0.583268	0.987137	-0.560985	0.0423891
ENSG00000143669	LYST	-0.401179	0.698974	-0.0454906	1.08525	-1.88031	-0.624718	0.88103	-0.165486	-0.472674	-0.170954	-0.46126	-0.685539	-0.407364	2.23008	-1.01239	-1.25589	-1.16781	1.09842	0.590049	0.917342	-0.157132	1.40705
ENSG00000230937	MIR205HG	-0.25771	-0.436236	-0.444028	-0.449805	-0.447496	-0.449726	3.18098	-0.449307	-0.45112	-0.394544	-0.447035	-0.442766	-0.448503	1.2694	-0.432211	-0.450013	-0.431587	0.928254	2.26294	-0.333028	-0.442087	-0.434374
ENSG00000168298	HIST1H1E	-0.196024	1.25635	-0.914051	0.352987	-1.79943	-0.815706	0.457725	1.70852	-1.28701	0.183168	-0.832272	0.259603	-1.57927	0.688022	1.27121	-0.427527	-1.02809	0.818511	0.370285	0.708761	-0.459615	1.26385
ENSG00000146066	HIGD2A	0.576644	-1.20501	-0.918216	-1.01959	0.840907	1.06801	-1.12349	0.432725	0.683725	0.947026	0.411793	0.80074	0.507396	-1.67353	0.372503	0.913343	1.55135	-1.1346	-0.74707	-1.10585	0.991866	-1.17068
ENSG00000168785	TSPAN5	0.650178	-0.242914	0.0344764	-2.18405	0.250699	1.26486	-2.11216	0.183222	0.750773	0.770906	0.97312	0.844068	0.517894	-1.00835	0.908713	0.667342	1.09176	-1.21095	-0.768499	-0.408506	-0.0817796	-0.890809
ENSG00000116005	PCYOX1	-0.134311	-1.21865	0.609149	-0.119553	1.46589	-0.0256005	-0.894761	-1.54473	-0.0781126	0.190493	0.621844	-0.803095	2.40343	-0.454817	-0.599789	0.676934	0.822387	0.14799	-1.45482	-0.930786	1.48093	-0.16002
ENSG00000184307	ZDHHC23	0.603618	-0.356879	0.845729	-2.10733	0.606416	0.765608	-0.582105	0.151396	0.166962	0.572451	0.650835	1.19193	0.615186	-1.84301	0.74956	0.783072	0.551037	-1.02195	-0.0690697	-1.6899	0.827971	-1.41154
ENSG00000143499	SMYD2	0.210849	-0.781775	-0.694212	-0.167879	1.14973	0.232243	-0.971452	0.350343	1.32115	0.0340004	0.462396	0.294613	2.14252	-1.35443	-0.923965	0.485718	0.450148	-0.980451	-0.950295	-1.68648	1.68127	-0.304036
ENSG00000141447	OSBPL1A	0.48939	0.390718	1.2844	-1.24936	0.733538	0.17069	-1.07921	-0.36303	0.045948	0.369335	1.03948	2.08459	0.701942	-1.60072	0.450628	-0.0213696	0.112189	-1.69522	-1.2828	-1.12243	0.892013	-0.35072
ENSG00000143322	ABL2	-0.648948	0.190563	0.30849	2.05078	-1.2492	-1.09095	1.27302	0.561117	-0.754796	-0.23075	-0.541716	-0.959977	-0.587059	1.42835	-0.629799	-1.32217	-0.823397	0.225945	0.907643	0.677398	-0.496274	1.71174
ENSG00000274641	HIST1H2BO	-0.26101	0.261389	-1.27189	0.540132	-0.720691	-0.490978	0.350829	2.20934	-1.43935	-1.58239	-1.33937	1.14404	-0.591959	0.267819	0.923203	0.455744	-0.964701	1.05835	0.119883	0.495949	-0.409366	1.24504
ENSG00000177981	ASB8	0.224098	-1.18298	-0.245672	-1.70276	-0.159231	0.88101	-1.04054	0.377439	1.45821	1.11752	0.297097	0.404384	0.56009	-1.69658	1.21368	1.35728	1.27919	-1.21243	-0.894167	-0.573737	-0.0213488	-0.440568
ENSG00000086015	MAST2	-0.397403	0.102025	-0.956413	1.27947	-0.64662	-0.252107	-0.254152	1.65167	-0.796805	-0.724726	-0.770628	0.338537	-1.48439	-0.238888	1.23958	-0.211001	-1.06427	1.20605	0.720794	1.59968	-1.50658	1.16617
ENSG00000151729	SLC25A4	0.336909	-0.250688	0.700205	-1.60209	0.613444	0.48087	-1.35406	0.639245	0.709485	0.463599	0.724961	0.724209	1.03026	-1.57967	0.98469	0.989845	0.121783	-1.46612	-1.00381	-0.813978	1.13691	-1.58599
ENSG00000148735	PLEKHS1	-0.527598	0.499088	-0.228155	0.411736	-0.823844	-0.75528	0.4383	-0.352458	-0.733444	-0.572343	-0.48967	0.409071	-0.808654	-0.731553	1.3146	-0.799111	-0.622751	3.46306	0.686239	0.406443	-0.733468	0.549789
ENSG00000148935	GAS2	0.237684	0.631246	0.671663	-1.30932	-0.665135	0.858759	-1.22358	-1.32344	1.43546	0.226346	0.899372	-0.188218	1.56175	-0.885646	1.47666	0.72769	0.300622	-1.38908	-1.05026	-1.30727	0.457433	-0.142741
ENSG00000144229	THSD7B	0.160088	-0.116172	0.721763	-1.5522	-0.743536	0.493773	-1.33031	0.309261	1.01289	0.999144	1.18234	0.329139	0.93973	-1.3384	1.24194	0.959649	1.23117	-1.59795	-1.29961	-0.523526	-0.332544	-0.746656
ENSG00000065911	MTHFD2	-0.00695357	1.0202	-0.687262	1.91242	-0.171382	0.154296	0.887379	0.317109	-0.262784	-0.622433	-0.849634	1.54215	-1.62664	0.303327	0.91508	-0.459099	-1.61283	-1.76976	0.0370105	1.01995	-0.640506	0.60036
ENSG00000138613	APH1B	-0.282648	-1.91877	0.569935	-0.847912	0.902268	0.829886	-0.623122	-0.282397	0.559507	1.64585	0.744286	-1.45429	-0.0404071	-0.525235	-1.54655	1.15293	1.933	-0.017989	-0.277752	-0.287249	0.43594	-0.66929
ENSG00000088826	SMOX	-0.0990828	0.713282	-0.92818	2.2371	-0.196672	-0.942388	1.10396	-0.941151	-0.66685	0.160884	-0.00936217	-1.15658	-1.38116	0.644852	-0.380944	-0.97871	-0.695352	1.18814	1.60637	1.04696	-0.764496	0.439375
ENSG00000177600	RPLP2	0.726609	-0.584894	0.456375	-0.247782	-0.250191	0.919416	-0.512068	-1.76566	-0.224141	0.202393	0.870711	0.704553	1.6675	-0.748769	-1.97066	0.399897	1.61145	-0.365156	-1.46869	-0.780775	1.13865	0.221228
ENSG00000163449	TMEM169	-0.510208	0.810834	-1.24256	1.16868	-1.01153	-0.902291	2.26451	-0.0398654	-0.672606	-0.820652	-0.5851	0.582702	-1.12999	0.333848	-0.245186	-0.299708	-0.771992	0.525374	1.62521	0.671387	-1.07219	1.32132
ENSG00000152133	GPATCH11	-1.11214	1.52903	0.132694	1.92446	-1.07436	-1.15949	0.179358	0.521294	-0.40942	-0.741558	0.115811	0.594956	-1.5039	0.289109	0.0824366	-1.02919	-1.10589	0.413893	0.610615	1.3188	-0.973406	1.39691
ENSG00000166228	PCBD1	-0.238242	-1.49388	0.517149	-1.08272	-0.25347	0.2848	0.611018	-0.285101	1.34632	0.988908	0.219245	0.765901	1.10346	-1.90201	-0.311413	1.03211	1.04754	-0.659899	-0.311151	-1.02521	1.32433	-1.67768
ENSG00000171503	ETFDH	0.36221	-0.727047	0.64149	-1.6934	1.56992	0.795429	-1.76939	0.494355	0.780523	0.188821	0.583883	-0.193238	1.37481	-1.47325	0.670803	0.87573	0.417204	-0.992869	-1.49602	-0.296323	0.574001	-0.687627
ENSG00000147257	GPC3	0.106236	-1.49059	0.067814	-0.44422	0.757972	0.95863	-0.680967	-1.33779	0.276747	0.785566	0.721407	-0.882884	1.43927	-0.500798	0.792482	1.59931	1.42191	-1.43851	-1.27055	-1.20418	-0.0714849	0.394634
ENSG00000185130	HIST1H2BL	-0.558089	-0.554782	-0.52572	0.464965	-0.551576	-0.620742	1.2535	1.15072	-1.14048	-1.18168	-1.14682	-0.174854	-1.22063	0.591325	0.69549	0.210903	-0.887159	2.18103	0.576006	0.416736	-0.777698	1.79955
ENSG00000134057	CCNB1	-0.0951113	0.123007	-2.64009	0.766301	-0.464939	-0.284782	0.616522	1.60866	-1.38912	-1.15118	-0.559817	1.41306	-0.411162	-0.16468	1.0012	0.785834	-0.621207	0.405896	0.693637	0.0208875	-0.742917	1.09
ENSG00000004961	HCCS	0.504286	0.130262	0.516214	-1.12632	1.34747	0.536834	-1.59531	-0.395246	0.818832	0.618153	0.435999	0.518767	0.867245	-1.91624	0.733074	0.899693	0.522578	-1.39031	-1.62849	-0.217161	0.954911	-1.13524
ENSG00000006283	CACNA1G	-0.03968	-0.180194	-0.0621791	0.02389	-0.547791	-0.568446	-0.0876338	-0.553542	-0.402635	-0.122076	-0.527976	-0.428378	-0.567027	3.64956	-0.283606	-0.543441	-0.547429	0.858789	-0.41491	-0.205008	-0.432658	1.98237
ENSG00000137819	PAQR5	-0.875373	-0.83569	1.62431	-0.171369	-0.852892	-0.0855962	-0.23	-1.09721	1.01841	0.0202956	1.41995	-0.167199	2.05478	-1.26844	0.488439	0.084878	0.674097	-0.636323	0.161762	-0.661409	1.11178	-1.7772
ENSG00000185565	LSAMP	0.424952	-0.655689	0.782011	0.302172	1.4438	0.836206	-0.7009	-1.30928	-0.850099	0.755535	1.1962	-1.63213	1.32494	-1.33643	0.871783	-1.12231	0.80414	-0.379024	0.278046	-0.348903	0.780884	-1.46591
ENSG00000166845	C18orf54	-0.507934	0.484457	-0.223185	1.66168	-0.974473	-0.782642	0.836734	0.659881	-1.7636	-0.58604	-0.165138	1.72498	-1.21966	0.222051	-0.208977	-0.856696	-0.965244	0.566794	0.472383	1.03891	-1.03013	1.61585
ENSG00000102554	KLF5	0.512462	0.803665	-0.176301	-1.55552	-1.19274	0.0508577	0.979595	-0.19795	-0.286115	-0.0941412	-0.730699	-0.0117197	-1.57984	-0.674731	1.26705	0.441062	-0.634665	2.18899	0.370251	1.75032	-1.20204	-0.0277941
ENSG00000050730	TNIP3	-0.36979	2.56898	-0.0906868	1.27997	-0.869853	-0.547017	1.48873	0.97807	-0.615673	-0.281289	-0.86507	-0.942003	-0.948679	0.597241	-0.910485	-0.911645	-0.548128	-0.571871	1.51376	0.445211	0.100513	-0.500294
ENSG00000204371	EHMT2	-0.230049	0.0129361	-0.69611	1.11427	-2.20343	-0.517383	0.943429	0.809487	-0.340145	-0.181587	-0.682892	-0.834746	-0.753167	0.524365	0.376488	-0.602781	-0.609418	1.36588	1.04264	2.27564	-1.13474	0.321311
ENSG00000130787	HIP1R	0.444251	-1.12213	0.697065	-0.700885	-0.117825	1.40091	0.422196	-0.419466	0.862733	0.460342	0.174988	-0.31099	0.916484	-2.43097	0.990779	1.35037	0.165559	-0.968655	0.506472	-1.09542	0.487998	-1.7138
ENSG00000113249	HAVCR1	-0.112253	0.223979	0.470693	0.0105777	-1.26191	-0.816443	2.6726	1.29991	0.334219	0.134135	-0.0696239	0.0827305	-0.941361	-0.87159	-0.544475	0.731425	-1.18138	-0.920753	2.04069	-0.244379	-0.506013	-0.530772
ENSG00000145879	SPINK7	-0.542493	-0.730045	-0.0271606	-0.73855	1.98902	-0.00722446	-0.731542	-0.738239	0.665424	1.26098	-0.126895	-0.137515	-0.566984	-0.703994	0.39515	2.57636	1.59733	-0.701521	-0.71382	-0.686858	-0.655703	-0.675713
ENSG00000106617	PRKAG2	0.608759	-0.753302	-0.198934	-1.43258	1.09754	0.932333	-1.33838	0.175425	0.666308	0.493679	1.10797	1.29035	0.448418	-1.97391	0.533818	0.858893	0.738695	-1.18885	-0.772494	-0.0545552	0.39217	-1.63134
ENSG00000145087	STXBP5L	0.906557	0.11274	-0.762348	-1.2067	1.03965	1.07037	-1.14531	-1.18826	0.611358	0.998899	0.691509	1.35905	-0.589973	-1.10531	1.22731	0.63842	1.52171	-1.19314	-0.715711	-0.654396	-0.732668	-0.883757
ENSG00000275379	HIST1H3I	-0.777299	-0.988995	-0.264769	0.935767	-0.698435	-0.645991	1.34739	1.54736	-1.26284	-0.628657	-1.32136	0.133059	-0.670516	0.989264	0.100629	-1.03296	-0.67217	1.77564	0.858404	-0.002162	-0.345311	1.62395
ENSG00000131174	COX7B	0.394803	-0.956902	0.07936	-1.49618	1.21074	0.491001	-1.41495	0.804969	0.573948	0.105935	0.498239	0.225918	1.2424	-1.31512	0.897898	1.04072	0.825384	-1.15022	-1.70647	-0.885836	1.18382	-0.649449
ENSG00000137161	CNPY3	-0.693414	0.889187	-0.256668	1.04671	-1.20404	-0.998042	1.78239	0.195458	-0.206611	0.275544	-0.369714	-1.4129	-1.52755	0.889159	-0.341667	-1.37174	-0.457845	1.10664	1.02278	1.67503	-0.371442	0.32874
ENSG00000110492	MDK	-0.760091	1.21596	-0.594338	1.25789	-1.28272	-1.13486	0.572865	1.05486	-1.45771	-0.802625	-0.394169	-0.843521	0.427525	1.44534	0.24859	-1.02601	-1.53232	1.34911	0.817091	0.707947	0.304488	0.426699
ENSG00000170734	POLH	-0.626117	-0.285355	-1.38565	0.654726	-0.463169	0.21529	2.09034	2.17066	0.391407	-1.03657	-0.98147	-0.834247	-0.917841	-0.595196	-0.150223	0.0347162	-0.6398	0.187806	1.32919	0.805564	-0.948308	0.984238
ENSG00000146112	PPP1R18	-0.228749	1.15789	0.359269	1.25629	-0.753835	-1.30121	1.49028	0.14973	-0.562256	0.31628	-0.306097	-1.09685	-1.59035	0.899557	-1.33926	-1.46624	-0.485434	0.938857	1.04902	1.45548	-0.147837	0.205473
ENSG00000165973	NELL1	0.221219	-0.659017	0.483657	-0.690585	-0.516321	-0.0588477	-0.716771	-0.716138	-0.174795	0.180397	1.46807	-0.204041	3.59112	1.08496	0.040242	-0.411525	-0.465373	-0.716195	-0.689113	-0.557546	0.182292	-0.675691
ENSG00000133805	AMPD3	0.689587	-0.0607923	1.01588	-2.38772	-0.0322042	0.868969	-1.21238	0.124991	0.739357	0.110116	0.926921	1.04448	0.894094	-1.54344	0.721153	0.551727	0.604377	-1.07942	-0.0887439	-0.429014	0.330701	-1.78864
ENSG00000189159	HN1	-0.927483	-0.00050647	-0.854644	0.913145	-1.13165	-1.0728	2.05992	1.04485	-1.0638	-1.00798	-1.41079	0.755061	-0.411009	-0.227473	0.886502	0.217492	-0.757405	1.27568	1.20971	1.07681	-0.457948	-0.115669
ENSG00000125166	GOT2	0.0130946	-0.862258	0.175514	-1.23166	1.0859	0.557889	-0.840661	0.296296	0.971383	0.2343	0.1651	0.845992	0.619699	-1.96538	1.2935	1.34915	0.688892	-1.20903	-0.745884	-0.374254	0.833598	-1.90118
ENSG00000181649	PHLDA2	-0.55821	0.847481	-0.508648	1.6188	-0.89464	-0.820785	2.42733	-0.324407	-0.745467	-0.523966	-0.342679	-0.738337	-0.857497	-0.0639888	-0.854194	-0.385813	-0.810932	1.95664	0.996083	0.96304	-0.314707	-0.0651046
ENSG00000135108	FBXO21	0.950558	-0.996903	1.0656	-0.926115	-0.125198	0.928258	-1.32708	0.0794222	1.63023	0.641064	0.367462	-0.105127	-0.180646	-1.90161	1.33839	0.917624	1.12128	-1.62864	-0.35184	-0.344237	-0.300791	-0.851698
ENSG00000104518	GSDMD	0.867827	-0.173269	-0.834953	0.704672	-2.08043	-0.504347	0.393205	2.26242	0.481267	-0.800623	-0.425694	-0.969149	-1.2109	0.535912	0.673386	-0.589208	-0.101228	-0.0658006	1.26896	1.09578	-1.1737	0.64587
ENSG00000140545	MFGE8	-0.505531	-0.5957	-0.323366	1.79891	-1.0753	-1.08966	1.3691	1.50762	0.217022	-0.00819045	0.105494	-0.256484	-1.87672	0.526441	-0.31431	-0.696085	-1.51852	0.505286	0.417706	1.69313	-0.410433	0.529596
ENSG00000125378	BMP4	1.43643	0.582225	-1.33243	-0.329301	-0.44694	-1.03003	0.833251	1.97342	-0.708525	-0.0697868	-0.22978	0.607979	-1.63278	0.00565713	0.618701	-0.956467	-1.23037	0.53083	-0.24775	0.40872	-0.657822	1.87477
ENSG00000163995	ABLIM2	-0.0977608	-0.390701	-0.594744	-0.235809	-0.292077	-0.51223	0.735832	3.54048	-0.316603	0.335906	-0.412573	-0.775485	-1.14391	-1.01951	-0.196935	-0.0784138	-0.509301	0.726558	1.60087	0.25007	-0.420623	-0.193039
ENSG00000114850	SSR3	-0.923649	0.0131554	-1.51375	2.41817	0.8693	-0.0722171	1.19561	-1.33026	-1.66348	-0.641026	-0.734474	-0.155135	-0.707765	0.0689467	-0.250956	0.0457095	0.30468	1.29609	1.01915	-0.0483225	-0.139623	0.949864
ENSG00000154305	MIA3	-0.408783	0.727607	-0.833871	2.67986	-0.643247	-0.731014	0.344602	-1.22049	-0.61594	-0.774809	-0.564207	-0.718191	-0.364491	1.58493	-0.00550075	-0.689581	-0.702386	0.64618	0.18146	0.718952	-0.425918	1.81483
ENSG00000256525	POLG2	0.227591	0.947631	-0.470428	1.11515	-2.0997	-0.729012	1.28296	0.472906	-0.467377	-0.346549	-0.802529	-0.286251	-1.76991	0.783509	0.151837	-0.657778	-0.661404	0.696109	1.51606	1.3799	-0.961187	0.678469
ENSG00000125648	SLC25A23	0.359421	-1.08048	0.104642	-2.31534	0.946902	0.708338	-0.533504	0.0471783	0.0940092	0.312778	0.342764	0.632445	1.49093	-1.54259	1.02782	0.920643	0.494238	0.0890924	-0.679568	-1.59855	1.14546	-0.966634
ENSG00000173218	VANGL1	0.266499	-0.17882	-1.44505	-0.372548	0.0281152	-0.326925	0.820344	1.38818	0.0471133	-0.0433811	-0.690194	0.0771429	-0.840115	-0.208303	-2.56917	0.260223	-0.403281	2.17654	0.995836	1.02594	-0.750446	0.7423
ENSG00000157303	SUSD3	0.829032	0.00824409	0.852881	-1.48008	0.629993	0.179643	-1.37754	-0.0625234	0.708422	0.0439264	-0.0968749	-0.305297	2.25533	-0.879936	1.38551	-0.0930245	1.06044	-1.60818	-0.481831	-0.684027	0.524054	-1.40817
ENSG00000184983	NDUFA6	0.499091	-0.992566	-0.411081	-1.11792	1.33232	0.555092	-1.50644	0.495604	0.801124	0.0417801	0.730093	1.08501	1.21092	-1.79127	0.918162	0.354573	0.733264	-0.902735	-1.67159	-0.68339	0.896952	-0.576992
ENSG00000198794	SCAMP5	0.605839	-1.09661	0.551227	-1.21059	2.06638	1.235	-1.51153	0.0444701	-0.31555	0.0261445	-0.523873	1.03799	0.875311	-0.347097	0.0890115	0.537978	1.11534	-1.30299	-0.538878	-1.56065	0.902241	-0.679157
ENSG00000227234	SPANXB1	-0.43036	0.353739	-0.441122	3.42534	-0.208674	-0.437787	-0.348666	-0.444178	-0.440148	-0.417363	-0.405706	-0.440457	-0.435723	2.35556	-0.443261	-0.38043	-0.443089	-0.299976	-0.412929	0.875264	-0.216899	-0.36313
ENSG00000236279	CLEC2L	-0.0855308	-0.267165	4.43905	-0.205477	-0.283284	-0.287186	-0.288397	0.290609	-0.164468	-0.149266	-0.254021	-0.276596	-0.28507	-0.292202	-0.284446	-0.288402	-0.283089	-0.250428	-0.24098	-0.172561	-0.0785135	-0.292579
ENSG00000126267	COX6B1	0.424377	-1.44606	-0.0616413	-1.61062	1.44924	0.558692	-1.05176	0.22008	-0.00998549	0.316683	0.461945	0.842118	1.16424	-1.43881	0.839816	1.39133	0.620361	-0.587132	-1.67388	-0.814513	0.976407	-0.570885
ENSG00000154240	CEP112	-0.247874	1.79065	0.491851	1.27223	-0.489344	-1.07854	0.875915	0.167704	-0.980646	-0.0182864	-0.0934351	0.124559	-2.14863	1.15826	-1.49953	-0.749786	-0.732659	-0.232574	1.13745	0.502319	-0.49081	1.24118
ENSG00000100412	ACO2	0.348402	-1.3604	-0.0150234	-1.27288	1.05712	0.832632	-1.36445	0.8688	1.1068	0.228372	0.268508	0.549224	1.18309	-1.76825	1.35571	0.427898	0.495365	-0.857789	-0.961482	-0.541496	0.808706	-1.38886
ENSG00000115107	STEAP3	-0.588823	0.110352	-1.31763	1.52875	-0.911788	-0.48815	1.20147	1.22446	0.807935	-0.188932	-0.828444	-1.07985	-0.925324	0.218587	-1.11819	-0.842973	-0.727138	1.76172	1.73707	0.524636	-0.380379	0.282644
ENSG00000263528	IKBKE	0.0555396	0.938071	-1.03463	0.897536	-1.59245	-1.34004	1.78632	-0.415402	-0.235884	-0.0385325	-0.730793	-0.525562	-0.82356	1.09426	-0.0311261	-0.619762	-0.540896	0.809127	1.80295	1.54402	-0.909847	-0.0893412
ENSG00000065518	NDUFB4	0.212775	-1.48639	-0.00480387	-1.79386	1.02342	0.426109	-0.386577	-0.24595	0.0556286	0.297516	0.869956	1.35868	0.971739	-1.80213	0.587237	1.19056	1.08385	-0.224274	-0.992167	-1.52729	0.834594	-0.448626
ENSG00000198886	MT-ND4	-0.441839	-1.50538	0.184882	-0.727433	1.9585	0.717702	-0.647955	-0.00451139	0.756207	0.302877	-1.02725	-1.09405	1.30487	-1.17036	0.526844	1.39666	0.352113	0.218545	-1.20125	-1.315	1.27444	0.141398
ENSG00000110955	ATP5B	0.121072	-0.764932	0.142486	-1.43205	0.878388	0.467977	-1.28336	0.90727	0.937927	0.366406	0.383431	1.06404	0.995025	-1.66704	0.799748	1.12661	0.515516	-1.3878	-1.33459	-0.808617	1.05166	-1.07916
ENSG00000100934	SEC23A	-1.17649	0.390879	-0.220767	1.78859	0.204129	-0.510888	0.0809126	0.195769	-1.40454	-0.850228	-0.743257	-0.856628	-0.214213	1.4498	-0.966973	-0.951235	-0.475772	1.45382	-0.00151372	1.57839	-0.459656	1.68986
ENSG00000138777	PPA2	0.482549	-0.725794	0.482835	-2.21485	1.36482	0.704081	-0.851675	0.123568	0.598121	0.570495	0.489515	-0.570581	0.586405	-2.10594	0.709201	0.885629	1.46461	-0.369733	-0.148721	-1.17298	0.543047	-0.844615
ENSG00000266338	NBPF15	0.0411769	-0.116749	-0.55493	1.44973	-1.06204	-0.86299	0.880722	0.824092	-1.92462	0.0110157	-0.687045	-0.50414	0.38492	1.77368	-0.00257137	-0.136404	-1.35508	-0.386748	0.795511	1.88499	-1.01051	0.558006
ENSG00000072657	TRHDE	-0.124555	0.468111	0.538117	-0.707425	-0.704572	0.967817	-1.27535	-1.0092	1.32279	0.769565	1.01812	1.27079	1.31615	-0.689509	0.956669	0.775681	-1.39645	-1.463	-1.3515	-1.05043	0.397408	-0.0292251
ENSG00000000971	CFH	0.099733	0.705881	-0.104618	-0.0100256	1.13224	-1.28417	0.774434	0.748897	-0.296696	-0.176704	-0.209584	-1.11157	-1.89215	1.6578	-1.88661	-1.30225	-0.0824665	0.919945	0.136811	0.845523	-0.0133932	1.34897
ENSG00000162407	PLPP3	-0.0361723	-1.16779	0.299376	-1.94351	1.2862	0.681054	-1.21958	-1.27939	1.17704	1.19931	1.51481	-0.00509855	0.641723	0.249495	-0.79935	0.512423	0.640082	-0.260953	-0.292621	-1.54513	0.888281	-0.540211
ENSG00000139880	CDH24	-0.723734	-0.731445	-0.558735	1.47034	-0.929594	-1.07066	0.214051	1.70841	-1.0412	-0.164463	-0.243936	0.399784	-1.31217	0.151775	2.4927	-0.390475	-1.0628	0.774631	0.245097	0.425109	-0.540548	0.887865
ENSG00000114554	PLXNA1	0.164633	0.240567	-0.77097	1.32716	0.260136	-0.0244991	0.808879	0.962496	-0.804976	0.182472	-1.39911	0.110965	-1.22436	0.786149	-1.03587	-0.53078	-1.31724	-0.162864	1.91836	1.19736	-1.69978	1.01128
ENSG00000161981	SNRNP25	0.350766	-0.916198	0.268604	-0.941954	0.894011	0.593315	-1.50675	0.108726	0.115848	-0.134249	0.117136	0.798877	1.54385	-1.61003	1.43547	0.981819	0.455483	-0.346023	-1.17291	-1.17257	1.46014	-1.32336
ENSG00000138029	HADHB	-0.317217	-0.780648	0.290814	-1.50384	1.21686	-0.0650481	-1.32303	0.301188	0.788202	0.0368488	0.95129	0.619635	1.93355	-1.40688	0.161472	0.926965	0.614663	-0.782865	-1.64032	-0.482842	1.25093	-0.789716
ENSG00000124145	SDC4	0.0385448	-1.10205	0.0324712	-1.14136	1.03903	0.80454	-0.164913	-0.249357	0.0795159	1.0907	0.778878	-1.03612	0.797252	-2.2569	0.933884	1.06693	1.07446	-0.0456952	-0.274697	-1.30417	1.16499	-1.32593
ENSG00000159164	SV2A	-0.441318	0.273075	0.222165	2.27381	-0.829606	-1.17138	0.654746	-0.691701	-0.719482	-0.144019	-0.0942744	-0.202234	-0.98543	0.88868	-0.803381	-0.836436	-1.06371	1.86876	-0.201738	1.88297	-0.501993	0.622501
ENSG00000210082	MT-RNR2	-0.538652	-1.21935	0.606451	-0.356335	1.80738	-0.391378	-1.12403	-0.0178371	0.429126	0.443514	-0.991212	-1.00607	1.5475	-0.728995	0.829081	1.06984	0.78207	-0.247219	-1.38597	-1.38946	1.49607	0.385478
ENSG00000163040	CCDC74A	-0.518865	-0.371238	-0.54562	1.03035	-0.901198	-0.81716	0.384754	0.438707	-0.376115	-0.718062	-0.73717	-0.10863	-0.886392	0.469242	-0.050196	-0.621574	-0.776378	3.16032	1.20016	-0.0145936	-0.735219	1.49488
ENSG00000086619	ERO1B	0.412302	-1.51082	-0.395317	-0.274821	1.29247	0.701849	-0.599082	-1.51842	0.558161	1.11411	0.527904	-0.189708	1.11876	-0.516503	-0.712383	0.966363	2.11347	-1.68188	-0.698507	-0.920834	0.165193	0.0477007
ENSG00000128833	MYO5C	0.92598	0.121277	1.30934	-2.81598	0.643182	0.577343	-0.17383	-1.29785	0.292254	0.411178	0.465606	0.440335	0.544007	-1.78205	0.489895	0.797569	0.547369	0.344699	-0.176404	-1.31514	0.445775	-0.794555
ENSG00000178234	GALNT11	1.28039	-1.5175	0.170186	-1.4946	1.24451	0.720262	-1.67652	-0.451711	1.03707	0.731784	0.958995	0.156258	1.01634	-1.22524	1.05762	0.391022	0.561876	-1.16914	-0.827484	-0.103275	0.118834	-0.979681
ENSG00000143786	CNIH3	-0.251528	0.974422	-0.722384	2.76272	-0.654243	-0.626838	-0.591935	-0.597033	-0.311201	-0.547896	-0.556386	-0.720506	-0.685625	0.907192	-0.548801	-0.602863	-0.585091	1.09928	0.110675	0.682745	-0.684896	2.1502
ENSG00000165699	TSC1	0.124008	-0.984128	2.15104	-0.467846	-0.415086	1.37339	-0.676471	-2.04685	-0.183492	1.34499	0.654424	-1.05063	0.465895	-0.601559	0.59187	0.881568	1.14878	-1.11365	-0.0660725	-0.25881	-0.00410264	-0.86727
ENSG00000166813	KIF7	-0.0594111	0.930788	0.0524611	2.03528	-0.838606	-0.972082	0.456074	-0.486146	-0.93179	0.306517	-0.634347	0.804729	-1.58475	1.38897	-0.271987	-1.19861	-0.995809	-0.149004	1.07967	1.2952	-1.12503	0.897882
ENSG00000157227	MMP14	-0.338941	0.234737	-0.161016	1.64866	-0.279802	-1.3403	0.671754	-1.2054	-0.237748	-0.0148298	-0.371644	-1.25635	-0.934518	1.92122	-0.387939	-0.902254	-0.669924	1.38006	0.77172	1.43738	-0.979744	1.01488
ENSG00000198258	UBL5	0.529773	-1.70395	-0.30053	-0.982465	1.16894	0.39052	-0.924718	-0.410145	-0.157832	0.678358	0.826959	0.713013	1.20088	-1.35615	0.0760734	1.65198	1.14068	-0.569967	-1.72467	-1.04635	0.904622	-0.105028
ENSG00000105819	PMPCB	-0.674352	-1.16348	-0.197298	-0.112599	1.14432	0.0426525	-1.82029	0.920273	1.32857	0.61091	1.03607	0.387159	1.16635	-1.44188	0.419076	0.832377	0.411542	-1.17725	-1.01452	-1.24215	1.20044	-0.655926
ENSG00000054282	SDCCAG8	-0.334821	0.962455	0.370182	0.857939	-1.17316	-0.897317	0.964836	1.40665	-0.624655	-0.653901	-0.494043	-1.37922	-0.638669	1.2856	-1.05647	-1.3422	-0.801174	0.303869	1.37496	1.13964	-0.601014	1.33051
ENSG00000167216	KATNAL2	0.699076	0.491527	1.04332	-1.41537	0.282616	0.718031	-1.80396	-0.468625	-0.7427	0.456771	0.834629	1.04637	0.997463	-1.13397	1.39172	0.266683	0.904466	-1.46268	-1.2282	-0.662732	0.711288	-0.925717
ENSG00000143147	GPR161	-0.0653357	0.450852	-0.821456	1.36981	-0.666667	-1.28155	0.939268	1.43115	-0.934398	-0.191085	-0.135997	-0.236434	-1.54639	1.28835	-0.493062	-1.45507	-1.18346	0.855829	1.16907	0.439553	-0.35147	1.41849
ENSG00000274267	HIST1H3B	-0.579935	-0.22081	-1.34662	0.240115	-0.680353	-0.242112	0.386661	2.15742	-1.58789	-1.53946	-1.14479	0.976953	-0.250235	0.305938	1.47412	0.486726	-0.850153	1.17212	0.133561	0.31857	-0.369049	1.15922
ENSG00000148303	RPL7A	0.826071	-0.819958	1.94702	0.684895	-0.178112	0.734567	-1.40553	-1.77615	-1.11474	1.20674	0.323834	-0.869102	1.14598	-1.00366	0.7762	0.57827	0.854396	-0.630521	-0.952684	-0.108557	0.521497	-0.74047
ENSG00000137509	PRCP	-0.95117	-0.541183	0.846529	-1.60089	1.52451	0.416969	-0.766626	-0.0370156	0.662235	0.0701399	0.353047	1.49446	1.22408	-0.879216	0.269743	0.430417	1.02057	-1.82802	-1.43394	-1.08586	0.686101	0.125116
ENSG00000104964	AES	0.294058	-0.430225	0.51153	-2.77589	0.798812	0.636238	-1.04807	0.269908	0.115379	0.524375	-0.0373044	1.47391	0.765001	-1.45857	0.647414	1.08629	0.703826	-0.0653029	-0.896011	-0.971774	0.798831	-0.942427
ENSG00000171004	HS6ST2	-0.379051	0.750334	-0.497581	3.19335	-0.413494	-0.506222	-0.394882	-0.434263	-0.445211	-0.347628	-0.430443	-0.459454	-0.48372	-0.432925	-0.503088	-0.429558	-0.478871	2.22565	-0.349528	1.41842	-0.345582	-0.256255
ENSG00000106484	MEST	-0.278043	-1.07007	-0.95824	2.05379	-0.106074	-0.298751	0.953005	-0.959914	-0.268188	0.0394043	0.19911	-0.175157	-0.887807	1.76325	-1.04859	-0.894061	-0.680369	1.61309	1.13302	-0.890987	-0.437364	1.19894
ENSG00000111713	GYS2	0.484932	-1.48749	-0.153275	-1.13037	-0.180734	0.824912	-1.18506	0.306475	1.25294	2.01498	1.24289	1.05435	0.629546	-0.402632	-0.419157	0.428702	1.11316	-1.42558	-1.17904	-0.617644	-0.356271	-0.815616
ENSG00000196850	PPTC7	-0.17416	-1.13563	0.839419	-0.513694	0.882886	0.509294	-0.769374	-0.0131887	1.62783	0.277077	0.203248	1.16867	0.928234	-2.3567	0.866384	0.928402	0.300774	-1.64957	-0.510143	-0.297799	0.19899	-1.31094
ENSG00000105649	RAB3A	0.00261957	-0.591841	0.270887	-1.38128	1.12857	0.692285	-1.67211	-0.047413	-0.470176	0.386632	0.617096	1.79684	0.734332	-1.32311	0.500438	1.14349	0.920403	-0.547811	-1.43759	-1.26805	1.08488	-0.539087
ENSG00000128606	LRRC17	-0.428017	1.50151	0.0140205	3.2175	-0.671989	-0.712541	-0.518926	-0.707186	-0.400983	-0.464973	-0.162203	-0.843039	-0.779153	1.05539	-0.577213	-0.561948	-0.75158	1.47826	-0.313647	0.129358	0.184283	0.313086
ENSG00000196167	COLCA1	1.2397	-0.349193	0.447057	-1.43987	0.0621365	1.07706	-1.3463	-0.11103	-0.165782	0.294536	0.834352	1.33899	0.799863	-1.10238	0.674375	0.699121	1.01498	-1.43102	-1.1718	-1.0229	1.07837	-1.42027
ENSG00000130054	FAM155B	0.691529	-1.16336	0.656957	-1.25526	1.75201	1.18364	-0.368804	-1.12455	0.891905	0.82433	0.387522	0.271615	1.24329	-0.978501	-1.25386	-1.10708	0.586001	0.627167	-0.496281	-1.14314	0.881129	-1.10625
ENSG00000143369	ECM1	-0.124171	-0.310536	0.186199	0.725047	-0.0317515	-1.09458	0.593321	-0.352912	-0.384953	-0.10258	0.332966	-1.44392	-1.29802	1.00714	-0.82508	-0.807318	-0.86855	2.5572	0.266668	1.83113	-0.804477	0.949175
ENSG00000188643	S100A16	-0.428015	-0.165191	-0.339934	0.704541	0.0793611	-1.05346	2.13667	-0.992966	-0.587039	0.055481	-0.211376	-0.836727	-0.902687	0.540485	-1.07874	-1.04909	-0.39579	2.55462	0.547348	1.33222	-0.332519	0.422808
ENSG00000221867	MAGEA3	-0.322388	1.84822	-0.427108	2.94767	-0.431269	-0.433943	-0.421226	-0.433689	-0.435608	-0.434964	-0.430725	-0.425516	-0.432464	-0.437003	-0.431368	-0.434252	-0.431145	0.331409	-0.431393	2.37237	-0.430367	-0.275245
ENSG00000123080	CDKN2C	-0.190809	-0.446274	-0.920119	-0.236517	-0.779643	-0.433444	0.0889136	2.45982	-0.778206	-0.965229	-0.218006	-1.58809	-0.304449	0.844605	1.63427	0.16434	-0.943827	1.08776	-0.35896	0.551733	-0.334486	1.66663
ENSG00000137404	NRM	-0.832078	1.09293	-1.20618	0.943143	-1.31297	-1.16859	1.11613	1.56304	-0.937694	-0.38696	-0.81724	-0.224536	-0.87935	0.53898	0.171362	-0.764974	-0.855272	1.41591	0.894121	1.42642	-0.584282	0.808099
ENSG00000105948	TTC26	-0.552872	-0.0905849	-1.35943	2.03265	-1.06338	-1.19551	0.353266	-0.619948	-0.405547	-0.303999	-0.347354	0.0966503	-1.43381	1.24093	0.795499	0.0654354	-0.647059	1.42175	0.523478	1.18716	-1.04204	1.34472
ENSG00000165912	PACSIN3	-0.485313	0.72508	0.225848	2.08017	-0.655352	-1.05603	-0.0493764	0.240734	-0.641556	-0.407727	-0.464185	-0.473804	-1.07721	0.487198	-0.880672	-0.925297	-1.13329	2.13139	0.555265	1.25066	-0.808486	1.36197
ENSG00000125652	ALKBH7	0.175944	-1.47594	-0.137092	-0.631412	0.683668	0.778884	-1.28486	-0.244409	-0.307247	0.459891	0.382367	1.81601	1.64643	-1.26075	1.05561	0.98409	0.521379	-0.880201	-1.21376	-1.17861	0.932663	-0.822663
ENSG00000185624	P4HB	-1.17495	0.726148	-1.04219	0.214661	-0.683193	-1.21688	1.42215	0.462912	-0.663332	-0.875836	-1.28779	0.731172	-0.193461	0.268815	0.688267	0.283301	-1.46872	1.80272	1.11573	1.06734	-1.06443	0.887572
ENSG00000111665	CDCA3	-0.298499	1.02257	-0.694891	0.616436	-1.1789	-0.268204	0.759708	2.26626	-1.36934	-1.29815	-1.03676	1.70933	-0.675793	-0.601258	0.900081	0.299161	-1.05328	-0.0318501	0.880327	-0.00194465	-0.549481	0.604482
ENSG00000162645	GBP2	-0.220197	1.61037	0.0942677	0.542753	-1.89839	-1.35913	0.923624	0.969515	0.540694	0.314597	-0.746369	-1.57988	-1.02038	0.642314	-0.849108	-0.841775	-0.269024	0.700533	1.10304	1.6024	-0.355314	0.0954584
ENSG00000113273	ARSB	-0.557701	0.572783	-0.968494	0.471806	0.0234592	-1.15583	1.35292	1.68102	-0.143795	-0.295665	-0.8046	-0.0142807	-1.6044	1.48826	0.3331	-1.34975	-0.797172	-0.646306	0.750089	0.566805	-0.714158	1.8119
ENSG00000198700	IPO9	-0.763985	-0.554289	-1.10747	0.933777	-0.950911	-0.990126	0.0415069	2.73129	-0.780506	-0.955259	-0.784835	-0.39875	0.133946	0.945618	0.791744	-0.34905	-0.965193	0.93709	0.412218	0.576744	-0.398753	1.4952
ENSG00000213585	VDAC1	0.535231	-1.1557	0.361461	-0.814885	0.981017	0.624979	-0.907568	0.363397	1.02957	0.839498	1.00854	1.41915	-0.149798	-2.45329	0.519547	1.02368	0.190138	-1.23136	-0.529824	-1.05322	0.40573	-1.00629
ENSG00000176842	IRX5	-0.605178	-0.594924	-0.755349	1.51729	-0.709396	-0.553582	-0.0706645	0.214249	-0.481323	-0.490142	-0.414243	-0.0607982	-0.661935	2.01036	-0.759275	-0.652073	-0.708639	1.43138	-0.389272	0.861894	-0.679898	2.55151
ENSG00000213281	NRAS	-0.298383	1.02691	-0.824864	1.76496	-0.339632	-1.51227	1.10223	0.358739	-0.690977	-0.648224	-1.24539	0.416127	-0.999866	-0.436543	-0.430297	-0.502842	-0.980926	1.67736	0.464747	1.23752	-0.610942	1.47258
ENSG00000198712	MT-CO2	-0.56277	-1.26309	0.409043	-0.697856	1.82186	0.455779	-0.748811	0.0989188	0.447015	0.41245	-1.15656	-1.19032	1.56601	-1.26936	0.580958	1.24226	0.460528	0.426165	-1.20648	-1.1457	1.44556	-0.125603
ENSG00000103978	TMEM87A	0.40507	-1.80845	-0.285099	-1.40252	0.555837	1.66183	-0.936145	-0.570664	0.326033	1.48971	0.0115712	0.223746	0.215398	-1.49171	0.753376	0.995047	1.86543	-0.267642	-0.38563	-0.916229	0.229655	-0.668599
ENSG00000099968	BCL2L13	0.259632	-1.47127	-0.647576	-0.461519	0.624087	1.27238	-1.10834	0.0165064	1.49449	0.283686	0.82382	-0.587076	0.80775	-1.92675	2.07218	-0.0238623	0.972574	-0.848718	-0.707665	-0.639598	0.288008	-0.492736
ENSG00000163394	CCKAR	0.675234	-0.58565	-0.683296	-1.03681	-0.301502	-0.459846	-1.03262	0.209731	0.368567	-0.37783	1.691	1.72075	-0.152399	-1.00099	0.325245	1.15181	2.38488	-0.93281	-0.971759	-0.234522	0.271829	-1.02901
ENSG00000140451	PIF1	-0.68049	0.790581	-0.638896	1.57268	-0.695792	-0.747584	0.408111	1.2561	-1.25101	-1.19977	-1.00037	1.81706	-0.995178	-0.173062	0.579743	0.229212	-1.10902	0.163626	1.43748	0.719379	-1.12741	0.644609
ENSG00000185864	NPIPB4	0.935458	-2.05844	-0.753461	-1.12744	0.611417	0.80518	-0.501784	-0.059642	0.572891	1.43289	-0.576465	0.137009	-0.594735	-0.493693	0.760767	0.88099	2.24195	-0.628608	0.146872	0.0399269	-0.152886	-1.6182
ENSG00000118523	CTGF	0.431281	1.43093	0.18015	-0.358712	-0.989961	-0.95937	0.583144	1.48838	0.119963	0.464327	0.352673	-1.70368	-1.48353	1.52997	-1.17191	-1.29447	-0.658111	-0.193558	0.0260387	0.996952	-0.138689	1.34818
ENSG00000172819	RARG	-0.337948	0.0681674	-1.28329	1.6121	-1.53839	-0.83483	0.652962	0.584978	-0.358992	0.0454703	-0.393499	-0.473316	-1.40322	1.27972	0.581016	-0.94346	-0.890017	1.29866	0.998372	0.242632	-0.743437	1.83633
ENSG00000163541	SUCLG1	0.246072	-1.19352	0.445562	-1.48765	0.732925	0.314294	-1.117	0.91573	1.05445	0.033918	-0.370965	0.614329	1.7165	-1.23106	0.854694	0.685157	0.7965	-1.25637	-1.39456	-0.434243	1.20855	-1.13332
ENSG00000116785	CFHR3	-0.0198181	0.727289	-0.332887	-0.259947	1.36292	-0.919729	0.899218	1.23037	-0.25238	0.0712072	-0.450939	-1.08806	-1.06662	2.28582	-1.14833	-0.950329	-1.147	-0.597646	-0.192359	0.524383	-0.424699	1.74953
ENSG00000182378	PLCXD1	-0.261716	0.99887	0.00283563	0.0781418	-1.2657	-0.634468	0.40575	2.01217	-0.138976	-1.47949	-1.34317	0.538171	-1.19108	0.490619	1.17377	-1.1123	-1.22895	1.06275	0.860263	0.444847	-0.537743	1.1254
ENSG00000136122	BORA	0.10654	1.89829	-0.717864	0.593669	-1.71683	-0.98742	0.786443	1.61118	-1.07385	-1.86483	-0.542762	0.647969	-0.312771	0.0324309	0.247243	-0.487827	-0.954592	0.667266	1.16188	0.799524	-0.324974	0.431274
ENSG00000163565	IFI16	-0.294876	0.891246	0.033209	1.46762	-0.539366	-1.37451	1.06691	0.157962	-0.232274	0.0244763	-0.247284	-1.01807	-1.39536	1.37515	-2.04811	-1.40819	-0.234226	1.14491	0.819407	0.94423	0.161913	0.705235
ENSG00000213096	ZNF254	1.40499	0.19475	1.20411	-1.62902	1.13317	0.77247	-0.823067	-1.95348	-0.291484	0.65323	1.14799	-1.63058	0.229092	-0.464249	0.225484	0.505625	0.921792	-0.735565	-0.402237	-1.23117	0.588976	0.179175
ENSG00000147571	CRH	-0.339387	-0.441949	1.10101	-0.276398	-0.170708	-0.253353	-0.456039	-0.455489	-0.343999	-0.330538	-0.450807	-0.167801	2.22405	-0.458583	-0.169392	-0.415814	3.49191	-0.455538	-0.432481	-0.423149	-0.328292	-0.44725
ENSG00000144619	CNTN4	1.35894	-1.11084	0.0515304	-1.05793	1.46625	1.4753	-0.445248	-1.0201	0.75518	0.848015	0.708043	1.47637	-0.895978	-1.35718	1.27852	-0.145085	-1.00963	-0.526249	-0.0141019	-1.00837	-0.0227015	-0.804725
ENSG00000232573	RPL3P4	0.533694	-2.13765	-0.706616	-0.401213	0.842547	1.23914	-0.877489	-0.738898	0.721893	0.663323	1.03155	-0.293279	1.11922	-1.14005	0.0890562	0.261795	1.85999	-0.590564	-1.48461	-0.803282	0.719665	0.0917699
ENSG00000048342	CC2D2A	0.720829	0.519891	0.177074	1.68524	-0.937953	-2.05427	-0.0528133	0.788	-0.747945	-0.477712	-0.113892	1.124	-0.871375	0.237685	0.195417	0.282318	-1.90313	-0.30777	0.415514	1.79977	-1.06843	0.589553
ENSG00000112837	TBX18	-0.406231	-0.611704	-0.0603212	1.77515	-0.495702	-0.915068	0.214147	-0.845177	-0.493216	-0.624359	0.0138175	-0.398696	-0.799851	2.49722	-0.801466	-0.74275	-0.576645	1.86597	-0.240639	0.859543	-0.523705	1.30968
ENSG00000110799	VWF	0.354979	-1.80738	0.799327	-0.562756	0.362884	1.66922	-0.971624	-0.650917	1.37568	1.22136	0.341371	-1.07997	-0.470676	0.530724	-0.660792	-0.449132	2.02686	-1.00394	-0.849675	-0.596694	0.581137	-0.159979
ENSG00000102781	KATNAL1	-1.29441	1.10761	0.644821	1.81741	-1.08145	-1.8388	0.774448	1.40047	-1.31785	-0.608428	-0.0287465	0.0498266	-0.825439	0.282139	-0.0803703	-0.746186	-1.08072	0.438474	0.587456	1.12906	-0.224892	0.895582
ENSG00000153044	CENPH	-0.309869	1.23253	-1.32048	1.83731	-0.890116	-0.759082	0.34612	0.768988	-1.01967	-1.08067	-0.620768	1.17382	-1.11409	0.0481207	1.25777	-0.520758	-1.01875	0.255542	0.475643	0.259684	-0.770037	1.76877
ENSG00000134809	TIMM10	0.778725	-1.5133	-0.120745	-0.78216	0.575575	0.258176	-1.30901	-0.256638	0.376724	0.247309	0.797808	0.778963	1.33687	-1.19388	1.24717	1.22953	0.968377	-1.23222	-1.90543	-0.525846	0.890334	-0.64633
ENSG00000081870	HSPB11	-0.849008	0.478744	-1.52371	1.83197	-0.724661	-1.21268	0.0884243	1.12245	-0.34451	-0.790634	-0.170172	-0.160122	-0.917475	-0.141453	0.406538	-0.883911	-0.523811	1.86395	0.0912228	1.20865	-0.570043	1.72023
ENSG00000137673	MMP7	0.812741	0.601307	-0.844504	-1.06839	-0.44903	-0.712478	1.87776	-0.498611	-0.718046	0.33918	1.10392	-0.953726	-1.39187	-0.628583	1.13042	-0.282763	-0.547022	1.57489	1.93126	-0.54748	-0.60493	-0.124048
ENSG00000004897	CDC27	-1.25613	1.23042	0.000366762	1.76876	-0.532035	-1.51854	0.759076	0.493882	-0.3055	-0.436871	0.274736	-0.0800894	-1.27018	0.573818	-1.61443	-0.846893	-0.701687	0.543076	0.742349	1.27311	-0.637551	1.54032
ENSG00000183431	SF3A3	-1.01377	1.4032	0.196092	1.76565	-1.17022	-1.34399	0.427716	0.439357	-0.53297	-0.72565	-0.35267	-0.176408	-1.42256	0.130233	-0.0772973	-0.839108	-0.671419	1.25451	0.775975	1.53183	-0.922862	1.32436
ENSG00000177409	SAMD9L	0.237382	2.05758	-0.210439	-0.0784641	-1.19446	-1.45978	1.07956	1.07587	0.11283	-0.452022	-0.298298	-0.261502	-2.25496	0.590138	-1.04052	-0.741382	0.0401443	0.557322	1.41705	0.894456	-0.364126	0.29362
ENSG00000111371	SLC38A1	-0.0637013	-0.281995	0.431667	-0.838728	0.430337	0.899037	-0.883176	-0.212162	0.382876	0.685042	0.756848	1.3297	0.706006	-2.56868	0.566548	1.01916	0.814552	-1.0882	-0.546318	-0.370795	0.799721	-1.96773
ENSG00000151694	ADAM17	-0.575286	0.840754	-0.0641513	1.31738	-0.48007	-0.764626	1.5283	-0.192987	-0.45251	-0.41888	-0.424001	-0.634895	-1.81465	0.344637	-1.06718	-1.05244	-0.686224	1.7685	1.07681	1.58083	-0.670158	0.840844
ENSG00000166068	SPRED1	-0.0525045	1.2551	-0.387733	1.95167	-0.38144	-1.16079	0.68531	0.349883	-0.23845	0.0432562	-0.229495	-0.0526065	-2.20629	1.12796	-1.63617	-0.72777	-0.850709	0.0633949	1.26004	0.284481	-0.294508	1.19737
ENSG00000171617	ENC1	-0.0214584	0.250053	-0.584471	-1.65647	-1.2817	-0.703689	0.522369	1.81055	0.358356	-0.388161	-0.408121	0.431088	-1.50928	0.740937	0.387138	-0.0747556	-1.02167	1.81558	1.93525	0.110665	-0.67037	-0.0418526
ENSG00000127947	PTPN12	-0.258246	1.34825	0.669323	1.04784	-0.159102	-1.58272	0.922185	0.335101	-1.06969	-0.601316	0.0460317	-1.11957	-0.521878	0.714515	-1.65363	-1.4392	-0.882853	1.34342	1.17928	0.614144	-0.0999588	1.16807
ENSG00000168256	NKIRAS2	-0.75286	0.997707	-0.391504	1.59103	-0.552602	-1.29978	0.999913	0.586043	-1.09091	-0.797035	-0.673498	0.200792	-1.08307	0.193348	1.00293	-0.610621	-1.38441	0.668333	1.04065	1.3909	-1.26772	1.23237
ENSG00000178965	ERICH3	0.343751	-0.506487	-0.488926	-0.583842	-0.563752	0.647422	0.0251979	-0.462666	1.03752	-0.210849	-0.49816	-0.575109	-0.581578	-0.573688	-0.420515	3.1691	2.3515	-0.481855	-0.49729	-0.185385	-0.379446	-0.564939
ENSG00000273703	HIST1H2BM	-0.070399	-1.76198	-1.24222	-0.284999	-0.31422	-0.61966	1.39594	1.78627	-1.2061	-0.6609	-1.04831	0.868578	-0.196892	0.842414	0.611736	-0.00475962	-0.471423	1.57335	0.350914	-0.414172	-0.663961	1.53078
ENSG00000100568	VTI1B	0.112162	-0.363368	1.08987	-0.321087	0.185125	0.485152	-1.24837	-0.469294	0.744147	0.545075	0.44156	0.165306	0.772238	-1.53163	1.4398	1.17023	0.607013	-1.62179	-0.679501	-0.318878	1.0969	-2.30066
ENSG00000204574	ABCF1	-0.553312	1.05495	-0.295875	1.37737	-0.899294	-0.41957	1.06043	0.761529	-0.0509553	-0.113075	-0.613091	-1.83807	-1.31378	0.218807	0.0542599	-0.583274	-0.689939	0.171134	1.10869	2.32045	-1.27714	0.51977
ENSG00000225492	GBP1P1	-0.52978	1.95338	-0.00726277	0.0412618	-0.895097	-0.870415	1.26289	1.61462	-0.533626	-0.407093	-0.659322	-0.88946	-0.896293	0.92127	-0.675445	-0.859518	-0.505679	-0.303382	1.69801	1.63681	-0.316435	-0.77943
ENSG00000125351	UPF3B	-0.5347	1.31034	0.70755	1.97392	-1.10895	-0.719517	0.192296	0.700367	-0.719111	-0.666332	-0.841924	0.443212	-1.58502	0.105309	0.709558	-0.73115	-1.21187	-0.126437	0.486964	1.85294	-1.04446	0.807015
ENSG00000116497	S100PBP	-0.20859	-0.221764	-0.32766	1.15966	-1.07355	-0.775387	0.709747	1.32973	-0.653594	-0.821127	-0.939977	-0.629314	-1.38855	0.890328	0.763929	-1.13695	-0.827875	1.45622	1.70058	1.21122	-0.90317	0.686098
ENSG00000171759	PAH	-0.434571	0.891677	0.238805	-0.577356	-0.787586	-0.521873	0.210736	-0.387907	0.640746	1.50426	-0.132484	-0.0337653	-0.863084	-0.735067	-0.862663	0.301186	3.5161	-0.854716	-0.523495	0.132119	-0.561777	-0.159288
ENSG00000091138	SLC26A3	0.76638	-0.749968	-0.464205	-0.779457	3.5135	0.828059	-0.735366	-0.0154627	1.38434	0.0520811	-0.149211	0.0946347	-0.353803	-0.73893	-0.763032	0.220969	0.702421	-0.777089	-0.685901	-0.535056	-0.500109	-0.314795
ENSG00000166016	ABTB2	0.901189	-0.159006	0.754966	-0.957332	-0.0314708	1.10171	-0.570592	-0.578984	0.234791	0.330774	0.316491	0.22075	0.551806	-2.55854	2.03876	0.232854	1.04023	-1.05869	-0.105731	-0.11669	0.19081	-1.77811
ENSG00000102302	FGD1	-0.274412	-0.0788091	-0.24367	1.82952	-0.315412	-1.32142	-0.0252546	1.35167	-0.49444	-0.669436	-0.763793	0.115452	-0.367957	1.16808	0.845429	-0.722038	-1.23649	-0.844362	0.400496	2.0137	-1.4658	1.09895
ENSG00000078246	TULP3	-0.387651	0.938051	-0.705406	0.616265	-1.29333	-1.07884	1.58613	1.46697	-0.606721	-0.6448	-0.320408	-0.543697	-1.79281	0.121061	0.321675	0.22925	-0.91618	0.406692	0.916056	1.20595	-1.10202	1.58376
ENSG00000148219	ASTN2	0.752683	-0.262043	0.19899	-1.66077	0.811998	1.1689	-1.07749	0.319559	0.199112	0.752971	0.786131	0.627991	0.63241	-1.35383	0.80414	0.958944	0.669646	-2.09749	-0.348066	-1.11401	0.699992	-1.46978
ENSG00000184381	PLA2G6	0.839001	-1.59422	0.931785	-0.818987	-0.517221	2.04336	-0.611168	-0.644583	1.75078	0.377232	0.427971	0.274399	0.32853	-1.20914	1.59508	-0.319608	0.346859	-1.56012	-0.366314	-0.542709	-0.525479	-0.205438
ENSG00000168389	MFSD2A	-0.656838	0.4324	-1.16956	2.55264	-0.0632113	-0.542405	0.814489	-0.894243	0.132667	0.0745444	-0.937885	-0.880818	-1.18654	0.68092	-0.868382	-0.656607	-0.126523	1.1748	0.290189	1.33402	-0.895933	1.39228
ENSG00000204338	CYP21A1P	0.00483386	-0.588334	-0.536251	-0.393852	-0.491815	-0.590256	-0.149308	3.49904	0.312845	-0.130085	-0.53981	-0.5943	-0.599701	-0.139019	-0.240138	-0.507611	-0.598661	0.71562	0.698135	1.98112	-0.563113	-0.54934
ENSG00000166946	CCNDBP1	0.762336	-1.30327	0.296584	-1.26518	0.230599	0.867776	-1.13088	0.965001	0.819123	0.749873	0.396407	0.930803	0.935976	-1.98647	0.112757	0.821272	0.939921	-1.18193	-0.929907	-0.978724	1.00954	-1.06162
ENSG00000144130	NT5DC4	-0.583672	-0.288898	1.84352	-1.09136	-0.470635	-0.0144661	-0.0247739	-1.0216	2.46444	-0.0407461	0.749674	0.68643	0.944561	-1.29241	-0.825437	0.755127	0.492894	-0.994222	-0.165289	-0.447627	0.689504	-1.36501
ENSG00000154188	ANGPT1	0.877244	-0.276298	0.785646	-2.30749	0.438029	0.894162	-2.05024	0.69201	0.78419	0.601445	0.870466	0.204065	0.699809	-0.34453	0.0910805	0.500993	0.473717	-0.971514	-1.7015	-0.78169	0.996748	-0.476332
ENSG00000102362	SYTL4	-0.247451	0.837708	-0.870468	1.28084	-1.24493	-0.429841	0.196952	1.29667	-1.25224	-0.443966	-0.596599	-1.84835	0.272697	-0.108769	0.357167	-1.36306	-0.159226	1.92704	0.402843	1.046	-0.342319	1.28931
ENSG00000135913	USP37	-0.81919	1.57144	-0.656874	0.135132	-1.23483	-0.872266	1.19359	1.82183	-0.634142	-0.5657	-0.664828	0.32397	-1.74856	-0.40771	0.857953	-0.886099	-0.612641	0.954622	1.42212	0.628553	-0.470395	0.664024
ENSG00000197971	MBP	0.610739	-0.990762	0.457244	-1.11511	0.36838	1.38719	0.31028	-1.67488	0.00556038	0.806857	0.821395	0.369854	0.258158	-1.48113	1.47537	0.0502115	0.644361	-0.818372	0.479775	-0.0329285	0.473748	-2.40594
ENSG00000198373	WWP2	1.09125	-1.86963	1.33099	-1.40268	0.462703	0.782759	-0.853096	-0.944309	1.055	0.838991	0.321471	1.06061	1.03819	-1.85869	-0.111506	0.706331	0.523435	-0.291932	-0.461669	-1.08503	0.175509	-0.508707
ENSG00000057593	F7	0.711147	-0.672355	1.10529	-0.938953	-0.511017	0.445607	-0.950408	-0.180233	-0.28125	-0.441604	0.486862	0.0677373	2.98499	-0.785802	-0.459537	1.29312	0.853312	-0.985804	-0.883043	-0.730383	0.829299	-0.956979
ENSG00000173821	RNF213	-0.321775	1.5431	-0.0474862	-0.218653	-1.31996	-0.625683	1.90454	0.489067	0.264129	-0.187826	-0.74183	-0.503064	-1.16008	-0.0573925	-0.681181	-1.05287	-0.748901	1.17988	2.01374	1.39155	-0.738489	-0.380827
ENSG00000183347	GBP6	-0.287993	1.4583	-0.539317	-0.333245	-0.569497	-0.484647	0.295643	-0.458793	-0.487753	-0.347777	-0.478055	-0.384457	-0.554488	-0.0891034	-0.533944	-0.547203	-0.419107	3.78357	0.586805	0.892582	-0.513835	0.0123158
ENSG00000099795	NDUFB7	0.161552	-1.00907	0.678053	-0.832949	0.512643	0.634227	-1.67655	0.199893	-0.236217	0.697805	0.423822	1.59342	0.735514	-1.71977	1.2102	1.19853	0.681163	-0.883981	-1.19835	-1.33189	0.841513	-0.679547
ENSG00000085741	WNT11	-0.280443	-0.356656	1.42985	-1.1092	0.156649	1.05027	-1.04114	-0.20702	0.00548513	-0.537207	0.774308	2.37378	0.57089	-1.19453	0.986132	1.41747	-0.457792	-1.08126	-0.99896	-1.04305	0.239255	-0.696838
ENSG00000241878	PISD	-0.246778	-1.41603	0.125511	-0.845259	-0.174315	1.00722	-0.349213	-0.438888	0.603987	0.48676	1.12466	-0.231994	2.09042	-1.39713	1.91453	0.1725	0.0802017	-0.862989	-0.266977	-0.480107	0.865786	-1.7619
ENSG00000278588	HIST1H2BI	-0.605586	0.919035	-0.506131	-1.28984	-0.589395	-0.738294	0.628529	1.46999	-0.550782	-1.55525	-2.00582	0.724807	-0.167456	0.440321	0.335906	1.02596	-0.506411	1.56346	0.509354	-0.401142	-0.298688	1.59744
ENSG00000147145	LPAR4	-0.313318	1.40698	-0.287291	-0.135123	-0.49413	-0.613945	-0.50319	0.0612212	-0.678298	-0.347978	-0.535912	-0.216566	-0.744381	3.00109	-0.721276	-0.254539	-0.658539	0.537193	-0.226839	-0.238027	-0.454824	2.41768
ENSG00000007402	CACNA2D2	1.34303	-1.28301	-0.311975	-0.921873	1.71355	1.14296	-0.437107	-0.902669	-0.613621	1.3982	0.0722871	-0.503224	-0.779238	-0.701733	0.937116	1.53812	1.52254	-0.727926	-0.635338	-0.54046	-0.753804	-0.555819
ENSG00000156411	C14orf2	0.398438	-1.36841	0.250053	-1.06604	1.32571	0.375642	-1.11086	0.499513	0.375811	0.294056	0.536548	1.48364	0.972474	-1.65739	0.85019	0.779528	0.499346	-1.32326	-1.6008	-0.810011	0.980047	-0.684223
ENSG00000006118	TMEM132A	-0.49461	-0.288824	-0.239146	0.753449	0.528454	-1.39971	1.5923	1.11772	-1.40603	-0.601448	-0.469214	-0.686179	-1.12708	0.272502	1.78647	0.839399	-1.26665	-0.00541014	1.7481	0.574212	-0.546066	-0.682236
ENSG00000145386	CCNA2	-0.468668	0.869753	-0.828388	0.638998	-0.644758	-0.33916	0.35595	2.16236	-1.64667	-1.72699	-0.955257	1.25616	-0.397599	-0.386475	0.501649	0.507459	-1.16204	0.748429	0.373421	0.432802	-0.671743	1.38078
ENSG00000163812	ZDHHC3	-0.167413	-1.62612	-0.740773	-0.827101	0.800542	2.02738	-0.930971	-0.69612	0.30596	1.1447	1.70316	0.0736739	-0.0640564	-1.5195	1.32105	0.539165	0.904056	-0.48087	-0.51711	-0.988414	-0.0739567	-0.187291
ENSG00000068079	IFI35	-0.203701	1.44179	-1.21478	0.0466864	-1.42674	-0.408582	1.70069	1.57809	0.162266	-0.0717326	-0.764608	-0.475548	-1.7645	0.370924	-0.487232	-0.84275	0.0816228	-0.0397317	1.50297	1.38323	-0.749881	0.181535
ENSG00000196591	HDAC2	-0.734754	1.16205	-0.798214	1.3304	-0.660874	-0.661988	1.31326	0.12144	-0.177786	-0.194531	-0.133094	-1.74638	-0.976333	0.308847	-1.17202	-0.667381	-0.0660026	0.885898	0.599204	2.15896	-1.01033	1.11963
ENSG00000100316	RPL3	0.415286	-2.40786	-0.619145	0.248375	0.725981	1.31857	-1.20349	-0.548175	0.536758	0.989102	0.677024	-0.32823	1.29872	-1.25501	0.573328	0.0636609	1.58575	-0.600452	-1.26125	-0.570492	0.559178	-0.197619
ENSG00000184669	OR7E14P	0.45942	-1.17693	0.34595	-1.63554	0.991872	0.894574	-1.02875	-0.41183	0.233966	-0.560506	0.12368	0.279364	0.892256	-1.57355	0.916994	1.27888	1.81805	0.247945	-0.737341	-0.575606	0.799761	-1.58267
ENSG00000144339	TMEFF2	-0.297221	3.95021	0.0202639	-0.358353	-0.517494	-0.546253	0.598527	-0.395315	-0.445193	-0.315943	-0.212706	-0.552818	-0.560073	0.75852	-0.559181	-0.289736	-0.558529	-0.243661	-0.108	1.25881	-0.316791	-0.309058
ENSG00000073605	GSDMB	-0.268907	0.639	0.503771	1.35191	-1.45822	-0.376816	1.70862	-0.0846277	-1.34277	-0.46146	-0.667822	0.423459	-1.75369	0.343099	0.409805	-0.195791	-1.09824	0.546742	1.69607	1.39924	-0.667239	-0.64614
ENSG00000182544	MFSD5	-0.385341	-2.0232	-1.25083	-1.27364	0.925345	1.41666	-0.729072	0.135694	0.958901	0.717734	0.569505	0.145542	1.11655	-0.79174	0.961236	1.08855	1.0038	-0.860946	-1.07161	-0.564783	0.722513	-0.810882
ENSG00000075142	SRI	-0.677234	-1.14542	0.76504	-0.547437	0.187971	0.236147	-0.986878	-1.18768	1.6365	0.322664	0.448347	-0.188135	1.31843	-1.20395	-0.708939	1.25665	0.909806	0.882812	-1.30748	-1.1983	1.62396	-0.436869
ENSG00000228847	ATP5G2P4	-0.21976	-2.76929	-0.733778	-0.648412	0.403245	0.955514	-0.608663	0.416262	0.670895	0.932765	-0.00507049	-0.358302	1.06744	-0.472275	0.768601	1.30008	1.25704	-0.410607	-1.4649	-0.833767	0.984423	-0.231447
ENSG00000101230	ISM1	0.546607	-0.562253	-0.784867	2.72899	-0.776517	-0.513919	0.992378	-0.837461	-0.62952	0.169881	0.365402	-0.878568	-0.898412	0.507466	-0.294154	-0.322821	-0.655168	-0.139057	1.57474	-0.553339	-0.840032	1.80062
ENSG00000224769	MUC20P1	0.280824	0.223088	0.269531	-2.3007	0.404506	0.519661	-0.898156	0.396311	0.693735	0.681584	0.224406	0.0114684	0.880622	-1.79377	0.540278	0.577202	1.38963	-0.0360293	-1.0488	-1.13659	1.50318	-1.38197
ENSG00000211445	GPX3	0.700152	-0.7437	0.330106	-1.55075	0.354638	-0.221488	-0.793002	1.35686	1.87456	0.320384	0.935072	-0.540414	1.16367	-1.23003	-0.808342	0.301646	1.05158	-1.23564	-0.81643	-0.607239	1.24605	-1.08769
ENSG00000112159	MDN1	-0.423013	0.792951	-0.163871	1.34925	-0.589521	-0.308518	0.740757	1.12646	-0.0910395	-0.0498425	-0.509498	-1.56087	-2.08104	0.562149	-0.93699	-0.587024	-0.548488	0.515445	0.919402	1.8606	-1.15644	1.13914
ENSG00000181666	HKR1	1.19805	-0.141478	0.768108	-0.871299	0.580754	1.40034	-0.122869	-1.48896	-0.425121	0.607825	0.61569	-3.1386	0.0365753	-0.303262	0.836104	0.682797	0.769368	-0.541284	0.117968	0.0731868	0.177305	-0.831196
ENSG00000133460	SLC2A11	0.364571	-0.650836	0.0842598	-2.07578	1.35757	0.784458	-1.58832	-0.194021	1.18326	0.893602	0.59513	0.227364	0.627146	-1.93491	0.964774	0.574562	1.11384	0.00204543	-0.81761	-1.03828	-0.176385	-0.296443
ENSG00000011677	GABRA3	-0.0967555	-0.230926	0.418963	4.07745	-0.165967	-0.476395	-0.419015	-0.498022	-0.376307	-0.329576	-0.493199	-0.486094	-0.496077	0.323755	-0.43968	-0.499525	-0.140221	-0.411763	-0.461877	0.825803	-0.436632	0.812063
ENSG00000164062	APEH	0.495429	-1.60087	0.411493	-1.58468	0.707521	0.749745	-1.21166	0.182848	0.0528803	0.529523	0.2992	1.23553	1.2468	-1.54826	1.20632	1.14916	0.462922	-0.465237	-0.792177	-0.782927	0.717406	-1.46097
ENSG00000143341	HMCN1	0.433489	-0.0240432	-0.177619	0.618616	-0.581998	-1.09114	0.207919	-0.650784	-0.234298	0.1132	0.542092	-1.2947	-1.22919	2.31106	-1.31732	-0.962356	-0.333851	1.49902	0.419997	0.554294	-0.683903	1.88152
ENSG00000137959	IFI44L	0.256109	2.06972	-0.104999	-0.404774	-1.31003	-1.44562	1.53963	1.4019	0.653784	-0.663363	0.0506227	-0.129196	-1.55602	-0.0834855	-0.913834	-0.820636	-0.349796	-0.0654435	1.42217	1.07263	-0.407145	-0.212231
ENSG00000120159	CAAP1	0.832611	0.135829	1.05736	-0.795102	0.766248	0.809522	-1.0179	-0.858174	-0.342816	1.01061	0.651314	-0.586963	1.10863	-2.33161	0.969509	0.859688	0.969001	-1.49826	-0.795615	-0.321128	0.449276	-1.07203
ENSG00000137804	NUSAP1	-0.430324	-0.16115	-0.84784	0.836644	-0.593728	-0.300012	0.287017	2.02509	-1.842	-1.94302	-0.708707	1.22458	-0.420459	0.0575478	1.34831	0.682148	-1.05729	0.691511	0.424088	0.456168	-0.602479	0.873899
ENSG00000130159	ECSIT	0.189755	-0.984219	0.268435	-1.01316	0.884544	1.27241	-1.42225	-0.165591	-0.318197	0.591691	0.0011706	1.49886	0.780015	-1.72517	1.23773	1.20489	1.10905	-1.20282	-0.924103	-0.985585	0.413617	-0.711073
ENSG00000139668	WDFY2	-0.435841	1.7902	-0.0948746	0.947953	-0.813057	-0.779145	0.521619	0.210193	-0.605424	-0.335815	-0.674396	-0.877344	-1.29688	1.29079	1.17957	-1.53453	-1.65087	0.588632	1.10815	1.34255	-0.261557	0.380087
ENSG00000156453	PCDH1	0.731309	-0.79552	0.616017	-2.35539	0.412018	0.90348	-0.378379	-0.782792	0.691499	0.925482	0.551884	0.513889	-0.135233	-1.77911	1.38001	0.892134	0.531808	0.230901	-0.184157	-1.88196	0.435716	-0.523606
ENSG00000173486	FKBP2	0.473918	-0.999044	-0.118881	-1.5422	0.499199	1.69735	-0.227003	-0.0553256	0.0268208	-0.602578	0.594876	0.535231	1.02072	-1.74294	1.08232	1.34175	1.11417	-1.10734	-0.413287	-1.13917	0.80837	-1.24695
ENSG00000137573	SULF1	1.00718	1.01346	0.266299	0.362738	-0.357134	-1.61834	1.33924	-0.552669	-0.692155	0.122711	0.609994	-0.595955	-1.44007	1.01169	-1.19824	-1.35944	-1.14129	0.998043	1.27119	0.896577	-0.862935	0.919108
ENSG00000137807	KIF23	-0.198407	1.14929	-0.902086	0.962813	-0.892216	-0.57907	0.326766	1.75469	-2.05547	-2.09898	-0.771603	1.35577	-0.313005	-0.0745246	0.680986	0.274371	-0.528123	0.492053	0.765511	0.537089	-0.429333	0.543486
ENSG00000139926	FRMD6	0.0899069	1.68267	-1.46694	0.0794441	-0.549218	-0.1135	-0.235351	0.453204	-0.835338	-0.854304	-1.15695	-0.420071	-1.20279	1.88923	0.345159	-0.536598	-0.0968062	0.651878	0.756974	1.69073	-1.34678	1.17546
ENSG00000171812	COL8A2	-0.131462	-0.22398	-0.927499	0.0190991	-0.914392	-0.921306	0.866263	-0.659289	-0.0240949	0.00672301	0.252049	-0.876399	-0.850611	2.32364	-0.704856	-0.785399	-0.381339	2.287	-0.0263382	0.724551	-0.70574	1.65339
ENSG00000115241	PPM1G	-0.994458	0.44232	-0.537723	2.44064	-0.655931	-0.770347	0.608826	1.12757	-0.614069	-0.627191	-0.944255	0.453992	-1.01477	-1.09435	1.10213	-0.767617	-0.697655	0.798334	1.16808	1.44833	-0.573968	-0.297898
ENSG00000122218	COPA	-1.15893	-0.735911	-1.10102	1.26689	-0.731135	-0.870584	0.434397	1.3309	-0.905378	-0.451874	-0.463124	-0.308917	-0.558316	1.44606	-1.05815	-0.0023364	-0.397899	1.70633	0.19212	1.13003	-0.614591	1.85143
ENSG00000167889	MGAT5B	-0.280365	1.37534	-0.54418	3.42638	-0.74897	-0.752799	0.533253	-0.609175	-0.30294	-0.406426	-0.551424	-0.74125	-0.750733	0.33616	-0.588089	-0.701132	-0.696815	0.749006	0.794279	0.524248	-0.594177	0.529815
ENSG00000163347	CLDN1	-0.248374	0.293454	-1.04678	-1.33999	0.619924	-0.26075	1.74086	0.691773	0.318599	0.837526	-0.221985	-1.64053	-1.09664	0.287625	-1.38555	-0.977642	0.0823582	1.54646	1.71707	0.761188	-0.602589	-0.0759997
ENSG00000153395	LPCAT1	-0.961141	-0.0686424	-0.222507	1.85095	-0.116632	-2.01366	1.09611	0.928346	-0.146261	0.178725	-1.11278	0.166715	-1.17124	0.681069	-0.80843	-0.393036	-0.981744	0.807145	1.11344	1.84054	-0.467907	-0.199072
ENSG00000122035	RASL11A	1.92369	-1.33158	0.0649713	-1.09441	-1.17172	-0.113114	-0.268925	-0.838742	1.31124	0.68082	0.675965	0.485134	1.33194	-1.07773	0.870522	0.684575	0.827351	-1.0648	-1.07054	-0.954993	0.852814	-0.722477
ENSG00000183853	KIRREL	-0.0583658	0.772021	0.182672	1.45045	-0.560141	-1.50526	1.05555	-0.725111	-0.676611	-0.117023	0.474161	-0.624729	-1.45799	1.49233	-1.33708	-0.819148	-1.03248	1.12501	1.23676	0.23235	-0.510774	1.40341
ENSG00000165516	KLHDC2	0.600228	-0.980275	0.133631	-1.53596	0.524752	1.29673	-1.70715	0.242952	0.147306	0.50034	0.817034	0.572394	1.2095	-1.42516	1.33542	0.58686	1.06145	-1.26816	-1.2396	-0.961716	0.420317	-0.330889
ENSG00000171798	KNDC1	1.12621	-0.548086	1.18606	-1.39591	-0.161132	1.0536	0.816684	-1.35401	0.64748	1.20974	0.768381	-1.48993	0.766314	-0.423822	-0.264346	-1.05776	1.32126	-1.02762	0.405357	-1.18752	0.622549	-1.0135
ENSG00000144659	SLC25A38	0.691588	-1.58354	-0.30394	-0.680834	0.898766	1.4728	-1.51333	-0.905029	0.223988	0.928432	0.777173	0.552042	-0.114899	-1.3927	1.15306	1.52524	1.17826	-0.669845	-0.89169	-1.04726	0.141618	-0.439888
ENSG00000156970	BUB1B	-0.224079	0.527619	-0.239046	1.13022	-0.627447	-0.580744	0.334564	1.84603	-2.20345	-1.82801	-0.697476	1.60311	-0.528065	-0.182481	0.720333	0.358215	-1.04653	0.329346	0.62083	0.549247	-0.62868	0.766492
ENSG00000039139	DNAH5	-0.078565	0.151144	0.064097	0.67641	-0.0347099	-1.50956	1.18298	2.02774	-0.048503	0.158292	-0.392016	-1.13708	-1.41673	-0.506528	-1.33938	1.5225	-0.838105	-0.0421845	1.28107	1.38331	-0.546261	-0.55791
ENSG00000110218	PANX1	0.118651	1.93312	-2.33447	0.329212	-0.846624	-0.304215	1.02788	0.254883	-1.34043	-0.862588	-0.858866	-0.335334	-1.10317	1.0438	-0.357419	0.0288562	-0.0774876	1.32637	1.05048	0.612916	-0.126315	0.820754
ENSG00000127334	DYRK2	0.336802	1.07827	-0.805712	0.345597	-1.0685	-1.32151	0.659993	0.216659	-0.139092	-0.41057	0.240626	-0.0657887	-2.11741	1.27394	0.757669	-0.527826	-0.728602	0.161612	1.39247	0.944145	-1.68672	1.46395
ENSG00000161671	EMC10	0.366702	-1.63698	-0.609783	-1.48922	0.45505	1.50876	0.0199296	-1.65322	0.781503	1.3311	0.047623	0.927398	1.14568	-1.09304	1.00856	0.815244	0.760797	-0.605326	0.192602	-1.11539	-0.423625	-0.734363
ENSG00000103876	FAH	0.671523	-1.09593	0.0289542	-0.450782	0.695037	1.19803	-1.31629	-0.489497	0.985868	0.261793	-0.57888	0.5904	0.885857	-1.56931	1.64665	1.48368	-0.154285	-0.690545	-1.53556	-0.249893	0.936529	-1.25334
ENSG00000185404	SP140L	0.0648449	1.26449	-0.930277	1.11758	-1.17184	-0.462381	1.20359	1.60722	0.0557139	-0.189783	-0.69355	-1.08045	-1.97502	0.349972	-0.720627	-1.01819	-0.016186	-0.0586625	1.62632	1.12877	-0.535065	0.433522
ENSG00000143870	PDIA6	-1.03943	0.228692	-1.20004	0.771486	-0.287337	-0.833289	2.40365	-0.237796	-0.284136	-0.639225	-0.661626	-0.634913	-0.800374	-0.0817085	-0.7318	-0.274272	-0.0884322	1.93064	1.13719	1.51337	-0.900279	0.709624
ENSG00000198695	MT-ND6	-0.389797	-0.909895	0.879434	-0.12852	2.08712	0.559469	-0.988689	0.0266097	0.141403	-0.0656269	-1.30234	-1.11186	1.6171	-0.842318	0.438049	1.00666	0.0322797	-0.233859	-0.984138	-1.65337	1.49351	0.328779
ENSG00000111696	NT5DC3	-0.349178	0.536917	-2.17576	1.09731	-0.382436	-1.23368	1.23007	1.17267	0.409984	-1.1747	-0.471882	0.618349	-0.222837	-0.153928	-0.0419355	0.208644	-1.22182	0.210573	1.26467	1.83232	-1.15313	-0.000230817
ENSG00000079459	FDFT1	0.332289	-1.38108	-0.219924	-1.48549	0.891214	0.373546	-0.320824	-0.410071	0.345642	-0.266704	0.459689	0.503055	2.00468	-1.68805	1.00604	1.32094	0.562261	-0.0654702	-1.25476	-1.07384	1.21462	-0.847767
ENSG00000143643	TTC13	-0.214515	-0.14435	-1.4999	1.22838	-1.20123	-0.669293	0.779884	1.57595	-1.0742	-0.883473	-0.931644	-0.667639	0.548552	1.10863	-0.0291427	-1.21005	-0.832284	1.32493	0.948035	1.21239	-0.367434	0.998417
ENSG00000114378	HYAL1	-0.153472	-0.524832	0.374342	-1.35753	-0.400282	0.55679	-1.42542	0.655602	0.333945	0.517587	0.67476	1.48413	1.14485	-1.12251	0.976028	1.22695	0.811116	-1.51182	-0.856944	-1.31673	1.03017	-1.11672
ENSG00000148484	RSU1	-0.796155	1.24768	0.0835062	0.43769	-0.652173	-2.05026	0.795348	-0.363936	-0.917352	-0.396318	-0.318982	-0.380301	-0.438426	1.16983	-1.67844	-0.0494571	-0.473185	2.18321	0.72084	0.85307	-0.132258	1.15606
ENSG00000107984	DKK1	0.581044	0.815452	-0.463041	-0.363331	-0.25165	-0.4792	-0.465129	-0.65058	-0.568762	-0.0602596	-0.275414	-0.226248	-0.468378	0.585982	-0.556309	-0.63853	-0.16639	1.1589	-0.523773	3.86383	-0.582724	-0.265489
ENSG00000116157	GPX7	-0.962805	1.0887	-0.40175	0.369285	-1.34417	-0.130071	0.200192	0.415928	-0.869332	-0.964265	-0.594567	0.558803	-0.452231	2.32251	-0.732926	-0.232013	-1.144	0.568832	0.63927	0.0716459	-0.73607	2.32903
ENSG00000121057	AKAP1	0.264582	-0.398222	1.20102	-1.08499	0.630375	0.921949	-1.34222	-0.613779	0.474218	0.416088	0.812496	1.28839	1.35996	-2.29548	0.969501	0.192445	0.0829462	-0.833677	-0.566318	-0.771728	0.657122	-1.36467
ENSG00000162607	USP1	-0.62406	1.81182	0.0502424	1.19664	-1.01618	-1.05192	-0.251969	1.08099	-1.20988	-0.900427	-0.609069	0.872158	-0.925777	-0.520258	1.03003	-1.06862	-0.937604	1.14171	0.0954723	1.18297	-0.668257	1.322
ENSG00000244694	PTCHD4	0.586878	-0.14674	1.86011	-1.5518	1.00714	0.601025	-0.694009	0.881661	1.16169	0.54407	1.15907	-1.13981	-0.0461407	-0.588152	-1.32567	-0.374774	1.04302	-1.62875	0.142732	-0.497739	0.242918	-1.23674
ENSG00000235371	RP4-764D2.1	0.31243	-1.97576	-0.166877	-1.1619	1.1139	0.83459	-1.15544	0.879153	1.1227	0.240851	0.244347	0.390238	1.28481	-1.58282	1.37243	0.451953	0.583969	-0.662819	-1.29949	-0.795391	0.575809	-0.606678
ENSG00000064933	PMS1	0.080938	0.530089	0.217138	1.4627	-1.22864	-1.05352	0.59777	0.964553	-1.35689	-1.1015	-0.191298	0.72928	-1.36	0.535397	0.707111	-1.10593	-1.32718	0.479455	1.49225	0.635899	-0.965399	1.25778
ENSG00000101194	SLC17A9	-0.412911	0.909853	-0.199788	-0.263177	-0.92022	-0.717956	1.10487	0.12319	-0.374604	0.0497601	-0.0959229	-1.40507	-1.24506	2.0146	-1.17038	-0.449328	-0.346203	0.88904	0.995239	-0.212676	-0.64507	2.37182
ENSG00000105983	LMBR1	-0.263205	-0.966143	0.269904	-0.837162	1.43509	0.620054	-1.58571	-1.10216	0.0629014	0.18175	0.630258	1.88467	1.31513	-1.56526	0.363532	0.945684	0.941682	-0.490892	-1.47367	-0.416957	0.463193	-0.412693
ENSG00000087245	MMP2	0.0967245	0.136754	-0.0850567	1.50033	0.133101	-1.44293	-0.0236036	-0.875176	-0.157326	0.209875	0.2052	-1.05797	-1.07723	2.12677	-1.41516	-1.30818	-0.488551	1.37172	0.311723	0.775998	-0.426377	1.48937
ENSG00000177879	AP3S1	-0.92986	0.388199	-2.05642	1.49116	1.12677	-0.394881	0.920635	0.674273	-1.27981	-0.834281	-0.250025	-0.0436028	-1.73816	0.118778	-0.844998	-0.223468	0.332544	1.23623	0.864721	0.463299	-0.38419	1.36308
ENSG00000164694	FNDC1	0.709167	1.38447	-0.0533797	0.0231182	-0.439232	-1.30217	1.03606	-0.828422	-0.676696	-0.119472	0.392506	-0.893535	-1.22129	2.11841	-0.621718	-0.871122	-1.22231	0.887515	1.09267	-0.499724	-0.458207	1.56336
ENSG00000174607	UGT8	0.614504	0.0613731	0.485473	-2.31417	0.776178	0.581727	-0.974289	0.503067	0.55649	0.175796	0.525859	0.243854	1.00629	-1.41995	0.527875	0.813269	0.645502	-0.644631	-0.576318	-1.68881	1.50258	-1.40167
ENSG00000123131	PRDX4	-0.664092	-0.0444709	-1.36716	0.883157	0.760803	-0.588625	0.516829	-0.508726	-0.690028	-1.19504	-0.915625	-0.344455	-0.662258	1.88407	-0.605009	0.126429	-0.140603	1.37096	-0.388866	1.71209	-0.961269	1.82189
ENSG00000143537	ADAM15	-1.05065	-0.487866	-0.419419	1.26248	-0.951183	-1.09043	0.729029	1.55839	-0.0378714	-0.0297628	-0.722093	0.246718	-0.932227	-0.175922	-0.391494	-0.959992	-1.09033	2.37449	0.221053	1.68241	-0.384214	0.648896
ENSG00000136518	ACTL6A	-0.419469	0.299136	-1.05102	1.36893	-1.6729	-0.473381	1.45131	-0.134644	-1.20171	-0.612392	-0.28464	0.277523	-0.870936	-0.213018	0.846071	-1.31236	-0.217854	1.93832	1.02419	0.672626	-0.684622	1.27083
ENSG00000129038	LOXL1	0.0739362	0.766143	-1.0642	1.38322	-0.245716	-0.369895	0.439073	-0.72887	-0.32742	-0.265653	-0.640653	-1.84078	-1.52862	2.09241	-1.04858	0.367	-0.440983	1.12479	0.813513	1.28772	-0.524596	0.678158
ENSG00000214253	FIS1	-0.972874	-2.07345	0.13402	-0.10293	0.607208	1.0714	-1.65681	0.500504	0.988606	1.0284	0.303489	0.888156	0.61355	-1.46388	0.0556991	1.1856	1.0078	-0.392221	-1.07738	-1.10678	0.825819	-0.363905
ENSG00000165591	FAAH2	1.053	0.017552	1.066	-2.16067	-0.636568	0.838848	0.252915	-1.44903	0.824547	0.929068	0.483111	-0.223818	0.676168	-1.39552	0.165936	0.529719	1.3776	-0.765605	0.698188	-1.12207	0.248459	-1.40782
ENSG00000258227	CLEC5A	-0.0404262	0.241668	-0.518305	-0.648941	-0.749248	-0.851057	2.33034	-0.633449	-0.665404	0.288453	-0.111248	-0.448195	-0.821331	0.617776	-0.601567	-0.248359	-0.936948	2.36273	1.91398	-0.561087	-0.445511	0.526139
ENSG00000152782	PANK1	0.167024	-1.46353	1.11884	-1.64359	0.649206	0.76773	-0.792008	0.493079	0.348648	0.478238	0.445382	0.0134423	1.55916	-1.41946	0.901006	0.493036	1.02777	-1.16482	-0.47304	-0.486082	0.822807	-1.84282
ENSG00000197275	RAD54B	-0.249483	1.02015	-0.748303	1.38135	-1.09013	-0.834643	0.727864	1.24707	-0.945504	-1.22214	-1.181	1.11352	-0.663613	-0.306993	0.88312	-0.517716	-1.09691	0.626663	1.93203	0.358724	-1.02405	0.590005
ENSG00000107957	SH3PXD2A	0.161157	0.961527	0.22149	0.43447	-0.127475	-1.50597	0.306912	0.393639	-0.452282	0.137217	-0.222215	-0.494458	-1.75489	1.56764	-0.477949	-1.98595	-1.1042	1.40547	0.919282	0.939662	-0.636153	1.31307
ENSG00000136895	GARNL3	1.38365	-0.040305	1.40824	-0.202687	0.411735	0.805053	-2.03837	-1.86662	-0.584949	0.77526	0.840073	-0.84967	0.966194	-0.712093	0.368561	0.438117	1.07108	-0.787114	-1.17686	-0.997102	0.333684	0.454118
ENSG00000103494	RPGRIP1L	-0.450946	0.264861	0.0765921	1.65538	-0.440135	-0.893559	1.03446	-1.0324	-1.00351	-0.554287	-0.554224	-0.163898	-1.41255	1.63358	-0.76605	-0.342182	-0.343852	0.863163	1.23898	0.831263	-1.35041	1.70974
ENSG00000079335	CDC14A	1.28867	-0.0399629	-0.243773	-0.872266	1.10675	1.5807	-1.39986	-0.822822	0.878969	0.777201	0.984915	-0.0666687	0.835327	-1.40023	-0.191916	0.251005	0.954015	-1.98864	-0.331977	-0.269676	0.342424	-1.37218
ENSG00000112499	SLC22A2	-0.110295	-0.150761	2.95051	-0.366243	-0.630011	-0.576751	-0.650631	-0.725937	2.06424	1.04019	1.04903	-0.188279	-0.722674	-0.731179	0.092677	0.872354	-0.688437	-0.704363	-0.700715	0.0317702	-0.653455	-0.501042
ENSG00000166311	SMPD1	0.138069	-0.957523	-0.179756	-1.86876	0.883374	1.82973	-0.919588	-0.436143	0.704706	0.0904847	0.779313	0.502457	1.50146	-0.906987	1.12495	0.583179	0.643879	-1.58518	-1.37731	-0.195929	0.271448	-0.625887
ENSG00000143028	SYPL2	-0.0853192	-1.07142	0.519524	-0.719928	1.39408	1.67424	-0.488783	-0.943054	-0.750512	0.35343	0.0837688	0.08616	1.99134	-1.0808	1.07722	1.42521	-0.807348	-0.98995	-0.886161	-0.193325	0.579419	-1.16779
ENSG00000140945	CDH13	-0.0143524	1.0175	0.797803	2.2682	0.268134	-1.53212	0.120414	-0.818182	-0.445385	-0.470719	0.395041	-0.423173	-0.75551	0.981659	-1.05575	-1.24309	-0.790392	-0.314701	0.26502	2.11965	-0.807637	0.437574
ENSG00000168334	XIRP1	-0.0119649	1.72484	-0.106759	0.374389	-0.506987	-0.0513212	1.9665	-0.926876	-0.968473	-0.383187	-0.611858	-0.853774	-0.933249	1.30382	-0.519472	-0.0408063	-0.547961	-0.706225	2.22546	1.00251	-0.514724	-0.913883
ENSG00000231991	ANXA2P2	0.594965	0.155483	-0.903198	1.2557	0.273148	-0.38655	0.93785	0.0481474	-0.767245	0.0717037	-0.250628	-2.9504	0.185455	0.429716	-1.47383	-0.825608	0.0373615	1.30572	0.386206	1.66429	-0.0379503	0.249664
ENSG00000170037	CNTROB	-0.773049	0.113537	-0.387957	1.35172	-0.998097	-0.712739	0.00174783	1.52521	-0.48021	-0.0715646	-1.07103	-0.505286	-1.03051	0.190973	1.30504	-0.318811	-1.3748	1.04621	0.600719	1.70344	-1.43319	1.31866
ENSG00000117174	ZNHIT6	-0.457387	1.7907	0.314835	1.53687	-1.18751	-0.875219	0.678497	-1.12227	-0.519297	-0.343654	0.0588085	-0.499303	-1.42008	0.484419	-0.928158	-0.935783	-0.612097	1.53457	1.14754	0.943829	-0.682503	1.09319
ENSG00000128203	ASPHD2	1.23363	-0.552778	-1.02722	-0.248381	1.10579	1.80243	-0.491817	-1.73431	0.103211	0.700147	0.769862	-0.284298	0.99383	-1.03333	0.486924	0.553186	1.09268	-1.66992	-0.0411381	-0.261915	0.0849833	-1.58159
ENSG00000064666	CNN2	0.018301	0.176371	-1.22767	0.496203	-1.10979	-0.151671	0.716799	1.06578	-0.304719	0.256787	-1.0083	-2.31191	-1.0502	1.54538	1.11404	-0.827714	-0.768904	1.16164	1.04128	0.132204	-0.112021	1.14813
ENSG00000219200	RNASEK	-0.0277367	-1.29889	-0.0714082	-1.28136	1.4468	0.479606	-1.20962	-0.528628	1.13084	0.532297	0.979699	-0.0504674	1.77299	-1.17475	0.647497	1.43193	0.747037	-0.399783	-1.59603	-0.660672	-0.466399	-0.402941
ENSG00000155008	APOOL	-0.234456	-0.70469	0.495288	-1.17554	1.74228	0.252474	-1.47708	-0.289413	2.08093	0.515448	0.994638	0.309832	0.210648	-1.82468	0.664653	0.635066	0.461757	-0.981788	-1.37952	0.0133543	0.308045	-0.617247
ENSG00000106348	IMPDH1	-0.330202	-0.700343	-0.101684	1.98563	-1.13231	-0.658912	0.417258	0.985328	-0.862232	-0.158892	-1.50901	-0.771676	-0.943138	0.713765	0.199384	-0.36928	-0.853583	1.82535	1.02537	0.446102	-0.774872	1.56794
ENSG00000197498	RPF2	-0.10339	0.602694	-0.110717	2.28757	-0.262775	-1.15184	0.893255	0.362986	-0.281638	-0.772497	-0.334771	-0.791523	-1.05557	0.354248	-1.37737	-0.692051	-0.828284	0.430195	0.31116	1.9589	-0.956642	1.51806
ENSG00000055044	NOP58	-0.482407	1.33881	0.286727	2.28078	-0.901819	-1.14455	1.35082	0.984641	-0.61099	-0.322261	-0.545408	-0.174167	-1.39571	-0.412857	-0.856541	-0.867372	-0.97315	-0.120781	1.16054	0.711698	-0.4617	1.15571
ENSG00000140937	CDH11	0.246645	1.40305	0.231804	0.375754	-0.668521	-1.58316	0.826076	-0.895604	-0.411032	-0.0405372	0.181696	-0.902934	-1.44483	1.93493	-0.875253	-1.09544	-0.892047	1.41018	0.652924	0.979647	-0.488207	1.05485
ENSG00000007908	SELE	0.0751866	-0.676865	1.42282	-0.590874	0.0226513	-0.470683	0.328439	-0.443648	0.144907	3.10221	2.1486	-0.324927	-0.626529	-0.626045	-0.671335	-0.626318	-0.472054	-0.66626	-0.606623	-0.653286	0.386379	-0.175746
ENSG00000136295	TTYH3	-0.617898	0.045528	-0.208085	1.62568	-0.389122	-1.20439	1.66938	-0.27216	-0.138379	0.0956729	-0.780601	-1.00247	-1.47183	1.11431	-0.681166	-1.06449	-0.803266	1.51718	1.54248	0.841599	-0.528771	0.71079
ENSG00000137501	SYTL2	0.432557	2.04268	0.184371	0.512618	-1.90545	-1.51643	1.36827	-0.405644	-0.299914	-0.350732	0.70339	-0.783264	-1.62184	0.0313266	0.0585036	-0.269092	-1.12724	1.02936	1.1009	0.387491	-0.317034	0.745159
ENSG00000072501	SMC1A	-0.638123	1.24756	-0.211571	1.24299	-1.17061	-0.510066	0.0961632	1.83313	-0.380975	-0.998237	-1.32485	0.908433	-0.794642	-0.120455	0.928919	-0.967524	-1.1373	0.0324426	0.6059	1.78138	-1.03446	0.611886
ENSG00000105402	NAPA	0.358621	-1.19271	0.278166	-2.4661	1.02274	1.27985	-0.944645	0.241189	0.344772	1.00738	0.111495	0.346639	0.712219	-1.49032	0.798137	1.29897	0.984532	-0.585362	-0.235665	-0.36911	-0.156106	-1.3447
ENSG00000138375	SMARCAL1	-0.144672	1.31886	-0.674597	1.3351	-0.243208	-0.957051	1.0592	1.45419	-0.415542	-0.397481	-1.00853	-0.936419	-1.71592	0.0763654	-0.838681	-0.432774	-0.817843	0.395016	1.77047	0.973562	-0.84807	1.04801
ENSG00000168234	TTC39C	0.632834	0.804142	-0.549849	1.0933	-0.485841	-1.0122	0.900383	-0.270781	-0.803024	-0.282698	-1.1341	0.482345	-2.69067	0.716353	0.31114	-0.187277	-0.657486	1.29003	1.63319	1.03671	-0.446361	-0.380128
ENSG00000089177	KIF16B	0.996151	-0.189763	1.32593	-0.460258	0.0019336	1.13341	-1.42233	-1.29101	-0.298926	0.998269	0.362484	-2.35111	0.857252	-0.79498	-0.0147453	0.708262	1.79219	-0.535062	-0.204367	-0.861255	0.348869	-0.100939
ENSG00000140280	LYSMD2	1.37818	-0.0611375	0.13433	-0.579376	0.106238	1.47092	-0.879695	-0.273329	0.199323	0.986562	0.575099	-0.373478	0.740585	-1.94077	0.107382	1.25629	0.889699	-1.91223	-0.629048	-1.07578	1.0179	-1.13767
ENSG00000162496	DHRS3	0.86376	-0.717766	0.6167	-1.9817	1.24024	1.03571	-1.28744	0.338719	0.409134	0.580123	0.41018	0.163114	0.838036	-1.65285	0.518573	0.99742	0.832444	-1.23072	-0.920223	0.160146	0.351031	-1.56464
ENSG00000151726	ACSL1	0.588634	-0.989851	0.396085	-2.20877	0.880187	1.39056	-0.988672	0.601919	-0.0507641	0.682552	0.680862	0.591233	1.07099	-1.22072	0.662257	0.554138	0.726862	-1.33641	-1.15768	-0.1642	0.643549	-1.35275
ENSG00000162408	NOL9	-0.815295	0.379888	-0.901637	1.95	-1.61356	-0.719454	0.282512	1.19205	-0.17703	-0.322039	-1.07929	-0.756948	-0.989419	1.02861	0.5103	-0.675847	-0.901443	0.862791	0.665882	1.18816	-0.675887	1.56765
ENSG00000166923	GREM1	-0.14772	-0.414393	-0.530594	0.352858	-0.495631	-0.585913	2.01833	-0.502267	-0.600057	-0.467959	-0.346066	-0.616476	-0.642068	3.26605	-0.615597	-0.616403	0.0949978	-0.314945	1.36688	-0.540078	-0.180295	0.51734
ENSG00000168404	MLKL	-0.574278	1.12791	-0.0183393	0.795451	-0.900542	-1.03996	2.65135	0.614244	-0.510994	0.250255	-0.449923	-0.526056	-1.16863	0.095551	-1.55885	-0.760541	-0.698296	0.360149	1.61356	1.00335	-0.102314	-0.2031
ENSG00000189067	LITAF	1.33497	-0.134047	0.865582	-1.95583	-0.867595	0.529095	0.363927	-1.02341	1.03749	1.7801	0.696073	-0.513739	0.150369	-1.36497	-0.483989	1.40527	0.836175	-1.26728	-0.230656	-0.882489	0.135895	-0.410952
ENSG00000106333	PCOLCE	-0.989524	-0.656702	-0.25077	1.67412	-0.306725	-0.832796	-0.59685	-0.303206	-0.180083	-0.85954	-0.683972	0.457221	-0.103368	2.58401	-0.637822	-0.315315	-1.21502	1.64864	-0.320462	0.238663	0.0725065	1.57699
ENSG00000100490	CDKL1	1.24227	0.0920035	1.42075	-0.745893	-0.298135	1.36313	-1.05879	-0.720278	0.735602	0.0514959	0.182629	-1.24298	0.96978	-1.31669	0.972685	0.254008	1.27368	-1.77636	-0.211575	0.169687	0.245526	-1.60254
ENSG00000111203	ITFG2	1.19482	-1.3643	0.520754	-1.39503	-0.625742	1.2655	-0.87291	0.327665	1.52962	0.75881	0.379346	0.741055	0.200863	-1.005	0.474494	0.877709	0.696137	-1.93411	0.463923	-0.712686	-0.100239	-1.42068
ENSG00000174951	FUT1	0.0167322	0.456744	0.101459	-1.21802	-0.0352999	-0.180928	-0.956431	-1.19838	1.45056	0.790426	0.895608	1.82591	1.49706	-0.982196	0.414077	0.22725	-0.656994	-0.821567	-0.872098	-1.42072	1.45379	-0.786983
ENSG00000049249	TNFRSF9	-0.375579	1.19247	-1.01484	1.94348	-0.908512	-0.681324	1.67178	1.61021	-0.260313	-0.233539	-0.78279	-0.897946	-1.02053	0.957058	-0.830292	-0.933085	-0.674604	-0.31935	0.3681	1.45687	0.0131762	-0.280434
ENSG00000115009	CCL20	-0.248253	0.387616	0.0400805	0.0351361	-0.43859	-0.61346	3.82593	-0.468137	-0.128889	-0.381283	-0.392397	-0.572848	-0.299763	-0.407982	-0.423703	-0.5994	-0.427417	-0.288109	1.78547	0.324385	-0.118948	-0.589447
ENSG00000113494	PRLR	0.68645	-0.148476	1.02996	-1.83625	0.649747	0.778924	-1.91285	0.632902	0.80033	0.832048	1.23696	-0.565262	0.907799	-1.07426	0.121669	0.386705	0.499202	-1.17007	-1.38598	0.154479	0.663426	-1.28746
ENSG00000083123	BCKDHB	1.0416	-1.30622	0.223041	-1.6896	2.18308	0.968738	-0.140804	-1.2001	-0.498568	-0.391531	0.783719	-0.637737	1.76902	-0.287863	-0.700921	0.266137	1.20832	-0.538161	-0.989396	-0.309914	0.332917	-0.0857487
ENSG00000068985	PAGE1	-0.27809	3.71538	-0.316461	2.30858	-0.320808	-0.323604	-0.323728	-0.323073	-0.325363	-0.312387	-0.320217	-0.31501	-0.322086	-0.326746	-0.321009	-0.324026	-0.320669	-0.308014	-0.279612	-0.096147	-0.247617	-0.319288
ENSG00000072864	NDE1	-0.324098	0.0657847	-0.490901	1.22498	-1.80682	-1.04003	0.351799	0.985202	-0.818309	-1.28462	-0.589881	1.64591	-0.396844	0.241485	2.01775	0.19807	-1.30682	0.177347	0.964258	0.788179	-0.817694	0.215253
ENSG00000123130	ACOT9	-1.4847	1.10781	-0.988371	1.8955	-0.714178	-1.3513	1.24526	-0.546455	-0.558236	-0.119157	-0.725786	-0.991562	-0.41598	0.788745	-0.030247	-0.341154	-0.235841	0.785639	0.684154	1.42594	-0.883033	1.45296
ENSG00000197496	SLC2A10	-0.55907	0.489182	-0.869718	1.37707	-0.308508	-0.119732	0.457718	-1.29612	-0.236823	-0.503742	-0.336874	-1.04911	-1.08025	1.66378	-1.17244	-0.767375	0.301553	1.99962	0.506277	0.0503681	-0.491176	1.94537
ENSG00000155052	CNTNAP5	0.751221	-1.35486	0.294252	-1.34627	0.55065	1.31976	-1.23313	0.76578	1.05434	0.774904	0.950905	0.876603	1.0422	-1.01221	0.37936	1.01946	-0.347184	-1.51556	-1.30776	-0.810448	0.175164	-1.02717
ENSG00000119403	PHF19	-0.35058	-0.0183486	-0.471977	0.549155	-1.42358	-0.306519	0.475295	2.13944	-1.22931	-0.761796	-0.724753	1.23241	-1.29269	-0.324104	1.44108	0.235839	-1.06946	0.553374	0.460921	1.69037	-0.922516	0.117742
ENSG00000119042	SATB2	0.273363	0.0424788	-0.975412	1.73179	-0.777681	-0.786122	0.566056	-0.00977816	-1.15207	-0.261609	-0.191261	-0.766457	-1.78968	0.924319	1.10422	-0.295295	-0.173757	0.422821	0.391637	0.521423	-1.22852	2.42953
ENSG00000101457	DNTTIP1	-0.421666	-0.843306	-0.879854	2.24431	-0.873929	-0.650566	0.42153	0.918781	-1.09814	0.0931508	-0.570934	-1.40552	-1.07111	0.305609	0.959793	0.136392	-0.525078	1.04311	0.726202	1.52683	-1.05982	1.02422
ENSG00000135917	SLC19A3	1.05322	-1.00688	0.283261	-1.61895	-0.153492	1.33294	-0.583555	-0.224344	0.463823	-0.528313	-1.06893	-0.952344	1.69088	0.22213	0.789267	1.1785	1.20884	-1.13543	-0.0808509	-0.275383	1.02774	-1.62213
ENSG00000136856	SLC2A8	1.41984	-1.65452	-0.271579	-1.20014	1.30409	0.955525	-1.37943	0.47346	0.584286	1.53416	0.158894	0.232367	-0.00887182	-1.29455	0.152352	0.569428	1.46586	-1.13825	-0.230346	-0.369026	-0.0555547	-1.24799
ENSG00000128708	HAT1	-0.7197	1.21772	-0.913815	0.691678	-0.728185	-1.394	1.26959	1.30485	-0.655533	-0.823061	-0.422161	-0.100305	-1.4998	-0.355232	0.432163	-0.848352	-0.571153	1.38381	0.766902	1.4656	-0.803717	1.30269
ENSG00000104313	EYA1	-0.408186	1.89184	0.770341	1.25603	0.341293	-0.657853	-0.801765	-0.416519	-0.788393	-0.510714	-0.733246	-0.76574	-0.948164	0.600325	-0.618558	-0.951281	-0.635104	1.78132	-0.245294	0.222091	-0.635188	2.25277
ENSG00000143847	PPFIA4	0.772474	0.562339	-1.18567	1.11667	-0.57013	-0.847566	0.406978	-1.43694	-0.347408	-0.559203	-0.508195	0.0896003	-0.88261	1.07165	-0.247908	0.632223	-1.47723	1.72071	1.56563	-0.0188182	-1.24497	1.38837
ENSG00000205038	PKHD1L1	1.54717	-0.907425	-0.113399	-0.708824	2.30955	0.566348	-0.308445	-0.28623	-0.325471	2.3564	0.234592	-0.182428	-0.699269	-0.75889	0.0314455	-0.5247	-0.311254	-0.924439	-0.782775	-0.610955	1.27898	-0.879989
ENSG00000109956	B3GAT1	-0.517154	-0.60895	-0.434327	-0.342788	0.660541	-0.664017	-0.203096	2.69503	-0.624816	-0.490018	-0.652269	2.30404	-0.683856	-0.368884	1.67461	0.566995	-0.682812	-0.673851	0.39401	-0.230344	-0.444553	-0.673488
ENSG00000170961	HAS2	-0.053801	1.87544	-0.75097	1.43244	-0.733903	-0.908605	0.333335	-0.897421	-0.614967	0.0939255	0.100034	-0.91272	-0.916706	2.02106	-0.862492	-0.844685	-0.90329	1.6136	-0.48617	0.0812023	0.210429	1.12427
ENSG00000197106	SLC6A17	-0.577386	-1.10729	1.4252	0.953189	0.106562	1.58431	-0.515985	-0.91223	1.87498	0.990961	-0.595543	0.230303	-1.08961	-0.660928	-1.06309	-1.03699	1.43904	0.262757	-0.469486	-0.69975	0.732541	-0.87156
ENSG00000107819	SFXN3	0.555751	-0.329335	-1.58377	0.847656	-0.813177	-0.952213	1.74174	0.134598	-0.383466	-0.00868487	-0.782447	-0.928213	-0.966189	0.408243	-0.259983	0.965687	-1.50557	1.66151	1.41455	0.555071	-0.794828	1.02307
ENSG00000174738	NR1D2	1.10322	-0.411497	0.444559	-0.722293	0.0879397	1.52884	-1.43264	-0.564107	0.133008	0.868836	0.824198	0.234126	0.452051	-1.77964	1.06391	0.74313	1.24307	-1.78878	-1.13739	-1.16079	0.446252	-0.175996
ENSG00000184831	APOO	-0.356423	-0.175537	0.19116	-0.782628	1.15158	0.522046	-1.47799	-0.246223	0.908031	-0.0892848	0.523639	1.09062	1.2116	-1.92669	0.963327	1.04059	0.532676	-1.01704	-1.21029	-0.462375	1.18104	-1.57184
ENSG00000186300	ZNF555	1.2839	-0.650051	1.6959	-1.77559	0.967003	0.388109	-1.12548	-1.01168	0.13935	0.265729	0.790445	0.701307	1.02519	-0.414213	-0.029744	1.14186	0.803335	-1.60655	-0.23293	-1.03952	-0.127751	-1.1886
ENSG00000176390	CRLF3	-0.610348	1.36191	-0.80878	1.82075	-1.0427	-0.857349	0.872986	1.16178	-0.618028	0.0810698	-0.275942	-0.392565	-1.21601	0.576194	-0.980346	-1.64816	-0.408964	0.128702	1.63698	1.22963	-0.445149	0.434347
ENSG00000160818	GPATCH4	-0.755565	1.77931	0.0616288	2.97198	-0.911453	-0.811384	0.0972663	0.744852	-0.874031	-0.565945	-0.893994	-0.369245	-0.195219	-0.466395	0.165777	-1.16872	-0.946673	0.0944793	0.868784	0.122713	0.037872	1.01396
ENSG00000204511	MCCD1	1.27539	-0.686467	3.3595	-0.706632	0.350566	0.636783	-0.706656	-0.653137	1.27014	-0.271622	0.499854	-0.693364	-0.124092	-0.680945	-0.626158	0.769498	-0.156846	-0.670448	-0.596852	-0.623627	-0.262722	-0.702165
ENSG00000089692	LAG3	-0.525422	1.37461	0.351064	0.945823	-1.19687	-0.76521	1.18572	1.63053	-0.83199	-0.237813	-0.949409	0.00290716	-1.02475	0.538915	-0.405789	-1.07252	-0.448577	-0.663214	1.65085	1.73618	-0.324229	-0.970811
ENSG00000103089	FA2H	0.360257	-0.659423	1.11618	-2.07271	0.572311	0.275975	0.231212	-0.564571	0.408868	0.073672	0.459455	0.84013	1.09287	-1.57757	0.748372	0.932555	0.399018	-0.298682	-0.173656	-1.47195	1.27099	-1.96329
ENSG00000280109	PLAC4	1.34422	0.138981	0.853517	-0.882029	0.155731	0.776958	-1.12377	-0.549886	0.191755	1.35861	1.85655	1.80358	0.370522	-1.78149	-0.342147	-0.343941	-0.259012	-1.07442	-1.25946	-0.513524	-0.445255	-0.275478
ENSG00000147251	DOCK11	-0.281771	0.823049	-0.031893	1.88419	-0.769847	-1.61819	0.861904	0.82066	0.0626502	0.0467927	-0.339812	-0.275763	-2.02534	1.18209	-1.63659	-0.977683	-0.480891	0.234939	0.587667	1.32058	0.0155371	0.597716
ENSG00000165474	GJB2	-0.174519	1.74326	-0.954866	0.558267	-0.945643	-0.51908	1.35684	-0.903031	-0.7718	-0.684679	-0.957176	-0.604371	0.298556	0.426285	0.637787	-0.771382	-0.860595	2.36127	1.61255	-0.0336921	-0.505641	-0.308343
ENSG00000147649	MTDH	-0.395628	0.575618	-0.243478	2.44825	-0.385762	-1.38562	-0.0330523	1.60271	-0.558273	-0.563367	-0.84222	-0.0458143	-0.934749	-0.0486903	0.651633	-0.83869	-1.1365	-0.104986	0.360854	0.97786	-0.906833	1.80675
ENSG00000120820	GLT8D2	-0.19381	0.986462	-0.913581	0.564052	-0.86071	-0.313261	1.12174	-0.884018	-0.556919	0.203795	-0.0496398	-0.748138	-1.19347	2.30331	-1.19719	-1.12222	-0.843561	1.36677	0.834756	0.592455	-0.439019	1.34221
ENSG00000250510	GPR162	0.780701	0.179401	-0.395836	-0.350618	-0.864376	-1.22002	-0.414285	3.03765	1.24586	-0.28053	-0.400537	0.965129	-1.22931	-0.256853	0.73793	-0.189208	-1.23783	-0.373078	0.433364	1.00531	-0.642011	-0.53086
ENSG00000184012	TMPRSS2	0.586055	-0.341195	0.617277	-2.03142	0.256436	0.612501	-1.57247	0.294259	0.458424	0.546705	0.620979	0.419558	1.05931	-0.959901	0.729648	0.737703	0.288866	-0.262445	-1.50711	-0.194034	1.59745	-1.95659
ENSG00000178053	MLF1	-0.612636	0.38795	-0.886863	1.54105	-0.650908	-0.861927	1.09974	-1.3037	-1.47896	-0.230267	-0.189434	0.930738	-1.75196	0.128601	0.456505	0.420015	-0.43381	1.79634	0.100599	1.13396	-0.754313	1.15929
ENSG00000111206	FOXM1	-0.164481	0.882981	-0.718122	0.597579	-0.833763	-0.175195	0.348528	2.12561	-1.57739	-1.42849	-0.719596	2.03317	-0.61858	-0.71117	1.25571	0.345735	-1.05077	-0.365937	0.731289	0.168281	-0.499069	0.373685
ENSG00000116984	MTR	0.222076	-0.821043	1.44319	-0.0668313	0.890373	0.664282	-1.13934	-2.16714	0.73468	0.084199	0.0830886	-1.32296	1.78701	0.293204	-0.453105	0.888576	0.398673	-0.694933	-0.994573	-1.20567	1.1069	0.269348
ENSG00000059378	PARP12	-0.558675	1.07682	-1.21462	0.488754	-2.04774	-0.662275	0.934483	0.714647	0.173355	-0.645253	-0.748016	-0.270294	-0.6111	-0.0190222	-0.303325	-0.883707	0.040663	2.14475	1.71729	1.26818	-0.558826	-0.0360872
ENSG00000182389	CACNB4	-0.119183	-0.265314	0.106338	-1.45579	1.98535	0.146964	-1.1594	-0.438857	1.21947	0.450694	-0.278244	1.81917	0.583093	-1.25797	-1.17582	-0.666231	1.65803	0.215226	0.214986	-0.368853	0.00339434	-1.21705
ENSG00000001561	ENPP4	-0.0293741	-1.19866	0.360604	-2.43286	1.30355	0.754115	-0.143398	-0.327539	1.40159	0.647177	1.03828	-0.954252	-0.368288	-1.36773	0.551215	0.560864	1.15139	0.392183	-0.566138	0.656119	-0.0549615	-1.37388
ENSG00000148730	EIF4EBP2	-0.391693	-1.35363	1.77559	-1.30175	0.764751	0.122939	-0.448209	-0.49604	0.27348	0.0371216	0.696336	0.0944405	2.49236	-0.835644	-0.121103	-0.258097	0.815453	-0.580617	-0.188392	-1.17613	1.29136	-1.21252
ENSG00000154274	C4orf19	0.960173	0.189246	0.557951	-1.93288	0.934162	1.07222	-0.656748	-1.2434	-0.186071	0.523807	0.501216	0.620974	0.665878	-1.92529	0.841725	0.497809	0.870412	-0.242236	0.118098	-1.20379	0.783221	-1.74649
ENSG00000156509	FBXO43	-0.0472492	0.558658	-0.499157	0.770488	-0.509717	-0.966294	-0.524547	2.60242	-0.908448	-0.963131	-0.698777	1.793	-0.715032	-0.198321	0.740808	-0.0240515	-1.12107	-0.411044	-0.245549	1.06602	-0.939872	1.24086
ENSG00000173706	HEG1	-0.213328	1.01892	-0.0732124	1.9611	-0.397569	-1.42208	0.84357	0.174285	-0.516234	0.573219	0.496293	-0.996524	-1.58728	0.825077	-1.2984	-1.91125	-0.496568	0.462092	0.533198	1.02041	0.0125641	0.991717
ENSG00000147614	ATP6V0D2	0.738674	-0.145224	0.462371	-0.929256	0.869443	0.881709	-1.92995	0.446541	0.699159	0.617117	0.717513	0.327823	0.767785	-1.20194	0.969751	0.738726	0.602338	-1.90109	-1.44939	-1.10743	0.797807	-0.972488
ENSG00000175305	CCNE2	-0.234392	0.319204	-0.518524	0.420512	-0.217183	-0.870913	-0.0411739	2.01858	-1.29476	-1.27903	-0.717878	0.811967	-0.985489	-0.119	2.33814	-0.45946	-1.42504	1.22186	0.0451383	0.341875	-0.184252	0.829819
ENSG00000182263	FIGN	-0.236807	0.515317	0.270319	-0.914804	-1.17959	-1.17252	2.12606	1.94884	-0.202936	-0.419303	-0.195644	-0.990965	-1.17878	0.742463	-0.769891	0.435421	-1.26135	0.977772	1.38691	0.11363	-0.343637	0.349501
ENSG00000164611	PTTG1	-0.327146	0.16335	-1.25963	0.712663	-0.503033	-0.0331911	0.885395	1.79894	-1.52412	-1.93468	-0.724396	1.60518	-1.17239	-0.493344	1.08186	0.873198	-0.675488	0.509391	0.583611	0.590617	-0.503769	0.346994
ENSG00000137809	ITGA11	0.419969	0.929905	0.106285	0.381404	-0.859914	-1.32678	0.795586	0.469176	0.197163	0.034886	0.121747	-1.46866	-1.40776	1.49676	-0.95882	-1.33549	-1.35884	1.27467	1.03013	1.10251	-0.688312	1.04438
ENSG00000112992	NNT	0.333504	-0.531547	0.321786	-1.5809	1.18683	0.538163	-1.55902	0.884911	1.00986	0.185501	0.691622	1.11584	1.08893	-1.32037	0.724974	0.404915	0.224681	-1.66349	-1.45146	-0.402124	0.789941	-0.992535
ENSG00000166579	NDEL1	-0.715754	1.46362	0.154361	2.0989	-0.0223209	-0.722697	0.558863	-0.537369	-0.846249	0.0757749	-0.503009	-1.28054	-1.22743	0.81077	-1.42594	-0.887014	-0.990713	1.26673	0.453105	1.0437	0.0909863	1.14223
ENSG00000109113	RAB34	-0.815952	0.597796	-0.489398	1.6379	-1.58883	-0.400384	1.34216	-0.948885	-0.886966	0.359009	-0.121503	-1.51794	0.363928	1.11851	0.288027	-1.03505	-1.32233	1.21564	0.441932	1.0025	-0.38838	1.14821
ENSG00000169330	KIAA1024	0.684739	-0.301845	-0.51687	0.914651	-0.028105	-0.463041	-0.453703	-0.760675	-1.25877	-0.545814	-0.165546	0.03619	-1.36099	2.22967	-1.29489	-0.0988683	-0.28046	1.79393	0.704123	0.428614	-0.985201	1.72286
ENSG00000105669	COPE	0.13507	-1.38756	0.550805	-0.829297	0.733433	0.791278	-1.31323	-0.359244	0.0364361	1.13253	-0.0699603	2.13719	0.458012	-1.8797	0.730061	1.14517	0.815268	-0.641542	-1.01831	-1.02453	0.393196	-0.535086
ENSG00000106771	TMEM245	-0.325178	-0.519502	0.41925	-0.609824	-0.126074	1.3722	-0.63829	-0.862388	0.295422	1.47305	0.878793	-1.11686	0.142766	-2.09508	0.982854	1.03053	1.9144	-0.966206	0.0773715	0.0919711	-0.121278	-1.29792
ENSG00000129514	FOXA1	0.0228613	-0.765086	-0.00581595	0.228693	-0.416256	-0.569573	1.0229	-0.470053	-0.506068	-0.305191	-0.705419	-0.772755	-0.542444	-0.00317686	-0.437933	-0.0145892	-0.483686	3.71028	-0.286748	0.541999	-0.621744	1.3798
ENSG00000131470	PSMC3IP	-0.817688	1.98425	0.130386	1.8149	-0.858361	-0.461495	0.221832	0.971994	-1.45556	-0.565038	-1.14468	0.467977	-0.492448	-0.670721	0.473908	-0.83118	-1.01541	0.169301	1.30801	1.2591	-0.982417	0.493347
ENSG00000134318	ROCK2	-0.524479	2.02938	0.165278	2.00229	-1.13972	-0.838221	0.668974	0.22622	-0.711822	-0.234463	-0.111917	-0.0675663	-1.86775	-0.0831761	-0.157241	-1.03982	-1.00755	0.275879	0.475811	0.864637	-0.522175	1.59743
ENSG00000105486	LIG1	-0.202364	-0.294862	-0.732257	0.269453	-1.49705	0.0442084	1.31714	1.47839	-1.1368	-0.103088	-1.42847	0.938463	-1.00411	-0.474825	1.00961	-0.397064	-0.573593	1.05861	1.67943	0.771336	-1.44251	0.720363
ENSG00000123472	ATPAF1	-0.617452	-0.98809	0.502509	-1.40034	0.672163	0.406337	-1.59211	0.532301	0.794117	0.629837	0.956362	1.0613	0.397395	-2.10133	0.939263	1.03549	1.29449	-0.586323	-1.06011	-0.838323	0.50604	-0.543528
ENSG00000182718	ANXA2	0.42723	-0.0230528	-1.19782	1.20008	0.365455	-0.39694	0.926619	0.0932253	-0.811585	0.0111253	-0.464424	-2.97604	0.395641	0.510159	-1.27891	-0.732122	0.246448	1.40364	0.436698	1.45035	0.0444574	0.369775
ENSG00000069869	NEDD4	-0.357627	0.695575	-0.167605	0.901101	-0.24019	-1.38427	0.819767	0.944031	0.0507117	-0.635983	-0.329381	1.21176	-2.67897	1.20264	0.0812289	-0.847536	-1.013	-0.250176	0.65954	0.910304	-0.843089	1.27116
ENSG00000111731	C2CD5	0.696711	0.196475	0.623947	-1.75574	0.115121	1.0617	-1.16765	-0.114363	0.917977	0.993693	0.857913	-0.2214	0.825253	-1.51331	0.510478	0.522786	1.35002	-2.2201	-0.825113	-0.319701	0.319833	-0.854529
ENSG00000100814	CCNB1IP1	0.149849	0.512003	1.23624	0.0608849	0.771273	-0.435974	-1.55498	-0.532066	-0.127585	0.217434	0.904393	1.1643	1.37837	-1.47635	1.04984	0.452317	-0.147171	-1.84917	-1.17695	-0.986552	1.2434	-0.853504
ENSG00000108518	PFN1	-1.11693	0.522625	-0.937055	1.30846	-0.391986	-1.63532	1.09468	0.651035	-0.636612	-0.31931	-1.17612	-1.08008	-0.509795	0.365509	-0.20007	-0.575623	-0.321538	2.20832	0.250664	1.68257	-0.0443916	0.860981
ENSG00000142731	PLK4	-0.48891	1.07629	-0.912233	0.922951	-0.786224	-0.403289	0.26839	2.13731	-1.566	-1.17727	-0.629224	1.45531	-0.502744	-0.77494	0.891373	0.164133	-1.20498	0.120113	0.55038	0.55805	-0.931951	1.23346
ENSG00000168781	PPIP5K1	0.494167	-1.44735	0.878123	-1.38364	-0.0189953	0.92848	-1.25306	0.528176	0.547309	0.73622	0.181863	1.70013	0.723029	-1.75273	0.893227	1.11892	0.175119	-0.825442	-0.194552	-1.19397	0.397976	-1.23301
ENSG00000213236	YWHAZP2	0.256437	-0.698334	-2.16733	2.15826	0.198289	-1.28274	0.642058	0.928107	-0.636293	-0.228033	-0.582748	-0.27177	-0.558901	-0.422773	0.128613	-0.723358	-0.422468	1.7222	-0.0752288	1.32311	-0.377272	1.09018
ENSG00000146143	PRIM2	-0.319426	0.793134	-0.298816	0.776853	-1.6925	-0.747257	1.44192	0.636015	-0.680937	-0.902735	-0.460403	-1.04255	-1.44426	0.172915	0.490202	-0.274283	-0.378614	1.1147	1.45822	1.87712	-1.12277	0.603466
ENSG00000214269	LGMNP1	0.33443	-1.23242	-0.477667	-1.49225	1.46211	0.486615	-0.921415	0.378042	1.36007	0.0925591	-0.385258	-0.0498716	0.895273	-0.151509	1.2676	0.978897	1.02791	-1.76456	-1.10959	0.0453894	0.738791	-1.48315
ENSG00000203485	INF2	-0.708952	-0.582179	-0.453121	0.71195	-1.21271	-1.05946	0.95937	1.84315	-0.299708	-0.431657	-0.698528	0.104137	-0.244279	-0.0317817	0.55238	-1.09293	-1.55634	2.21122	0.979723	1.28135	-0.489403	0.217766
ENSG00000105137	SYDE1	-0.348452	0.556215	-0.117013	0.990069	-0.945964	-1.48066	0.549855	2.34731	-0.618219	-0.083104	0.0736533	-0.927611	-1.41318	1.16732	-0.716976	-1.12531	-1.13111	0.854013	1.06644	0.300372	-0.0194947	1.02184
ENSG00000167207	NOD2	0.258021	0.920677	-0.384434	0.8256	-1.25911	-1.15894	1.64386	0.114961	-0.109863	0.180039	-0.68199	-0.199241	-1.44547	0.394599	-1.48277	-1.39463	-0.187561	1.81195	1.7238	0.606898	-0.0695745	-0.106821
ENSG00000141449	GREB1L	0.363962	0.318721	-0.0974242	0.322389	1.62987	-0.352742	0.0295405	-0.860877	-1.02301	-0.416535	-0.487068	2.32891	-1.08989	-0.704368	-0.647216	-0.93395	-0.890371	1.72494	0.850411	1.31736	-0.904259	-0.478401
ENSG00000261115	TMEM178B	-0.551214	1.03684	-1.05639	-0.853093	1.71258	-1.0488	1.36253	-0.908787	-0.454858	0.410792	-0.149427	-1.05429	-0.993442	-0.357328	0.441766	0.739247	-0.847052	1.68079	1.06795	1.33606	-0.553972	-0.959894
ENSG00000121769	FABP3	-0.22131	-0.0931455	0.975094	-1.05973	-1.60697	-0.98844	-0.916451	0.796669	0.716092	0.0740043	0.863506	1.23753	1.30412	-0.977677	0.577111	1.40837	0.60804	-1.12168	-1.04845	-1.00826	1.29111	-0.809542
ENSG00000140320	BAHD1	-0.1577	-0.924494	1.05674	-0.840357	0.346901	0.458465	-1.37982	0.141293	0.58896	1.12166	-0.215365	0.641422	1.83911	-1.45959	1.20637	0.311896	0.440526	-1.21102	-0.16805	-0.757138	0.914022	-1.95383
ENSG00000128059	PPAT	-0.691864	1.88468	-1.69565	0.971641	-0.405502	-1.304	0.43675	0.929665	-0.422784	-1.02777	-0.541112	1.05174	-1.30674	-0.320319	0.442412	0.112152	-0.83892	0.736447	0.613645	1.3423	-1.02082	1.05405
ENSG00000152952	PLOD2	0.0670122	2.02065	-0.238822	0.0167779	0.152082	-0.624212	0.933908	-0.597003	-1.52734	-1.5577	-1.09063	0.309526	-0.415674	-0.796096	0.5991	0.64246	-0.751985	1.50305	1.86323	0.16492	-1.05807	0.384819
ENSG00000106366	SERPINE1	-0.10695	1.39944	0.552439	1.68779	-0.23125	-1.36629	0.784429	1.25653	-0.14673	-0.210319	0.00201022	-1.3895	-1.55774	0.648047	-1.14937	-1.28214	-1.3359	0.0741761	0.215024	1.32954	0.349651	0.477122
ENSG00000136932	TRMO	1.23547	0.0054931	0.717379	-0.626993	0.112895	1.14337	-1.27318	-1.28086	-0.209648	1.78595	0.918177	-0.865641	0.591386	-1.36959	0.220645	0.636059	1.46531	-1.74468	-0.398629	-0.501355	0.319431	-0.880976
ENSG00000134874	DZIP1	0.176948	1.52363	0.350185	1.42723	-0.826721	-1.47536	1.30257	-1.15239	-0.46946	-0.304724	0.175642	-0.576114	-1.4646	1.33728	-0.600614	-1.06989	-1.23566	0.930002	0.919508	0.941583	-0.378795	0.469748
ENSG00000198930	CSAG1	-0.382294	1.92982	-0.327241	3.31304	-0.480745	-0.482558	-0.375009	-0.391159	-0.390569	-0.37946	-0.355181	-0.477263	-0.366833	-0.453649	-0.48107	-0.482954	-0.480659	0.414996	-0.43279	1.739	-0.293899	-0.363525
ENSG00000142530	FAM71E1	-0.173951	-0.219562	1.21203	-1.73415	1.01665	0.788085	-0.433694	-1.4038	-0.468553	1.40861	0.282406	0.441348	0.966596	-1.26985	0.758603	1.05926	1.00818	-0.842417	-0.427013	-1.48912	0.673493	-1.15315
ENSG00000196228	SULT1C3	-0.716399	1.41093	2.52878	-0.803296	-0.754476	0.997325	-0.441331	-0.809384	-0.669493	1.42812	-0.376133	-0.739227	-0.923355	-0.797039	0.805811	1.15263	0.733616	-0.82889	0.253705	0.0362566	-0.780281	-0.707867
ENSG00000070404	FSTL3	0.47081	0.693359	-0.450785	2.77345	-0.990708	-0.542574	1.47259	-0.999548	-0.657071	-0.071457	-0.0488981	-0.932261	-0.684456	0.397027	-0.645542	-0.760114	-1.25785	0.398658	1.44529	0.926857	0.0453013	-0.582076
ENSG00000027869	SH2D2A	-0.386056	2.2945	-0.601326	1.78773	-0.858313	-0.903168	0.985878	0.949692	-0.728055	-0.172867	-1.04267	-0.855178	-1.08097	0.964986	-0.637751	-0.923441	-0.865757	-0.0460534	1.06387	0.98149	0.124059	-0.0506001
ENSG00000160050	CCDC28B	0.721713	-0.662582	0.880532	-0.662902	1.13715	0.995674	-1.45318	-0.969836	-0.414031	0.259639	0.232436	2.46095	0.732932	-1.03453	1.44905	-0.0225262	-0.279928	-1.17087	-0.309709	-0.852115	0.0386656	-1.07653
ENSG00000160781	PAQR6	-0.443481	-0.210416	-0.340464	-0.00937982	-0.256199	-0.773981	1.95411	2.52519	-0.926133	-0.498602	-0.88263	1.10128	-0.557774	-0.822238	0.962207	-0.465948	-0.931337	-0.275947	1.7455	0.144637	-0.567141	-0.471245
ENSG00000103148	NPRL3	0.358032	-1.30244	0.570588	-0.308555	0.657389	0.924465	-1.75177	-1.76688	1.22576	0.702973	-0.424222	0.787371	0.67361	-1.43125	1.30368	1.104	0.928087	-0.278391	-0.222228	-0.847843	0.236546	-1.13892
ENSG00000278677	HIST1H2AM	-0.773241	0.0108757	-1.08616	0.214661	-0.651394	-0.179833	0.327414	1.95909	-1.29129	-1.66925	-1.46536	0.847945	-0.29137	0.227689	1.20874	1.06314	-1.05872	1.26185	0.329747	0.116242	-0.412479	1.3117
ENSG00000151150	ANK3	0.297	0.0637424	0.916385	-0.901897	0.970092	0.434443	-0.753651	-0.774817	0.758977	0.291088	0.480428	0.483571	1.40196	-1.43966	0.704009	0.217283	0.699297	-1.98568	-0.308336	-0.201199	1.02159	-2.37463
ENSG00000160325	CACFD1	0.500341	-0.961832	-0.0386097	-1.84418	0.3621	1.39237	-0.643844	0.105868	0.670155	0.621643	-0.111888	-0.634254	1.76409	-1.51362	0.119459	1.39556	0.875041	-0.354764	-0.507646	-1.11353	1.16679	-1.24924
ENSG00000196151	WDSUB1	0.519424	-1.73018	0.586695	-1.21979	0.644993	1.62741	-0.67971	-0.150236	1.03395	0.279114	0.691899	0.654317	1.3259	-1.99536	0.41012	0.139572	0.978774	-1.45876	-0.0977371	-0.809202	0.0379705	-0.789174
ENSG00000227682	ATP5A1P2	0.621133	-1.31795	0.228205	-1.37186	1.34036	0.888177	-1.15276	0.171134	0.333781	0.564372	0.872523	0.5176	1.26698	-1.4613	1.00774	0.525431	0.697248	-1.26798	-1.38367	-0.750606	0.805865	-1.13441
ENSG00000132972	RNF17	0.216593	4.33942	-0.322704	-0.304788	-0.397097	-0.423387	-0.278022	-0.237061	-0.0671477	-0.270061	0.161557	-0.412698	-0.421586	-0.389655	0.0250394	-0.251752	-0.332263	-0.372147	-0.219692	0.552047	-0.363962	-0.230639
ENSG00000204839	MROH6	-0.367435	-0.355205	-0.717365	-0.472666	-0.731814	-0.731508	1.9981	1.15762	-0.582848	-0.433545	-0.911601	0.174264	-0.61622	-0.184012	0.611258	-0.665675	-0.849042	2.70665	1.54557	0.334598	-0.361163	-0.547956
ENSG00000166401	SERPINB8	0.066669	0.634056	-0.276124	1.35147	-0.797332	-1.31091	1.84631	-0.420281	-0.384394	0.0244694	-0.200449	-1.7865	-0.66876	0.332213	-0.563865	-0.837025	-0.74226	1.25328	1.36573	1.8755	-0.369883	-0.391912
ENSG00000075914	EXOSC7	0.125373	-2.11306	-0.915653	-0.724513	0.519359	2.0499	-1.08507	-0.363569	0.718241	1.14661	1.72686	-0.0704968	-0.648345	-0.988115	1.28687	0.31116	0.805542	-0.240532	-0.233488	-0.209755	-0.550854	-0.546475
ENSG00000104723	TUSC3	-0.863193	0.530417	-0.424574	0.997877	0.755328	-2.09921	1.1934	0.597898	-0.640623	0.569619	-0.0823715	-0.0504964	-0.905949	1.03242	-1.70344	-0.41432	-1.5555	0.799536	0.350054	0.842065	-0.431518	1.50259
ENSG00000101417	PXMP4	0.194607	-0.433205	-0.218751	-1.3647	-0.362978	0.811459	-1.4839	-0.961576	-0.61722	0.234434	0.468906	0.514266	1.80932	-0.914941	1.50172	1.67998	0.978953	0.0607194	-0.748168	-1.65739	0.723757	-0.215289
ENSG00000164953	TMEM67	0.406491	-0.138809	-0.241537	2.04504	-0.309683	-1.01412	0.953532	-0.231863	-0.768751	-0.0732441	-0.0401959	-1.39813	-2.242	0.731385	0.492966	-0.892309	-0.169388	0.675283	0.697276	1.16204	-1.03641	1.39242
ENSG00000152457	DCLRE1C	-0.544876	1.21115	0.177247	0.467839	-1.64811	-1.06422	1.6942	0.459219	-0.867697	-0.566258	-0.777681	0.101551	-0.256702	0.398347	-1.37738	-1.04248	-0.879649	1.6743	1.25491	1.13073	-0.331056	0.78661
ENSG00000189045	ANKDD1B	-0.222316	-1.05735	0.311801	-1.23799	-0.0156932	-0.114275	0.0645032	-0.993359	2.00314	0.734113	1.49397	-0.890568	1.19337	-1.30404	-0.260112	1.41577	1.38238	-0.739897	0.0244406	-0.833321	0.161548	-1.11611
ENSG00000166278	C2	-0.683113	0.816307	-1.22683	0.888839	-0.943954	-1.07452	1.22119	1.58456	0.344236	0.123138	-0.913463	-1.27979	-1.42252	1.52315	-1.1215	-0.858582	0.0390488	0.863996	0.720423	1.11895	0.0371306	0.243314
ENSG00000165434	PGM2L1	-0.164127	0.685986	-0.720322	1.78477	-0.146523	-1.54921	1.67692	-1.1591	-0.533766	-0.0668815	0.137228	-0.606856	-1.46637	0.103919	0.102471	-1.194	-0.465134	1.43817	1.05679	0.444951	-0.714475	1.35556
ENSG00000142698	C1orf94	0.00859987	-0.240033	-0.250587	4.46454	-0.255564	-0.258765	-0.243257	-0.25828	-0.260785	-0.0140491	-0.254879	-0.248362	-0.257037	-0.200875	-0.191378	-0.243181	-0.255401	-0.258348	-0.226811	-0.129218	-0.23817	-0.188157
ENSG00000204379	XAGE1A	-0.409972	1.84589	-0.400439	3.51836	-0.404516	-0.407136	-0.40729	-0.406685	-0.408772	-0.408133	-0.403977	-0.398806	-0.405695	0.363634	-0.404556	-0.407407	-0.404391	-0.406707	-0.402403	-0.322271	-0.398266	1.47954
ENSG00000066027	PPP2R5A	0.88216	0.462569	0.931346	-1.2841	-0.211413	-0.632941	-1.16875	-0.935676	-0.384418	0.893159	0.995867	0.770292	2.23145	-1.28868	0.1255	0.324391	0.292323	-0.495907	-1.48852	-1.29317	1.12793	0.146592
ENSG00000162542	TMCO4	0.258931	-1.14069	0.306931	-1.65819	0.00509211	0.798638	-1.44828	0.696965	1.37252	0.908962	-0.114238	0.7117	0.237155	-1.76665	1.99374	0.753508	0.48413	-0.549781	0.110266	-0.522885	-0.101932	-1.33589
ENSG00000113966	ARL6	1.07816	-0.473202	0.300647	-1.48412	0.532768	1.29035	-0.914129	0.146142	0.142166	0.586397	1.14561	0.619074	0.360853	-1.7661	-0.589821	0.578277	1.90737	-1.66663	-0.645031	-1.23585	0.326834	-0.239759
ENSG00000143355	LHX9	-1.05734	-0.327348	-0.802323	-1.26805	0.619521	1.10319	-1.15414	-0.157936	-0.906245	0.898711	-0.238581	1.24878	1.90485	-0.0537319	1.65546	1.11682	-0.401782	-0.73416	-1.25923	-0.226723	0.845522	-0.805267
ENSG00000196177	ACADSB	0.126304	-0.43558	0.543869	-1.3397	1.63637	0.212337	-1.17491	0.876566	0.939617	0.269573	0.216715	0.278037	1.0601	-1.4837	-0.010158	0.726811	1.03208	-1.77133	-1.21452	-0.572876	1.2441	-1.1597
ENSG00000121413	ZSCAN18	0.668301	-0.936169	0.618628	-1.13055	0.171447	1.3463	-0.96886	-1.74471	0.115026	1.46276	0.739746	-1.81553	-0.386634	-0.139218	1.13884	0.864146	1.12809	0.166985	-0.416576	0.523645	0.0866335	-1.49229
ENSG00000135052	GOLM1	1.41524	0.0838717	0.111555	-0.869105	1.14548	0.975376	-1.28953	-0.278573	0.469738	0.988488	0.822273	0.76299	0.00134372	-2.12477	-0.0535757	0.204207	1.05998	-1.48184	-0.728402	-0.190149	0.669229	-1.69383
ENSG00000182628	SKA2	-1.29812	0.740538	-0.891922	0.386222	-1.13189	-0.510497	0.681512	1.02851	-1.04102	-0.599992	-0.0820703	2.13214	-1.29611	-0.439759	1.02716	-0.0536481	-0.859411	0.84963	1.01501	0.207682	-1.21395	1.35
ENSG00000102910	LONP2	1.3803	-1.27246	0.689613	-1.51264	0.969169	0.487471	-1.03176	-0.947013	1.77115	0.920981	0.73061	0.937781	0.131051	-1.39558	-1.14727	0.936112	0.542108	-0.552449	-0.1538	-0.221922	-0.106171	-1.15529
ENSG00000118276	B4GALT6	0.731234	0.15307	0.921358	-1.11389	-0.430234	0.708803	-1.02838	0.182713	1.21229	0.21095	0.745426	0.670114	0.912776	-2.04458	0.794473	-0.478107	1.27323	-1.6659	-0.676538	0.0862296	0.566722	-1.73177
ENSG00000165209	STRBP	0.480176	0.203287	0.973286	-1.67162	0.99177	0.607949	-1.516	-0.149225	-0.0944642	0.712712	0.710187	0.692484	0.420415	-2.03798	0.876405	0.7927	0.967761	-0.940283	-0.699657	-0.46104	0.834259	-1.69312
ENSG00000154027	AK5	-0.398584	1.40135	-0.417993	-0.304627	-0.74481	-0.679281	-0.513275	-0.704458	-0.720008	-0.367677	0.444195	-0.574463	-0.73189	2.96582	-0.518749	-0.376571	-0.592811	1.60879	-0.520533	1.23926	-0.466512	0.972827
ENSG00000170266	GLB1	-0.123049	-2.02767	0.580376	-1.00629	0.66717	1.21144	-0.617564	-1.40164	-0.213952	0.990737	0.548667	-0.764798	0.919011	-0.408415	0.0188722	1.85915	0.86815	0.461165	-0.980127	-0.55944	1.13879	-1.16059
ENSG00000105953	OGDH	0.478146	-1.29415	-0.187121	-2.01957	1.08033	0.537835	-1.04371	1.06867	1.2103	0.628776	0.365565	0.3311	1.12076	-1.64114	0.567073	0.849962	0.565094	-0.752222	-0.664658	-0.37384	0.679418	-1.50663
ENSG00000204536	CCHCR1	-0.76317	0.0777926	-0.345586	0.422368	-0.323531	-0.339184	0.711678	0.834154	-0.473966	-0.169506	-1.38827	-1.49934	-1.40867	0.290101	2.16536	-0.402682	-0.572888	1.26509	0.690373	1.63749	-1.24635	0.838741
ENSG00000140299	BNIP2	-0.137012	1.47396	-0.0822856	2.19095	-0.793574	-1.11255	1.18155	-0.192284	-0.833944	0.0899182	-0.280495	-1.03185	-1.2834	0.60219	-1.73534	-0.713423	-0.582151	0.575785	0.968744	1.22431	0.00597581	0.464919
ENSG00000166689	PLEKHA7	0.775591	-0.0313623	0.766376	-2.51214	0.0433232	1.07432	-0.00539792	-0.590849	0.320978	0.112546	0.440727	0.276582	0.901227	-2.13442	1.19371	0.233727	1.09607	-0.201295	-0.006661	-0.1586	0.2568	-1.85124
ENSG00000184428	TOP1MT	1.39293	-0.995846	-1.12665	2.5176	-0.706199	-0.499703	-0.195473	1.53465	0.398845	-0.0861299	-0.838142	0.0335883	-1.62892	0.158883	-0.116387	-0.51854	-0.766508	-0.0545068	0.607836	0.537277	-0.867646	1.21903
ENSG00000165899	OTOGL	0.0296892	1.24561	1.43848	3.30342	0.0718815	-0.744542	-0.815664	-0.342391	-0.536435	-0.140706	0.432779	-0.398782	-0.860469	-0.0933494	-0.899512	-0.798718	-0.470895	-0.818675	-0.526723	1.04358	0.00457802	-0.123153
ENSG00000125363	AMELX	0.960691	-0.345747	0.388705	-1.16943	0.849983	1.59379	-0.768543	-0.724772	0.870535	1.42207	2.24903	-0.158679	0.101671	-1.07302	-0.877903	0.221849	0.558528	-1.38039	-1.00161	-0.661758	-0.518531	-0.536462
ENSG00000126003	PLAGL2	1.16678	0.684038	1.86619	-0.632254	-0.0114087	1.48562	-1.54889	-0.694057	0.0234222	0.882377	0.281399	-1.0085	0.827418	-1.4137	0.0707337	0.261227	0.733642	-1.66454	0.150951	-0.792732	0.498457	-1.16617
ENSG00000103479	RBL2	0.503066	-0.296776	1.48993	-0.0181839	0.106494	0.925643	-1.11221	-2.33019	1.2391	0.976687	1.15152	0.481147	0.477249	-1.06367	-1.41679	0.478834	0.842853	-1.16248	-0.603567	-0.756993	0.403452	-0.31511
ENSG00000100346	CACNA1I	-0.0107854	-0.950292	-0.957385	-0.43146	0.188322	1.08814	-0.743628	-0.53909	2.1374	1.3543	2.66194	0.00928317	0.0212519	-0.910467	0.360865	-0.244845	-0.795112	-0.769495	-0.500201	0.12112	-0.132843	-0.957027
ENSG00000153207	AHCTF1	-0.232451	0.582872	-0.887603	1.76059	2.29902	-0.630161	0.0324477	0.730481	-0.956208	-0.957184	-1.04692	-0.240331	-0.586415	0.416619	-1.03766	-0.895474	-0.876157	0.349117	0.0534646	0.695301	-0.454492	1.88113
ENSG00000120093	HOXB3	1.29618	-1.60647	1.11418	-1.03702	-0.145932	1.81803	-0.425032	-1.28278	-0.199676	0.962943	0.541749	-0.73188	0.128842	-0.421592	1.30361	1.20684	0.998013	-0.891505	-1.31282	-0.557741	-0.451632	-0.306303
ENSG00000236552	RPL13AP5	0.722631	-2.35796	-0.76172	-0.604851	0.53685	1.00428	-0.526883	-1.14497	0.050912	0.869832	-0.601486	0.534332	1.46468	-0.277414	-0.369203	1.07481	1.43172	0.313145	-1.66549	-0.449155	0.993172	-0.237224
ENSG00000125384	PTGER2	-0.260128	1.47295	-0.0226316	2.37558	-0.843008	-1.02546	0.826831	-0.676969	-0.365359	-0.244679	-0.461034	-0.959085	-1.07845	1.20942	-0.853875	-1.01983	-0.512002	0.344734	-0.350826	1.33128	-0.337811	1.45035
ENSG00000130545	CRB3	0.0831934	-0.25922	0.360957	-1.70019	0.587008	0.699075	-0.364066	-1.67926	0.537082	0.47875	0.253465	0.864947	1.34584	-1.42682	1.11833	1.0354	0.425477	0.12903	-0.393144	-1.52007	1.08883	-1.66462
ENSG00000174791	RIN1	-0.170805	1.20859	-0.757899	2.19015	-0.764729	-1.05939	1.37105	-0.586171	-0.823221	0.161857	-0.438851	-1.02016	-0.936475	0.84847	-0.605147	-0.887796	-0.975652	1.4647	1.33322	0.644193	-0.422858	0.226925
ENSG00000008300	CELSR3	0.63078	0.698524	-0.538912	0.131154	-0.228986	-0.528096	0.536857	-0.69007	-1.75585	-0.182779	-0.786498	1.45834	-0.944061	-1.14585	2.12769	-0.139054	-0.521823	1.66715	1.10719	0.687258	-0.572737	-1.01021
ENSG00000172399	MYOZ2	0.193555	0.2665	0.267525	4.31834	-0.341537	-0.609034	-0.192675	-0.302426	-0.204058	-0.0880881	-0.238339	0.0325403	-0.603733	-0.565358	-0.452286	-0.358811	-0.320391	-0.437555	-0.237518	-0.246694	0.138853	-0.0188138
ENSG00000011422	PLAUR	-0.404215	0.630689	-0.323943	1.53525	-0.591918	-1.32251	1.93813	-1.02203	-0.849124	0.329499	-0.891909	-0.961392	-1.06469	0.752066	-0.55832	-0.811524	-0.5249	1.91133	0.88944	1.04172	0.0846403	0.21372
ENSG00000072954	TMEM38A	0.216496	-0.459419	0.0276533	-1.52327	0.986531	0.601134	-1.78342	0.633468	0.613894	0.694995	0.407548	1.12695	0.685555	-1.50762	0.790655	1.00022	0.930284	-0.957138	-1.12683	-1.35849	0.986095	-0.985291
ENSG00000166619	BLCAP	-0.00360918	-1.38147	-0.3553	-1.59645	1.2626	0.726154	-1.49608	-0.480406	0.0960952	0.567075	0.59445	-0.254396	0.918842	-0.690249	1.5483	1.49311	0.688489	0.21218	-0.658654	-1.47295	1.13301	-0.850745
ENSG00000136002	ARHGEF4	-0.362524	-1.09377	-0.651318	2.88494	-0.0242387	-1.09676	1.69194	0.630023	0.144935	-0.0941073	-0.878711	-0.296613	-0.999876	0.243602	-0.355276	0.82988	-0.619334	-0.697519	1.06078	-0.278173	-0.920224	0.882342
ENSG00000165084	C8orf34	0.150215	1.6079	-0.511347	-0.676482	-0.748415	0.211865	2.07269	-0.82981	-0.620761	-0.627923	-0.484655	-0.779955	-0.845636	1.87006	0.861968	-0.753914	-0.792	-0.38581	0.574012	-0.319964	-0.751043	1.77901
ENSG00000267742	FAM60CP	0.469349	-0.841143	0.89774	-0.688889	0.0857275	0.845054	-0.0861857	-0.786423	1.4405	1.25855	0.986284	0.194458	0.384404	-1.94383	-0.973318	0.85978	1.27892	-1.55094	-0.665113	-0.240373	0.58496	-1.5095
ENSG00000183605	SFXN4	-0.198962	-0.652232	0.819876	-0.970934	0.879306	0.451731	-1.15256	0.479008	0.29264	-0.190823	-0.0259242	1.63181	1.49885	-1.6416	0.772122	0.668633	0.700909	-1.39031	-0.93836	-0.865248	1.24782	-1.41575
ENSG00000271180	RP11-665C16.8	0.103736	-0.71401	0.525231	-1.13862	1.18105	0.314222	-1.56913	0.680673	0.516551	0.0867184	0.468856	0.975919	0.98608	-1.62498	0.627364	1.02433	0.681633	-1.04047	-1.51203	-1.09757	1.44756	-0.923122
ENSG00000146592	CREB5	-0.737062	-0.0452149	0.677256	2.5665	0.193889	-0.793794	2.01525	-0.753942	-0.598313	-0.557742	0.20697	-0.339325	-1.53605	0.104109	-0.258439	-0.733656	-1.02152	-0.188239	1.61928	-0.194637	-0.3128	0.687481
ENSG00000073111	MCM2	-0.529711	-0.256179	-1.18565	-0.106845	-1.39506	-0.049445	0.622476	1.28151	-1.0483	-0.758874	-0.666106	1.72907	-0.766264	-0.652321	2.18706	0.508356	-0.492162	1.00707	1.31236	0.275245	-1.0204	0.00417057
[truncated: 2,717 more rows]

## Sheet: Fig. 2C
Data values are available in Supplemental Table S3

## Sheet: Fig. 3A
GeneID	KC02530-T1a-A7	KC00236-T1a-A8	OS00953-T1a-C5	OS00953-M1a-A1	OS03074-T1a-A13	OS03074-T1b-A13	KC00824-T1c-A11	KC00824-T1d-A7	OS03661-T1a-A11	OS03661-T1b-A10	KC01383-T1c-B13	KC01383-T1d-B16	OS02878-T1a-A9	OS02878-T2a-D5	OS02878-T1b-A9	OS02878-T2b-D2	KC02831-T1a-A9	KC02831-T1b-A11	KC02831-M1a-A5	KC02543-T2a-A6	KC02543-T2b-A8	KC02543-T1a-A1	KC02826-T1b-A15	KC02826-T1c-A18
[truncated: 23 more rows]

[truncated: 17 more sheets: Fig. 3B, Fig. 4A, Fig. 4B, Fig. 6, Fig. 7, Fig. S1B, Fig. S1C, Fig. S1D, Fig. S1E, Fig. S2A, Fig. S2B, Fig. S3B, Fig. S3D, Fig. S3E, Fig. S5A, Fig. S5B, Fig. S5C]
